# Supplementary material for: Improved estimates on global carbon stock and carbon pools in tidal wetlands
Source: Nat Commun. 2020 Jan 16;11:317. doi: 10.1038/s41467-019-14120-2 (PMC6965625; doi:10.1038/s41467-019-14120-2)
Supplement: Supplementary file 4 — Dataset 1 [file 41467_2019_14120_MOESM4_ESM.csv]

study_id	core_id	country	core_latitude	core_longitude	latitude_precision	longitude_precision	Inorganic_carbon_stock (Mg ha-1)
Grellier et al. 2017	Intact	Vietnam	20.24	106.52	2	2	11.02
Alongi et al. (2000)	BR1	Australia	-21.967	113.95	3	2	190.1949488
Alongi et al. (2000)	D	Australia	-20.717	116.617	3	3	23.60883085
Alongi et al. (2000)	MB1	Australia	-21.967	113.95	3	2	73.9128
Alongi et al. (2000)	PH	Australia	-20.3833	118.617	4	3	268.9822591
Higashi & Shinagawa (1985)	Higashi-85	Japan	24.383	124.133	3	3	23.838
Howe et al. (2009)	site1	Australia	-32.8644	151.7042	4	4	14.66666667
Howe et al. (2009)	site2	Australia	-32.8644	151.7042	4	4	34.33
Madkour et al. (2014)	Sharm el-Bahari	Egypt	25.8675	34.4133	4	4	709.4557777
Madkour et al. (2014)	Erier	Egypt	25.6991	34.0872	4	4	1009.387244
Madkour et al. (2014)	Hamata	Egypt	25.8333	34.4333	4	4	535.5371835
Okbah et al. (2005)	I-III	Egypt	28	34.2	0	1	397.1608871
Okbah et al. (2005)	IV-VII	Egypt	28	34.2	0	1	398.8475144
Brunskill et al. (2001)	1140	Australia	-22.07	114.55	1	2	26.65700479
Brunskill et al. (2001)	1141	Australia	-22.06	114.55	2	2	17.70963773
Brunskill et al. (2001)	1142	Australia	-22.06	114.55	2	2	205.8572858
Brunskill et al. (2001)	1143	Australia	-22.06	114.54	2	2	608.1367324
Brunskill et al. (2001)	1144	Australia	-22.06	114.54	2	2	35.00958821
Brunskill et al. (2001)	1145	Australia	-22.06	114.54	2	2	73.67152847
Brunskill et al. (2001)	1147	Australia	-22.32	114.31	1	2	491.7559845
Brunskill et al. (2001)	1148	Australia	-22.43	114.31	1	2	1462.131709
Brunskill et al. (2001)	1151	Australia	-22.5	114.43	0	2	921.5932296
Brunskill et al. (2001)	1153	Australia	-22.24	114.14	2	2	555.660451
Brunskill et al. (2001)	1160	Australia	-22.12	114.52	2	2	309.993416
Kathiresan et al. (2014)	Kath1	India	11.4294	79.7939	4	4	211.3165757
Ramirez-Elias et al. (2014)	Ram-14	Mexico	18.6333	-91.7667	4	3	315.7831781
Alongi et al. (2008)	AWM	Indonesia	-4.2333	119.6167	4	4	87.11107278
Alongi et al. (2008)	HBA	Indonesia	-5.5	105.25	1	1	6.274335566
Alongi et al. (2008)	HBR	Indonesia	-5.5	105.25	1	1	30.26215023
Alongi et al. (2008)	HBS	Indonesia	-5.5	105.25	1	1	883.9184183
Koch and Madden (2001)	M	Bahamas	24.25	-76	2	0	676.225
Guan et al. 2018	Qinglan Bay	China	19.583	110.8	3	1	93.41463415
Guan et al. 2018	Chengmai	China	19.9	109.983	1	3	19.88961039
Guan et al. 2018	Dongchang-Caiqiao	China	19.833	109.54	3	2	23.0955414
Guan et al. 2018	Danzhou	China	19.74	109.275	2	3	19.99130435
Guan et al. 2018	Dongfang	China	19.2	108.633	1	3	19.544
Guan et al. 2018	Sanya	China	18.24	108.633	2	3	55.66666667
Guan et al. 2018	Dongzhai Bay	China	19.94	110.575	2	3	2.18152662
Middelburg et al. (1996)	B	Kenya	-4.4167	39.5	4	1	0.563486085
Middelburg et al. (1996)	C	Kenya	-4.4167	39.5	4	1	0.188516206
Middelburg et al. (1996)	I	Kenya	-4.4167	39.5	4	1	0.189589651
Middelburg et al. (1996)	II	Kenya	-4.4167	39.5	4	1	0.385891319
Middelburg et al. (1996)	III	Kenya	-4.4167	39.5	4	1	1.607035542
Middelburg et al. (1996)	IV	Kenya	-4.4167	39.5	4	1	4.898636964
Middelburg et al. (1996)	J	Kenya	-4.4167	39.5	4	1	0.179130436
Middelburg et al. (1996)	K	Kenya	-4.4167	39.5	4	1	0.034217668
Middelburg et al. (1996)	L	Kenya	-4.4167	39.5	4	1	0
Middelburg et al. (1996)	middleburge-A	Kenya	-4.4167	39.5	4	1	0.213649824
Middelburg et al. (1996)	M-Middleburg	Kenya	-4.4167	39.5	4	1	0
Middelburg et al. (1996)	R	Kenya	-4.4167	39.5	4	1	0.795423069
Middelburg et al. (1996)	S	Kenya	-4.4167	39.5	4	1	0.702824952
Middelburg et al. (1996)	V	Kenya	-4.4167	39.5	4	1	3.589399106
Middelburg et al. (1996)	VI	Kenya	-4.4167	39.5	4	1	0.56443537
Middelburg et al. (1996)	X	Kenya	-4.4167	39.5	4	1	0
Yando et al. 2016	Cedar Key	USA	29.14	-83.03	2	2	89.95375
Yando et al. 2016	Port Fourchon	USA	29.11	-90.2	2	1	148.5409722
Yando et al. 2016	Port Aransas	USA	27.86	-97.07	2	2	99.69873016
Ukpong 1995, 2000	ukp-95	Nigeria	4.94	8.27	2	2	103.022
Brunskill et al. (2002)	582	Australia	-18.5	146.25	0	1	0
Brunskill et al. (2002)	584	Australia	-18.5	146.25	0	1	0
Brunskill et al. (2002)	586	Australia	-18.5	146.25	0	1	7.395612245
Fujimoto et al. (1999)	B-Fujimoto	Fed. States of Micronesia	6.8583	158.2941	4	4	0.409
Fujimoto et al. (1999)	P1-Fujimoto	Fed. States of Micronesia	6.8583	158.2941	4	4	14.05759091
Schile et al 2017	Abu al Abyad	United Arab Emirates	24.2016	53.802	4	3	1506.882346
Schile et al 2017	Al Khor	United Arab Emirates	25.8902	51.5425	4	4	1138.751555
Schile et al 2017	Al Rams	United Arab Emirates	25.2685	55.3075	4	4	841.9077375
Schile et al 2017	Al Shalila	United Arab Emirates	24.4343	54.5424	4	4	1093.068998
Schile et al 2017	Al Zorah	United Arab Emirates	25.4363	55.4648	4	4	443.6654247
Schile et al 2017	Bu Tinah	United Arab Emirates	24.6283	53.0526	4	4	773.6145937
Schile et al 2017	Eastern Mangrove	United Arab Emirates	24.4423	54.4574	4	4	1056.94
Schile et al 2017	Jubail Is.	United Arab Emirates	24.5215	54.4889	4	4	1105.621512
Schile et al 2017	Khalba	United Arab Emirates	25.051	56.3489	3	4	94.8216883
Schile et al 2017	Marawah Is.	United Arab Emirates	24.2993	53.2881	4	4	548.610526
Schile et al 2017	Ras Al Kaimah	United Arab Emirates	25.6741	55.9804	4	4	650.0563315
Schile et al 2017	Umm Al Quwain	United Arab Emirates	25.5205	55.7134	4	4	828.6207914
Machiwa (1998)	TF	Tanzania	-6.1666	39.2	4	1	0.81532
Machiwa (1998)	MF	Tanzania	-6.1666	39.2	4	1	4.115950334
Lallier-Verges et al. (1998)	GU	French Guiana/Guadeloupe	16.2808	-61.555	4	2	143.7568669
Adame et al. (2013)	Cayo Culebra	Mexico	19.6957	-87.47	4	2	317.375
Adame et al. (2013)	El Playon	Mexico	19.8218	-87.5	4	0	219.93
Adame et al. (2013)	Hualaxtoc	Mexico	19.6477	-87.45	4	2	516.535
Adame et al. (2013)	Isla Pitaya	Mexico	19.4867	-87.7	4	1	16.105
Adame et al. (2013)	La Raya	Mexico	19.8408	-87.48	4	2	549.395
Adame et al. (2013)	Laguan Negra	Mexico	19.78	-87.48	2	2	310.27
Adame et al. (2013)	Xamach	Mexico	19.8612	-87.46	4	2	544.025
Hemminga et al. (1994)	Hemminga-94	Kenya	-4.4167	39.5	4	1	9.344870866
Jacotot et al. (2018)	Jacotot_18	New Caledonia	-21.7333	165.7833	3	2	0
Saderne et al. (2019)	Red Sea	Saudi Arabia	26.7	49.98	4	1	1027.5
Saderne et al. (2019)	Arabian Golf	Saudi Arabia	27.33	49.58	4	1	1053.5
Saderne et al. (2019)	West-Florida / Everglades	USA	25.73	-80.55	4	1	92.8
Saderne et al. (2019)	Northern Territory	Australia	-12.45	130.83	4	1	6.3
Saderne et al. (2019)	Queensland	Australia	-18.3	146.25	4	1	16.9
Saderne et al. (2019)	Queensland 2	Australia	-27.8	153.35	4	1	2.5
Saderne et al. (2019)	NSW	Australia	-32.8	151.8	4	1	4.1
Saderne et al. (2019)	Victoria	Australia	-38.3	144.5	4	1	10.3
Ouyang and Lee unpubished data	Yung Shue O	Hong Kong, China	22.47	114.22	4	1	23.2
Ouyang and Lee unpubished data	Ting Kok	Hong Kong, China	22.41	114.27	4	1	28.8
Ouyang and Lee unpubished data	Wu Shek Kok	Hong Kong, China	22.53	114.22	4	1	20.4
Ouyang and Lee unpubished data	Mai Po Marshes	Hong Kong, China	22.5	114.03	4	1	27.6
Ouyang and Lee unpubished data	Gei Wai	Hong Kong, China	22.5	114.03	4	1	19.2
