# Supplementary material for: Improved estimates on global carbon stock and carbon pools in tidal wetlands
Source: Nat Commun. 2020 Jan 16;11:317. doi: 10.1038/s41467-019-14120-2 (PMC6965625; doi:10.1038/s41467-019-14120-2)
Supplement: Supplementary file 5 — Dataset 2 [file 41467_2019_14120_MOESM5_ESM.csv]

References	Sample ID	Country	C stock (Mg ha-1)
Perera et al. (2019)	Negombo estuary	Sri Lanka	902.2444444
Perera et al. (2019)	Chilaw lagoon	Sri Lanka	770.7333333
Perera et al. (2019)	Rekawa lagoon	Sri Lanka	1290.755556
Perera et al. (2019)	Kala Oya estuary	Sri Lanka	836.1333333
Perera et al. (2019)	MalwathuOya estuary	Sri Lanka	767.8444444
Perera et al. (2019)	Batticaloa lagoon	Sri Lanka	702.8666667
Perera et al. (2019)	Uppar lagoon	Sri Lanka	752.9111111
Ochoa-Gomez et al. (2019)	Balandra	Mexico	530.8888889
Ochoa-Gomez et al. (2019)	Enfermeria	Mexico	412.2222222
Ochoa-Gomez et al. (2019)	Zacatecas	Mexico	222.8888889
Sun et al. (2019)	sun_19	China	48.493
Jacotot et al. (2018)	Jacotot_18	New Caledonia	285.025
Rozainah et al. (2018)	DK	Malaysia	413.33
Rozainah et al. (2018)	JP	Malaysia	384.57
Arifanti et al. (2019)	Tunu	Indonesia	343
Arifanti et al. (2019)	Salette	Indonesia	275
Arifanti et al. (2019)	Bayur	Indonesia	354
Arifanti et al. (2019)	Labu-labu	Indonesia	337
Arifanti et al. (2019)	Muara Berau	Indonesia	275
Arifanti et al. (2019)	Lerong	Indonesia	229
Arifanti et al. (2019)	Rinding	Indonesia	311
Arifanti et al. (2019)	Kanyuran	Indonesia	253
Arifanti et al. (2019)	Banjar	Indonesia	518
Chen et al. (2018)_FEM	JRE	China	150.33
Hieu et al. (2017)	HL	Vietnam	142.12
Adame et al. (2012)	Bald Hills	Australia	754.16
Adame et al. (2012)	Caboolture	Australia	341.32
Adame et al. (2012)	Eprapah	Australia	997.05
Adame et al. (2012)	Mooloolah	Australia	601.92
Adame et al. (2012)	Nudgee	Australia	973.84
Adame et al. (2012)	Tingalpa	Australia	890.4
Adame et al. (2013)	Cayo Culebra	Mexico	508
Adame et al. (2013)	El Playon	Mexico	426
Adame et al. (2013)	Hualaxtoc	Mexico	577
Adame et al. (2013)	Isla Pitaya	Mexico	802
Adame et al. (2012)	La Raya	Mexico	286
Adame et al. (2013)	Laguna Negra	Mexico	496
Adame et al. (2013)	Xamach	Mexico	294
Adame et al. (2015)	Esterillo	Mexico	655.19
Adame et al. (2015)	Las Palmas	Mexico	182.8
Adame et al. (2015)	Paistalon	Mexico	470.9
Adame et al. (2015)	Panzacola	Mexico	489.2
Adame et al. (2015)	Santa Chila	Mexico	415.3
Adame et al. (2015)	Teculapoa	Mexico	430.5
Adame et al. (2015)	Zacapulco	Mexico	308.98
Adame et al. (2018)	Matang	Malaysia	471
Ajonina et al. (2014)	Kpe?tou	Benin	179.39
Ajonina et al. (2014)	Dje?gbadji	Benin	288.45
Ajonina et al. (2014)	Adounko-degraded	Benin	231.57
Ajonina et al. (2014)	Adounko-nondegraded	Benin	183.68
Ajonina et al. (2014)_Springer	cam-heavily exploited	Cameroon	904.3
Ajonina et al. (2014)	congo-heavy	Congo	470.1
Ajonina et al. (2014)	DRC-heavy	Democratic Republic of Congo	935.6667
Ajonina et al. (2014)	Gabon-heavy	Gabon	736.0667
Allen et al. (2010)	Logan River-summer	Australia	514.59
Allen et al. (2010)	Western Bay-Winter	Australia	339.12
Allen et al. (2010)	Brisbane river-summer	Australia	225.12
Allen et al. (2010)	Eastern Bay-summer	Australia	170.92
Almahasheer et al. unpublished data	KMA	Saudi Arabia	146.16
Almahasheer et al. unpublished data	AMH1	Saudi Arabia	69.0333
Almahasheer et al. unpublished data	EMA	Saudi Arabia	61.57917
Almahasheer et al. unpublished data	TMA	Saudi Arabia	51.3375
Almahasheer et al. unpublished data	RMA	Saudi Arabia	36.58333
Alongi et al. (1993)	RB1-Alongi	Papua New Guinea	153.2836
Alongi et al. (1993)	SA1-Alongi	Papua New Guinea	138.9633
Alongi et al. (1993)	NF1	Papua New Guinea	128.905
Alongi (1996)	high1	Australia	426.1878
Alongi (1996)	mid1	Australia	424.3008
Alongi (1996)	low1	Australia	320.78002
Alongi (1996)	Creek bank1	Australia	258.5994
Alongi et al. (2000)	BR1	Australia	335.73
Alongi et al. (2000)	MB1	Australia	307.97
Alongi et al. (2000)	PH1	Australia	186.01
Alongi et al. (2000)	D1	Australia	178.9385
Alongi et al. (2001)	Alongi et al. (2001)S3-ne	Thailand	290.785
Alongi et al. (2001)	Alongi et al. (2001)S4-ne	Thailand	241.29
Alongi et al. (2001)	Alongi et al. (2001)S2-ne	Thailand	204.015
Alongi et al. (2001)	Alongi et al. (2001)S1-ne	Thailand	198.48
Alongi et al. (2004)	M18	Malaysia	336.07
Alongi et al. (2004)	MVR	Malaysia	453.58
Alongi et al. (2004)	Stn5	Malaysia	229.44
Alongi et al. (2005)	JJ1	China	141.05
Alongi et al. (2008)	AWM	Indonesia	490.72571
Alongi et al. (2008)	HBA	Indonesia	238.424752
Alongi et al. (2008)	HBR	Indonesia	472.089544
Alongi et al. (2008)	HBS	Indonesia	161.576485
Alongi et al. (2012)	TB1	Timor-Leste	377.393434
Alongi et al. (2012)	TL6	Timor-Leste	238.424752
Alongi et al. (2012)	TL5	Timor-Leste	223.023596
Alongi et al. (2012)	SL2	Timor-Leste	205.328279
Alongi et al. (2012)	BC1	Timor-Leste	173.943004
Alongi et al. (2012)	SL1	Timor-Leste	150.109262
Alongi et al. (2012)	TL4	Timor-Leste	112.887074
Rovai et al. (2018)	andre-18-1	Brazil	203.7
Rovai et al. (2018)	andre-18-2	Brazil	172
Rovai et al. (2018)	andre-18-3	Brazil	166.4
Rovai et al. (2018)	andre-18-4	Brazil	240.7
Rovai et al. (2018)	andre-18-5	Brazil	370.1
Rovai et al. (2018)	andre-18-6	Brazil	335.7
Rovai et al. (2018)	andre-18-7	Brazil	300.1
Rovai et al. (2018)	andre-18-8	Brazil	194.2
Rovai et al. (2018)	andre-18-9	Brazil	204.7
Rovai et al. (2018)	andre-18-10	Brazil	274.8
Rovai et al. (2018)	andre-18-11	Brazil	232.6
Rovai et al. (2018)	andre-18-12	Brazil	289.9
Rovai et al. (2018)	andre-18-13	Brazil	162.4
Rovai et al. (2018)	andre-18-14	Brazil	213.6
Rovai et al. (2018)	andre-18-15	Brazil	202.7
Rovai et al. (2018)	andre-18-16	Costa Rica	329.9
Rovai et al. (2018)	andre-18-17	Costa Rica	244.6
Rovai et al. (2018)	andre-18-18	Costa Rica	287.5
Rovai et al. (2018)	andre-18-19	Costa Rica	412.2
Rovai et al. (2018)	andre-18-20	Costa Rica	469.8
Rovai et al. (2018)	andre-18-21	Costa Rica	443.8
Rovai et al. (2018)	andre-18-22	El Salvador	249.5
Rovai et al. (2018)	andre-18-23	El Salvador	211.4
Rovai et al. (2018)	andre-18-24	El Salvador	180.7
Rovai et al. (2018)	andre-18-25	Panama	238.2
Rovai et al. (2018)	andre-18-26	Panama	289.6
Rovai et al. (2018)	andre-18-27	Panama	345.2
Rovai et al. (2018)	andre-18-28	USA	814.7
Rovai et al. (2018)	andre-18-29	USA	767.5
Rovai et al. (2018)	andre-18-30	USA	543.6
Rovai et al. (2018)	andre-18-31	USA	527.8
Rovai et al. (2018)	andre-18-32	USA	488.4
Rovai et al. (2018)	andre-18-33	USA	587.7
Rovai et al. (2018)	andre-18-34	USA	419.4
Rovai et al. (2018)	andre-18-35	USA	615.1
Rovai et al. (2018)	andre-18-36	USA	728
Andreetta et al. (2014)	RHI	Kenya	391.966
Andreetta et al. (2014)	AV1	Kenya	277.8398
Andreetta et al. (2014)	CER	Kenya	105.818
Andreetta et al. (2016)	Tande Cheu	Guinea-Bissau	165.4
Andreetta et al. (2016)	Blaftchur Oio	Guinea-Bissau	85.7
Arianto et al. (2015)	Arianto-1	Malaysia	147.28
Ashton & Macintosh (2002)	Ash-1	Malaysia	249.8728
Bai unpublished	Darwin Harbour2	Australia	204.75
Balk et al. (2015)	S. Corniche	Saudi Arabia	118.789243
Balk et al. (2015)	Thuwal	Saudi Arabia	105.192296
Balk et al. (2015)	Port of Island-Avicennia	USA	580.9525
Balk et al. (2015)	S. Hutchinson Island-Avicennia	USA	518.3254
Balk et al. (2015)	N. Hutchinson Island-Avicennia	USA	264.4435
Bao et al. (2013)	Bao 1	China	99.92
Barreto et al. (2016)	Barreto-Rhiz-live	Venezuela	270.8183
Bharathkumar et al. (2008)	Guesthouse	India	95.26505005
Bharathkumar et al. (2008)	Kodiyampalayam	India	68.2948082
Bharathkumar et al. (2008)	Pillumedu	India	21.02421886
Bharathkumar et al. (2008)	Tandavaraycholarpet	India	37.66258394
Bhomia et al. (2016)	Chismuyo	Honduras	336.3
Bhomia et al. (2016)	Isla de Pajaros	Honduras	295.9
Bhomia et al. (2016)	San Bernardo	Honduras	125
Bhomia et al. (2016)	San Lorenzo	Honduras	276.5
Bhomia et al. (2016)	El Canalito	Honduras	404.5
Bhomia et al. (2016)	El Marion	Honduras	190.7
Bhomia et al. (2016)	La Diamente	Honduras	514.5
Bhomia et al. (2016)	Laguna Quemada	Honduras	413.4
Bhomia et al. (2016)	Manglon	Honduras	381.9
Bhomia et al. (2016)	Milton Bight	Honduras	563.6
Bhomia et al. (2016)	Politily	Honduras	403.6
Bhomia et al. (2016)	West End	Honduras	233.2
Bhomia et al. (2016)	The Bight	Honduras	402.7
Bhomia et al. (2016)	Big Bight	Honduras	507.2
Bhomia et al. (2016)	Iron Bound	Honduras	533.7
Bhomia et al. (2016)	Weatern Path	Honduras	471.7
Bhomia et al. (2016)	Oyster Bed	Honduras	700.4
Bhomia et al. (2016)	Turtle Harbor	Honduras	397.3
Bianchi et al. (2013)	Mudd-Mangrove 1	USA	146.755
Bianchi et al. (2013)	Habour-Mangrove 1	USA	82.12
Bouillon and Boschker (2006)	Pichavaram-2	India	216.79
Bouillon and Boschker (2006)	Chunnambar	India	93.52
Bouillon and Boschker (2006)	Gazi Bay, Kenya-1	Kenya	279.2399
Bouillon and Boschker (2006)	Tana estuary	Kenya	189.330825
Bouillon and Boschker (2006)	Tana Delta-1	Kenya	131.7553
Bouillon and Boschker (2006)	Pambala, Avice	Sri Lanka	453.2288
Bouillon et al. (2003) in Jardine and Siikamaki (2014)	India (CWS)	India	206.70246
Bouillon et al. (2003) in Jardine and Siikamaki (2014)	India (CWS)	India	214.43947
Bouillon et al. (2003) in Jardine and Siikamaki (2014)	India (CWS)	India	221.37528
Bouillon et al. (2003) in Jardine and Siikamaki (2014)	India (CWS)	India	227.67912
Bouillon et al. (2003) in Jardine and Siikamaki (2014)	India (CWS)	India	227.67912
Bouillon et al. (2003) in Jardine and Siikamaki (2014)	India (CWS)	India	227.67912
Bouillon et al. (2003) in Jardine and Siikamaki (2014)	India (CWS)	India	227.67912
Bouillon et al. (2003) in Jardine and Siikamaki (2014)	India (CWS)	India	233.47
Bouillon et al. (2003) in Jardine and Siikamaki (2014)	India (CWS)	India	233.47
Bouillon et al. (2003) in Jardine and Siikamaki (2014)	India (CWS)	India	233.47
Bouillon et al. (2003) in Jardine and Siikamaki (2014)	India (CWS)	India	233.47
Bouillon et al. (2003) in Jardine and Siikamaki (2014)	India (CWS)	India	233.47
Bouillon et al. (2003) in Jardine and Siikamaki (2014)	India (CWS)	India	233.47
Bouillon et al. (2003) in Jardine and Siikamaki (2014)	India (CWS)	India	238.8353
Bouillon et al. (2003) in Jardine and Siikamaki (2014)	India (CWS)	India	238.8353
Bouillon et al. (2003) in Jardine and Siikamaki (2014)	India (CWS)	India	238.8353
Bouillon et al. (2003) in Jardine and Siikamaki (2014)	India (CWS)	India	238.8353
Bouillon et al. (2003) in Jardine and Siikamaki (2014)	India (CWS)	India	243.84096
Bouillon et al. (2003) in Jardine and Siikamaki (2014)	India (CWS)	India	248.53842
Bouillon et al. (2003) in Jardine and Siikamaki (2014)	India (CWS)	India	252.96824
Bouillon et al. (2003) in Jardine and Siikamaki (2014)	India (CWS)	India	252.96824
Bouillon et al. (2003) in Jardine and Siikamaki (2014)	India (CWS)	India	257.16315
Bouillon et al. (2003) in Jardine and Siikamaki (2014)	India (CWS)	India	284.74874
Breithaupt et al. (2014)	SH3-1	USA	460.062
Brunskill et al. (2001)	1140	Australia	152.6719366
Brunskill et al. (2001)	1141	Australia	126.9190704
Brunskill et al. (2001)	1142	Australia	65.63565634
Brunskill et al. (2001)	1143	Australia	64.17523307
Brunskill et al. (2001)	1144	Australia	123.2946367
Brunskill et al. (2001)	1145	Australia	146.0728582
Brunskill et al. (2001)	1147	Australia	122.5560086
Brunskill et al. (2001)	1148	Australia	57.93995119
Brunskill et al. (2001)	1151	Australia	88.69793994
Brunskill et al. (2001)	1153	Australia	78.67758598
Brunskill et al. (2001)	1160	Australia	99.50405947
Brunskill et al. (2002)	582	Australia	220.54
Brunskill et al. (2002)	584	Australia	354.63
Brunskill et al. (2002)	586	Australia	241.59
Brunskill et al. (2004)	S1-Brunskill	Indonesia	259.4225
Bulmer et al (2015)	Bulmer-combined sites	New Zealand	218.7429229
Cahoon & Lynch (1997)	Basin-Cahoon	USA	276.98
Callaway et al. (1997)	black mangrove-Callaway	USA	359.85
Cardona and Botero (1998)	CAR, Columbia	Colombia	357.9654661
Cardona and Botero (1998)	HON, Columbia	Colombia	342.561293
Cardona and Botero (1998)	RIN, Columbia	Colombia	305.658916
Castaneda-Moya et al. (2013)	Ts/Ph-6-Cost	USA	505.1667
Castaneda-Moya et al. (2013)	SRS-4-Cost	USA	498.9433
Chakraborty et al. (2014)	Mang-1	India	262.181
Chambers et al. (2014)	Chambers-1	USA	589.02
Chanda et al. (2014)	JK-LW	India	313.7328
Chanda et al. (2014)	HI-LW	India	181.0943
Chatterjee et al. (2009)	S1-LL	India	113.9819
Chatterjee et al. (2009)	S2-LL	India	94.37851
Chatterjee et al. (2009)	S3-LL	India	92.35995
Chen et al. (2012)	MZ-Spring	China	237.0707
Chen et al. (2012)	LW-Spring	China	215.8462
Chen et al. (2012)	SW-Spring	China	203.2469
Chen et al. (2014)	Teremaal-LW	Indonesia	381.1946
Chen et al. (2014)	Likupand-LW	Indonesia	376.7153
Chen et al. (2014)	Kema-LW	Indonesia	284.7668
Chen et al. (2018)	LW	Indonesia	163
Chen et al. (2018)	MZ	Indonesia	162
Chen et al. (2018)	SW	Indonesia	136
Cormier et al. (2015)	Sapwalap-Fringe	Fed. States of Micronesia	338.33
Cormier et al. (2015)	Yela-Fringe	Fed. States of Micronesia	142.87
Coronado-Molina et al. 2012	TL	Mexico	475
Coronado-Molina et al. 2012	SE	USA	759.333
Day et al. 1996	Day_96_2	Mexico	587
Day et al. 1996	Day_96_1	Mexico	417
Deborde et al. (2015)	Marchland-Avicennia	New Caledonia	364.955
Delvecchia et al. (2014)	Nat A	Ecuador	375.6667
Delvecchia et al. (2014)	Res A	Ecuador	343
Delvecchia et al. (2014)	Aff	Ecuador	304
Dominguez et al. (2010)	Gangadharpur	India	111.55356
Dominguez et al. (2010)	Gosaba	India	106.146665
Dominguez et al. (2010)	Jharkhali	India	114.969778
Dominguez et al. (2010)	Lothian Island	India	138.629329
Donato et al. (2011)	G1	Bangladesh	155.48
Donato et al. (2011)	G2	Bangladesh	160.08
Donato et al. (2011)	Y1	Fed. States of Micronesia	293.6236
Donato et al. (2011)	K1	Fed. States of Micronesia	443.1
Donato et al. (2011)	S1	Indonesia	678.375
Donato et al. (2011)	B1	Indonesia	293.6236
Donato et al. (2011)	J1	Indonesia	279.1905
Donato et al. (2011)	PM1	Palau	460
Donato et al. (2012)	YM1	Fed. States of Micronesia	753.88
Donato et al. (2012)	Donato-2012-PM1	Palau	533.4333
Doughty et al. (2015)	C-20-c	USA	220
Doughty et al. (2015)	Pine	USA	180
Doughty et al. (2015)	T9-North	USA	216.7
Dung et al. 2016	dung-16	Vietnam	231.23
Eid & Shaltout (2015)	Eid-a	Egypt	88.4
Ezcurra et al. 2016	PE16 Punta Cancun Fringe	Mexico	309.8
Ezcurra et al. 2016	PE16 La Salina Fringe	Mexico	916.1
Ezcurra et al. 2016	PE16 Sur Fringe	Mexico	880.4
Ezcurra et al. 2016	PE16 Norte Fringe	Mexico	700
Ezcurra et al. 2016	PE16 La Concepcion Fringe	Mexico	75.2
Ezcurra et al. 2016	PE16 Puerto Gata Fringe Core 1	Mexico	1400
Ezcurra et al. 2016	PE16 Puerto Gata Fringe Core 2	Mexico	415.7
Ezcurra et al. 2016	PE16 Puerto Gata Fringe Core 3	Mexico	205.3
Fan et al. (2012)	GM-Fan	Taiwan	156.78
Fernandes et al. (2014)	S11	India	125.1402
Fernandes et al. 2011	Man II	India	98.2
Ferreira et al. (2010)	T1	Brazil	505.6767
Ferreira et al. (2010)	T2	Brazil	537.0367
Fujimoto et al. (1999)	P1-Fujimoto	Fed. States of Micronesia	681.53
Fujimoto et al. (1999)	B-Fujimoto	Fed. States of Micronesia	597.61
Genthner et al. (2013)	Genthner 1	USA	416.75
Giani et al. (1996)	1.2Rhizoph	Mexico	503.5625
Gonneea et al. (2004)	Terminos st. 15	Mexico	324.245
Gonneea et al. (2004)	Celestun St. 16	Mexico	308.1553
Grellier et al. 2017	gre-17	Vietnam	114.75
Gress et al. (2016)	Gress-Rhizo-Gazi	Kenya	1526.045
Gress et al. (2016)	Gress-Rhizo-Vanga	Kenya	1382.6118
Gress et al. (2016)	Gress-Rhizo/mix-Gazi	Kenya	1129.956
Gress et al. (2016)	Gress-Rhizo/mix-Vanga	Kenya	1255.3712
Gress et al. (2016)	Gress-avi-Gazi	Kenya	1373.0435
Gress et al. (2016)	Gress-avi-Vanga	Kenya	1359.321
Gress et al. (2016)	Gress-avi/mix-Gazi	Kenya	768.0319
Gress et al. (2016)	Gress-avi/mix-Vanga	Kenya	1342.8873
Gress et al. (2016)	Gress-ceri-Gazi	Kenya	1023.8106
Gress et al. (2016)	Gress-ceri-Vanga	Kenya	949.9628
Gutierrez et al. 2016	LDQL	Mexico	328.2
Gutierrez et al. 2016	LDMM	Mexico	320.9
He et al. 2017	qinzhou Bay4	China	151.94
Hemati et al. (2015)	SHD-DRY	Malaysia	1337.961
Hemati et al. (2015)	KSNP-DRY	Malaysia	1157.74
Hemminga et al. (1994)	Hemminga-94	Kenya	315.3728
Henry and Twilley (2013)	bay-Henry	USA	159.32
Henry and Twilley (2013)	port-Henry	USA	163.263236
Higashi & Shinagawa (1985)	Higashi-85	Japan	347.8538
Holmboe et al. (2001)	Holmboe-MB	Thailand	463.35
Hoppe-Speer & Adams (2015)	Hoppe-speer-fring	South Africa	163.3241835
Hoppe-Speer & Adams (2015)	stunted non-browsed	South Africa	142
Hoppe-Speer et al. (2013)	Hoppe-Speer-s1-Avi	South Africa	103.36
Hossain (2014)	Hossain 1	Malaysia	488.04
Howe et al. (2009)	site1	Australia	268.1767
Howe et al. (2009)	site2	Australia	204.9033
Jennerjahn et al (2002) in Kristensen et al (2008)	Brazil1	Brazil	221.37528
Jennerjahn et al (2002) in Kristensen et al (2008)	Brazil2	Brazil	206.70246
Jennerjahn et al (2002) in Kristensen et al (2008)	Brazil3	Brazil	197.911
Jennerjahn et al (2002) in Kristensen et al (2008)	Brazil4	Brazil	187.6584
Jennerjahn et al (2002) in Kristensen et al (2008)	Brazil5	Brazil	187.6584
Jennerjahn et al (2002) in Kristensen et al (2008)	Brazil6	Brazil	134.8484
Jennerjahn et al (2002) in Kristensen et al (2008)	Brazil7	Brazil	197.911
Jennerjahn et al (2002) in Kristensen et al (2008)	Brazil8	Brazil	187.6584
Jennerjahn et al (2002) in Kristensen et al (2008)	Brazil9	Brazil	233.47
Jennerjahn et al (2002) in Kristensen et al (2008)	Brazil10	Brazil	227.67912
Jennerjahn et al (2002) in Kristensen et al (2008)	Brazil11	Brazil	300.92633
Jennerjahn et al (2002) in Kristensen et al (2008)	Brazil12	Brazil	334.15461
Jennerjahn et al (2002) in Kristensen et al (2008)	Brazil13	Brazil	339.335328
Jennerjahn et al (2002) in Kristensen et al (2008)	Brazil14	Brazil	376.22118
Jennerjahn et al (2002) in Kristensen et al (2008)	Brazil15	Brazil	357.87468
Jennerjahn et al (2002) in Kristensen et al (2008)	Brazil16	Brazil	359.287621
Jennerjahn et al (2002) in Kristensen et al (2008)	Brazil17	Brazil	354.994104
Jennerjahn et al (2002) in Kristensen et al (2008)	Brazil18	Brazil	366.098898
Jennerjahn et al (2002) in Kristensen et al (2008)	Brazil19	Brazil	360.683016
Jennerjahn et al. (2004)	Wonokromo estuary, Java	Indonesia	147.093047
Jones et al. (2014)	closed canopy	Madagascar	233.9767
Kao et al. (2002)	Chu-wei, Taiwan	Taiwan	97.6341552
Kao et al. (2002)	Watz-wei, Taiwan	Taiwan	112.210795
Kathiresan et al. (2014)	Kath1	India	52.17
Kauffman et al (2014)	Alta 3-Tall	Dominican Republic	410.6
Kauffman et al (2014)	Bajo final-short	Dominican Republic	410.12
Kauffman et al (2014)	Balsa alta-tall	Dominican Republic	325.16
Kauffman et al (2014)	Granja bajo-short	Dominican Republic	262.22
Kauffman et al (2014)	Guinea media-medium	Dominican Republic	525.46
Kauffman et al (2014)	Laguna media-medium	Dominican Republic	449.46
Kauffman et al (2014)	Mediana sur-medium	Dominican Republic	533.67
Kauffman et al (2014)	Morro bajo-short	Dominican Republic	386.96
Kauffman et al (2014)	Tapio alta-tall	Dominican Republic	468.07
Kauffman et al. (2011)	Yap-interior	Fed. States of Micronesia	418.0833
Kauffman et al. (2011)	Airai-interior	Palau	437.7167
Kauffman et al. (2016)	Boca Pedro Este	Mexico	377.49
Kauffman et al. (2016)	Boca Pedro Oeste	Mexico	491.22
Kauffman et al. (2016)	Grijalva	Mexico	101.2
Kauffman et al. (2016)	Manglar Cometa	Mexico	428.86
Kauffman et al. (2016)	Manglar Gallego	Mexico	382.36
Kauffman et al. (2016)	Manglar Vital	Mexico	355.56
Kauffman et al. (2016)	Sabalo	Mexico	423.03
Kelleway unpublished data	GR1A	Australia	324.7069
Kelleway unpublished data	GR2A	Australia	295.9476
Kelleway unpublished data	GR3A	Australia	228.1637
Kelleway unpublished data	GR4A	Australia	165.6498843
Kelleway unpublished data	TP1A	Australia	267.4181
Kelleway unpublished data	TP2A	Australia	186.9876
Kelleway unpublished data	TP3A	Australia	176.927
Kelleway unpublished data	TP4A	Australia	112.1974
Kennedy et al. (2004)	Umalagan	Philippines	477.906402
Kennedy et al. (2004)	Oyster Bay-Philippines	Philippines	463.217923
Kennedy et al. (2004)	Dan Moi	Vietnam	212.663797
Kennedy et al. (2004)	Ghia Luan	Vietnam	178.964745
Keuskamp et al. (2015)	Keuskamp-dwarf	Belize	695.3626
Khan et al. (2007)	Khan 1	Japan	57.3
Koch and Madden (2001)	M	Bahamas	91
Koch et al. (2005)	Rio Caet_ estuary, Brazil	Brazil	216.063628
Kristensen et al. (1992)	Kristensen-creek site	Pakistan	180.5252
Kristensen et al. (2000)	Bangrong, Thailand	Thailand	253.039
Kristensen et al. (2008 MEPS)	R1-Ras Dege	Tanzania	193.755
Kristensen et al. (2008 MEPS)	M1-Ras Dege	Tanzania	124.86
Kusumaningtyas et al. (2019)	SAL	Indonesia	317.4
Kusumaningtyas et al. (2019)	Kobgsi Island	Indonesia	108
Lacerda et al.( 1995)	AvicenniaLA1	Brazil	265.8
Lacerda et al.( 1995)	RhizophoraLA1	Brazil	203.3
Lallier-Verges et al. (1998)	GU	French Guiana/Guadeloupe	623.51
Leopold et al. (2015)	Leopold-Avicennia	New Caledonia	457.92
Liao et al. 2013	mindong Fujian1	China	62.21
Zheng et al. 1995	Yingluo bay1	China	620.5
Liu et al. 2014	Jiulong River Estuary	China	333.41
Liu et al. 2014	Futian Shenzhen	China	602.88
Liu et al. 2014	Gaoqiao	China	260.14
Livesley & Andrusiak (2012)	Jacks Beach	Australia	138.55
Livesley & Andrusiak (2012)	Stony point	Australia	146.4
Livesley & Andrusiak (2012)	Yaringa NP	Australia	144.01
Lovelock et al. (2005)	Lovelock-10-Panama	Panama	426.8192
Lovelock et al. (2005)	Lovelock-1-Panama	Panama	367.1304094
Lovelock et al. (2005)	Lovelock-2-Panama	Panama	402.2119309
Lovelock et al. (2005)	Lovelock-3-Panama	Panama	332.598624
Lovelock et al. (2005)	Lovelock-4-Panama	Panama	302.8296979
Lovelock et al. (2005)	Lovelock-5-Panama	Panama	270.0768825
Lovelock et al. (2005)	Lovelock-6-Panama	Panama	350.3334515
Lovelock et al. (2005)	Lovelock-7-Panama	Panama	436.28882
Lovelock et al. (2005)	Lovelock-8-Panama	Panama	415.4376246
Lovelock et al. (2005)	Lovelock-9-Panama	Panama	443.8497059
Lovelock et al. (2010)	lovelock-1	New Zealand	232.736208
Lovelock et al. (2010)	lovelock-2	New Zealand	167.796035
Lovelock et al. (2010)	lovelock-3	New Zealand	172.369043
Lovelock et al. (2010)	lovelock-4	New Zealand	273.517763
Lovelock et al. (2010)	lovelock-5	New Zealand	236.800458
Lovelock et al. (2010)	lovelock-6	New Zealand	232.401339
Lovelock et al. (2010)	lovelock-7	New Zealand	286.099022
Lovelock et al. (2010)	lovelock-8	New Zealand	257.279294
Lovelock et al. (2010)	lovelock-9	New Zealand	262.652349
Lovelock et al. (2010)	lovelock-10	New Zealand	271.752504
Lovelock et al. (2010)	lovelock-11	New Zealand	219.371236
Lovelock et al. (2010)	lovelock-12	New Zealand	260.56667
Lovelock et al. (2010)	lovelock-13	New Zealand	218.792173
Lovelock et al. (2010)	lovelock-14	New Zealand	237.349663
Lovelock et al. (2010)	lovelock-15	New Zealand	177.361103
Lovelock et al. (2010)	lovelock-16	New Zealand	232.353886
Lovelock et al. (2010)	lovelock-17	New Zealand	223.597844
Lovelock et al. (2010)	lovelock-18	New Zealand	183.675837
Lovelock et al. (2010)	lovelock-19	New Zealand	215.342381
Lovelock et al. (2010)	lovelock-20	New Zealand	173.578282
Lovelock et al. (2010)	lovelock-21	New Zealand	180.483867
Lovelock et al. (2010)	lovelock-22	New Zealand	154.800925
Lovelock et al. (2010)	lovelock-23	New Zealand	159.72564
Lovelock et al. (2010)	lovelock-24	New Zealand	156.670352
Lovelock et al. (2010)	lovelock-25	New Zealand	170.620861
Lovelock et al. (2010)	lovelock-26	New Zealand	139.837607
Lovelock et al. (2010)	lovelock-27	New Zealand	150.261502
Lovelock et al. (2010)	lovelock-28	New Zealand	152.896263
Lovelock et al. (2010)	lovelock-29	New Zealand	166.315317
Lovelock et al. (2010)	lovelock-30	New Zealand	145.076332
Lovelock et al. (2010)	lovelock-31	New Zealand	131.475878
Lovelock et al. (2010)	lovelock-32	New Zealand	124.549261
Lovelock et al. (2010)	lovelock-33	New Zealand	116.601107
Lovelock et al. (2010)	lovelock-34	New Zealand	126.720259
Lovelock et al. unpublished data	lovelock-10	Australia	580.394274
Lovelock et al. unpublished data	lovelock-4	Australia	479.364736
Lovelock et al. unpublished data	lovelock-17	Australia	475.873846
Lovelock et al. unpublished data	main dain-1	Australia	441.14
Lovelock et al. unpublished data	lovelock-12	Australia	437.070474
Lovelock et al. unpublished data	lovelock-18	Australia	427.549507
Lovelock et al. unpublished data	lovelock-16	Australia	382.2
Lovelock et al. unpublished data	south arm-1	Australia	358.2666667
Lovelock et al. unpublished data	wet scrub c	Australia	354.9473716
Lovelock et al. unpublished data	lovelock-2	Australia	321.787743
Lovelock et al. unpublished data	lovelock-11	Australia	312.686471
Lovelock et al. unpublished data	lovelock-5	Australia	309.397504
Lovelock et al. unpublished data	Daintree-Chizo	Australia	284.44
Lovelock et al. unpublished data	aims-Rhizo-1	Australia	232.4693423
Lovelock et al. unpublished data	lovelock-22	Australia	205.058729
Lovelock et al. unpublished data	lovelock-29	Australia	177.896066
Lovelock et al. unpublished data	lovelock-32	Australia	138.654724
Lovelock et al. unpublished data	lovelock-23	Australia	136.616141
Lovelock et al. unpublished data	lovelock-28	Australia	132.599786
Lovelock et al. unpublished data	hinch 2CDC	Australia	124.6719209
Lovelock et al. unpublished data	lovelock-24	Australia	121.505974
Lovelock et al. unpublished data	dry scrub-1	Australia	116.6350584
Lovelock et al. unpublished data	lovelock-31	Australia	101.960091
Lovelock et al. unpublished data	aims C12	Australia	92.64308422
Lovelock et al. unpublished data	lovelock-33	Australia	83.6964232
Lovelock et al. unpublished data	schrimp-C9	Australia	69.3447225
Lovelock et al. unpublished data	lovelock-30	Australia	37.0795923
Lu et al. (2014)	Lu-mix1	China	127.76
Lunstrum & Chen (2014)	lun-2014	China	68.065
Luo & Gu (2015)	Luo-MG1-dry	China	242.4442
Lupembe 2014	lup-14	Tanzania	164.3
Lyimo et al. (2002)	Lyimo-A	Tanzania	283.33
Machiwa (1998)	MF	Tanzania	292.2129
Machiwa (1998)	TF	Tanzania	228.84
MacKenzie et al. 2016	RAM16 D1B	Palau	469.25
MacKenzie et al. 2016	RAM16 D3B	Palau	533.4
MacKenzie et al. 2016	RAM16 D2B	Palau	656.6
MacKenzie et al. 2016	RAM16 U1B	Palau	525
MacKenzie et al. 2016	RAM16 U3B	Palau	473.9
MacKenzie et al. 2016	RAM16 U2B	Palau	662.2
MacKenzie et al. 2016	RAM16 KVPF	Vietnam	305.17
MacKenzie et al. 2016	RAM16 CG	Vietnam	216
Macreadie et al. unpublished data	BlueC0995	Australia	192.365584
Macreadie et al. unpublished data	BlueC0998	Australia	236.681965
Macreadie et al. unpublished data	BlueC1001	Australia	271.109222
Macreadie et al. unpublished data	BlueC1031	Australia	197.262938
Macreadie et al. unpublished data	BlueC1034	Australia	123.309622
Macreadie et al. unpublished data	BlueC1061	Australia	62.0918066
Macreadie et al. unpublished data	BlueC1067	Australia	106.006501
Macreadie et al. unpublished data	BlueC1076	Australia	120.350914
Macreadie et al. unpublished data	BlueC1103	Australia	265.424066
Macreadie et al. unpublished data	BlueC1118	Australia	271.096078
Macreadie et al. unpublished data	BlueC1121	Australia	350.897996
Macreadie et al. unpublished data	BlueC1124	Australia	305.488784
Macreadie et al. unpublished data	BlueC1145	Australia	205.871136
Macreadie et al. unpublished data	BlueC1148	Australia	218.470572
Macreadie et al. unpublished data	BlueC1151	Australia	272.811053
Macreadie et al. unpublished data	BlueC1160	Australia	238.399452
Macreadie et al. unpublished data	BlueC1163	Australia	366.782049
Macreadie et al. unpublished data	BlueC1169	Australia	496.231949
Macreadie et al. unpublished data	BlueC1182	Australia	288.578642
Macreadie et al. unpublished data	BlueC1188	Australia	50.694817
Macreadie et al. unpublished data	BlueC1197	Australia	82.3820299
Macreadie et al. unpublished data	BlueC1210	Australia	107.682815
Macreadie et al. unpublished data	BlueC1213	Australia	231.83306
Macreadie et al. unpublished data	BlueC1221	Australia	96.144387
Macreadie et al. unpublished data	BlueC1236	Australia	107.415039
Macreadie et al. unpublished data	BlueC1239	Australia	233.610257
Macreadie et al. unpublished data	BlueC1246	Australia	116.028918
Macreadie et al. unpublished data	BlueC1249	Australia	164.197743
Macreadie et al. unpublished data	BlueC1264	Australia	260.662969
Macreadie et al. unpublished data	BlueC1267	Australia	151.897656
Macreadie et al. unpublished data	BlueC1273	Australia	217.25257
Macreadie et al. unpublished data	BlueC1282	Australia	210.059445
Macreadie et al. unpublished data	BlueC1285	Australia	26.6553036
Macreadie et al. unpublished data	BlueC1288	Australia	454.928509
Macreadie et al. unpublished data	BlueC1348	Australia	392.72146
Macreadie et al. unpublished data	BlueC1395	Australia	233.086088
Macreadie et al. unpublished data	BlueC1401	Australia	149.85458
Macreadie et al. unpublished data	BlueC1404	Australia	218.93348
Macreadie et al. unpublished data	BlueC1413	Australia	242.862303
Macreadie et al. unpublished data	BlueC1419	Australia	83.5129332
Macreadie et al. unpublished data	BlueC1455	Australia	145.903813
Macreadie et al. unpublished data	BlueC1467	Australia	571.749877
Macreadie et al. unpublished data	BlueC1488	Australia	261.231694
Macreadie et al. unpublished data	BlueC1497	Australia	240.226505
Macreadie et al. unpublished data	BlueC1530	Australia	185.236272
Macreadie et al. unpublished data	BlueC1560	Australia	299.993341
Macreadie et al. unpublished data	BlueC1602	Australia	276.805172
Macreadie et al. unpublished data	BlueC1608	Australia	234.938445
Macreadie et al. unpublished data	BlueC1655	Australia	315.900437
Macreadie et al. unpublished data	BlueC1658	Australia	415.263076
Macreadie et al. unpublished data	BlueC1684	Australia	281.700627
Macreadie et al. unpublished data	BlueC1701	Australia	171.634985
Macreadie et al. unpublished data	BlueC1704	Australia	177.312269
Macreadie et al. unpublished data	BlueC1707	Australia	558.124892
Macreadie et al. unpublished data	BlueC1710	Australia	570.250901
Macreadie et al. unpublished data	BlueC1737	Australia	237.718401
Macreadie et al. unpublished data	BlueC1740	Australia	139.020607
Macreadie et al. unpublished data	BlueC1743	Australia	366.881952
Macreadie et al. unpublished data	BlueC1752	Australia	432.874201
Macreadie et al. unpublished data	BlueC1764	Australia	180.205117
Macreadie et al. unpublished data	BlueC1770	Australia	325.334067
Madkour et al. (2014)	Sharm el-Bahari	Egypt	204.1623
Madkour et al. (2014)	Erier	Egypt	177.6204
Madkour et al. (2014)	Hamata	Egypt	146.4917
Mao et al. 2011	Shenzhen Bay6	China	215.6
Marchand 2017	marc-17-1	French Guiana/Guadeloupe	157.4
Marchand 2017	marc-17-2	French Guiana/Guadeloupe	237.3
Marchand et al. (2003)	C1-01-FG	French Guiana/Guadeloupe	190.189169
Marchand et al. (2003)	C12-French Guiana	French Guiana/Guadeloupe	58.9796231
Marchand et al. (2003)	C2-French Guiana	French Guiana/Guadeloupe	126.02301
Marchand et al. (2003)	C8-French Guiana	French Guiana/Guadeloupe	124.7683
Marchand et al. (2004)	C1-01-march2004-French Guiana	French Guiana/Guadeloupe	124.956
Marchand et al. (2004)	C11-00-FG	French Guiana/Guadeloupe	110.8
Marchand et al. (2004)	C12-01-FG	French Guiana/Guadeloupe	165.135
Marchand et al. (2004)	C14-01-FG	French Guiana/Guadeloupe	169.9
Marchand et al. (2004)	C15-01-FG	French Guiana/Guadeloupe	192.1
Marchand et al. (2004)	C17-01-FG	French Guiana/Guadeloupe	119.54
Marchand et al. (2004)	C18-01-FG	French Guiana/Guadeloupe	113.21
Marchand et al. (2004)	C20-02-FG	French Guiana/Guadeloupe	207.2
Marchand et al. (2004)	C2-01-FG	French Guiana/Guadeloupe	177.5
Marchand et al. (2004)	C21-02-FG	French Guiana/Guadeloupe	169.5
Marchand et al. (2004)	C22-02-FG	French Guiana/Guadeloupe	111.02
Marchand et al. (2004)	C23-02-FG	French Guiana/Guadeloupe	107.23
Marchand et al. (2004)	C24-02-FG	French Guiana/Guadeloupe	110.33
Marchand et al. (2004)	C25-02-FG	French Guiana/Guadeloupe	175.85
Marchand et al. (2004)	C26-02-FG	French Guiana/Guadeloupe	121
Marchand et al. (2004)	C27-02-FG	French Guiana/Guadeloupe	155.32
Marchand et al. (2004)	C28-02-FG	French Guiana/Guadeloupe	169.04
Marchand et al. (2004)	C8-00-FG	French Guiana/Guadeloupe	119.5
Marchand et al. (2005)	mature-FG	French Guiana/Guadeloupe	195.2531
Marchand et al. (2008)	C1-01-FG	French Guiana/Guadeloupe	112.771869
Marchand et al. (2008)	C12-01-FG	French Guiana/Guadeloupe	290.83382
Marchio et al. 2016	SC	French Guiana	312.15
Marchland et al. (2011)	Rhizo 1	New Caledonia	472.28
Marchland et al. (2011)	Avi1	New Caledonia	347.25
Matsui (1998)	Hinchinbrook Channel	Australia	315.3691
Mchenga et al. (2008)	mch_08	Japan	272.4151
McKee et al. (2002)	dwarf1	Belize	529.1469
Mehlig et al. 2010	Site 9	Brazil	116.7
Mehlig et al. 2010	Site 6	Brazil	195.3
Mehlig et al. 2010	Site 3	Brazil	133.8
Meng et al. 2019	Dongzhai Harbor1	China	278.77
Meng et al. 2019	Qinglan Harbor	China	492.76
Mfilinge et al. (2002)	ST1-sept	Japan	50.31515
Mfilinge et al. (2002)	ST2-Nov	Japan	48.04085
Middelburg et al. (1996)	B	Kenya	241.2432509
Middelburg et al. (1996)	C	Kenya	282.7437094
Middelburg et al. (1996)	I	Kenya	78.04841408
Middelburg et al. (1996)	II	Kenya	105.9197987
Middelburg et al. (1996)	III	Kenya	76.69453064
Middelburg et al. (1996)	IV	Kenya	105.6568532
Middelburg et al. (1996)	J	Kenya	237.594773
Middelburg et al. (1996)	K	Kenya	342.1108687
Middelburg et al. (1996)	L	Kenya	375.5678443
Middelburg et al. (1996)	middleburge-A	Kenya	297.9763316
Middelburg et al. (1996)	M-Middleburg	Kenya	273.7506173
Middelburg et al. (1996)	R	Kenya	454.0845115
Middelburg et al. (1996)	S	Kenya	103.6354046
Middelburg et al. (1996)	V	Kenya	152.4412788
Middelburg et al. (1996)	VI	Kenya	175.1304593
Middelburg et al. (1996)	X	Kenya	272.399683
Murdiyarso et al. 2015	Sembilang 1	Indonesia	522.33
Murdiyarso et al. 2015	Cilacap 1	Indonesia	277.2
Murdiyarso et al. 2015	Kubu Raya 1	Indonesia	455.41
Murdiyarso et al. 2015	Tanjung Puting 1	Indonesia	308.62
Murdiyarso et al. 2015	Bunaken 1	Indonesia	664.52
Murdiyarso et al. 2015	Teminabuan 1	Indonesia	428.85
Murdiyarso et al. 2015	Bintuni 1	Indonesia	420.48
Murdiyarso et al. 2015	Timika 1	Indonesia	493.38
Muzuka And Shunula (2006)	Kisak saka-A. marina	Tanzania	286.0612
Muzuka And Shunula (2006)	Bagamoyo-B. gynm	Tanzania	235.7716
Muzuka And Shunula (2006)	Muzuka-A. marina	Tanzania	217.6737
Nam et al. 2016	CGMBR	Vietnam	279.05
Nam et al. 2016	KVPF	Vietnam	313.1
Nobrega et al. (2013)	CS-Dry	Brazil	282.755
Nobrega et al. (2013)	SF-dry	Brazil	174.585
N�brega et al. 2016	Jaguaribe	Brazil	210.6
N�brega et al. 2016	Coco	Brazil	208.2
N�brega et al. 2016	Timonha river	Brazil	373.7
Ntyam (2014 thesis)	Cameroon Avicennia	Cameroon	288.9897
Ntyam (2014 thesis)	Ghana Avicennia	Ghana	245.3638
Okbah et al. (2005)	I-III	Egypt	77.28
Okbah et al. (2005)	IV-VII	Egypt	81.98
Ono et al. (2015)	Ono-1	Fed. States of Micronesia	542.428014
Osland et al. 2012	Osl12	USA	256
Otero et al. (2014)	Otero-1	Brazil	185.26
Oyo-Ita et al. (2013)	SDT1	Nigeria	234.7363
Patil et al. (2014)	Mahul 1	India	390.6271
Patil et al. (2014)	Wadala 1	India	336.9385
Patil et al. (2014)	Patil-B1	India	320.4634
Patil et al. (2014)	Patil-VG1	India	310.5713
Patil et al. (2014)	Patil-K1	India	257.3944
Patil et al. (2014)	Patil-N1	India	237.7883
Patil et al. (2014)	Patil-M1	India	219.9459
Patil et al. (2014)	Patil-Mk1	India	207.2923
Pazi et al. (2016)	Mustapha-Plot1	Malaysia	171.38
Perera & Amarasinghe 2016	Per16	Sri Lanka	836.1
Phang et al. (2015)	Phang-1	Singapore	329.66
Pupin & Nahas (2013)	Cardoso mangrove	Brazil	66.81
Rahman et al. (2015)	VT-1	Bangladesh	109.1706
Ralison et al. (2008)	Betsiboka 1	Madagascar	116.08
Rambok et al. (2010)	WSSM	Malaysia	227.62
Rambok et al. (2010)	AALL	Malaysia	197.58
Ramirez-Elias et al. (2014)	Ram-14	Mexico	174.5268
Ranjan et al. 2010	Ranjan2010	India	155.13
Ranjan et al. (2011)	Ranjan2011	India	155.8767
Ray et al. (2011)	monsoon	India	151.4167
Ren et al. (2010)	Sonn-10	China	232.125
Rivera-Monroy et al. (2004)	B9-1996-natural	Venezuela	342.7677
Rivera-Monroy et al. (2004)	B7-1996-natural	Venezuela	324.6224
Ruiz-Fernandez et al. (2011)	Ruiz-Fernandez-a	Colombia	134.81
Sahu et al. 2016	sahu-16	India	181
Saintilan et al. (2013)	Berowra Creek	Australia	285
Saintilan et al. (2013)	Cararma Inlet	Australia	241
Saintilan et al. (2013)	Currambene Creek	Australia	25.2
Saintilan et al. (2013)	Koorangang	Australia	261
Saintilan et al. (2013)	Marra Marra	Australia	343
Sakho et al. (2015)	Sakho-Avicen	Senegal	138.915
Sanders et al. (2008)	Sander1	Brazil	429.52
Sanders et al. (2010)	Mforest	Brazil	448.7
Sanders et al. (2010b)	C3A	Brazil	308.935
Sanders et al. (2016)	Sanders-JW1	Australia	216.275
Sanders et al. unpublished data	Barwon-Sanders	Australia	273
Sanders et al. unpublished data	Darwin-sanders	Australia	489
Sanders et al. unpublished data	Hinchinbrook-Sanders	Australia	579
Sanders et al. unpublished data	Jacobs well-Sanders	Australia	306
Sanders et al. unpublished data	New Castle-Sanders	Australia	289
Sanders et al. unpublished data	Seventy-seven-saunders	Australia	282
Sebastian & Chacko (2006)	S1	India	320.709901
Sebastian & Chacko (2006)	S2	India	353.4722112
Sebastian & Chacko (2006)	S3	India	214.9364939
Serrano et al. (unpublished data)	Whyalla	Australia	300.2
Serrano et al. (unpublished data)	Port Broughton1	Australia	220
Serrano et al. (unpublished data)	Lake Macleod	Australia	155.9
Sharma et al. (2014)	Sharma-Plot B1	Japan	118.43
Sharma et al. (2014)	Sharma-PlotC1	Japan	99.46
Sharma et al. (2014)	Sharma-Plot D1	Japan	112.83
Sharma et al. (2014)	Sharma-Plot A1	Japan	118.8
Sitoe et al. (2014)	Sitoe-1	Mozambique	160
Steyer 1988	ste-88-1	USA	403.3
Steyer 1988	ste-88-2	USA	429.9
Stringer et al. (2014)	height class 1	Mozambique	151.6841
Tateda et al. (2005)	viet38	Vietnam	146.36
Tateda et al. (2005)	Sed 38	Japan	319.25
Tateda et al. (2005)	Thai52	Thailand	97.54
Thompson et al. (2014)	Bugtong-seaward	Philippines	198.3367
Thompson et al. (2014)	Pedada-seaward	Philippines	93.89
Tue et al. (2014)	Tue-fringe	Vietnam	167.8333
Twilley et al. (1997)	Guayas river estuary, Ecuador	Ecuador	301.2167
Twilley et al. 1986	twi-86	USA	527.5
Ukpong 1995, 2000	ukp-95	Nigeria	550.18
Vasconcelos et al. 2015	vas-15	Guinea-Bissau	272.5
Vegas-Vilarrubia et al. (2010)	Vegas 1	Venezuela	426.677236
Wang et al. 2013	wang-13	China	220.26
Wasserman et al. (2001)	was-2	Brazil	260.86
Wasserman et al. (2001)	was-1	Brazil	196.76
Weiss et al. (2016)	Weiss-UM1	Indonesia	450.78
Weiss et al. (2016)	Weiss-UE2	Indonesia	208.58
Weiss et al. (2016)	Weiss-DE3	Indonesia	83.11
Woodroffe (1985)	Tuff Crater, New Zealand1	New Zealand	105.192296
Woodroffe (1985)	Tuff Crater, New Zealand2	New Zealand	136.524307
Woodroffe (1985)	Tuff Crater, New Zealand3	New Zealand	156.907191
Woodroffe (1985)	Tuff Crater, New Zealand4	New Zealand	166.106001
Woodroffe (1985)	Tuff Crater, New Zealand5	New Zealand	166.106001
Woodroffe (1985)	Tuff Crater, New Zealand6	New Zealand	166.106001
Woodroffe (1985)	Tuff Crater, New Zealand7	New Zealand	170.50736
Woodroffe (1985)	Tuff Crater, New Zealand8	New Zealand	198.441555
Woodroffe (1985)	Tuff Crater, New Zealand9	New Zealand	202.097372
Woodroffe (1985)	Tuff Crater, New Zealand10	New Zealand	209.204935
Woodroffe (1985)	Tuff Crater, New Zealand11	New Zealand	212.663797
Woodroffe (1985)	Tuff Crater, New Zealand12	New Zealand	212.663797
Woodroffe (1985)	Tuff Crater, New Zealand13	New Zealand	212.663797
Woodroffe (1985)	Tuff Crater, New Zealand14	New Zealand	216.063628
Woodroffe (1985)	Tuff Crater, New Zealand15	New Zealand	219.407292
Woodroffe (1985)	Tuff Crater, New Zealand16	New Zealand	225.936484
Woodroffe (1985)	Tuff Crater, New Zealand17	New Zealand	241.4393
Woodroffe (1985)	Tuff Crater, New Zealand18	New Zealand	287.613033
Woodroffe (1985)	Tuff Crater, New Zealand19	New Zealand	290.085941
Woodroffe (1985)	Tuff Crater, New Zealand20	New Zealand	329.122366
Wooller et al. (2003)	d	Belize	669.2667
Wooller et al. (2003)	e5	Belize	670.5667
Wooller et al. (2003)	g12	Belize	673.3
Wooller et al. (2003)	h13	Belize	675.3
Wooller et al. (2003)	i12	Belize	700.8
Wooller et al. (2003)	Man of War Cay, Belize	Belize	695
Xin et al. 2014	Haikou1	China	249.35
Xin et al. 2014	Wenchang1	China	949.37
Xin et al. 2014	Sanya1	China	206.43
Xin et al. 2014	Dongfang	China	765.8
Xin et al. 2014	Danzhou	China	302
Yando et al. 2016	Cedar Key	USA	137
Yando et al. 2016	Port Fourchon	USA	243
Yando et al. 2016	Port Aransas	USA	290
Yang et a. (2013)	Yang-101	New Zealand	290.304529
Yang et a. (2013)	Yang-11	New Zealand	271.020103
Yang et a. (2013)	Yang-116	New Zealand	242.325722
Yang et a. (2013)	Yang-131	New Zealand	248.499869
Yang et a. (2013)	Yang-146	New Zealand	268.637558
Yang et a. (2013)	Yang-161	New Zealand	303.12241
Yang et a. (2013)	Yang-175	New Zealand	238.642254
Yang et a. (2013)	Yang-191	New Zealand	252.526947
Yang et a. (2013)	Yang-206	New Zealand	248.818116
Yang et a. (2013)	Yang-221	New Zealand	295.524817
Yang et a. (2013)	Yang-236	New Zealand	245.111716
Yang et a. (2013)	Yang-240	New Zealand	234.584329
Yang et a. (2013)	Yang-248	New Zealand	233.943453
Yang et a. (2013)	Yang-25	New Zealand	304.707083
Yang et a. (2013)	Yang-252	New Zealand	240.629645
Yang et a. (2013)	Yang-256	New Zealand	235.99979
Yang et a. (2013)	Yang-260	New Zealand	215.999489
Yang et a. (2013)	Yang-264	New Zealand	229.227876
Yang et a. (2013)	Yang-268	New Zealand	199.523471
Yang et a. (2013)	Yang-272	New Zealand	223.301547
Yang et a. (2013)	Yang-276	New Zealand	212.364038
Yang et a. (2013)	Yang-281	New Zealand	199.190044
Yang et a. (2013)	Yang-284	New Zealand	223.356932
Yang et a. (2013)	Yang-288	New Zealand	220.512281
Yang et a. (2013)	Yang-292	New Zealand	207.119848
Yang et a. (2013)	Yang-297	New Zealand	190.218459
Yang et a. (2013)	Yang-300	New Zealand	188.541052
Yang et a. (2013)	Yang-302	New Zealand	177.103557
Yang et a. (2013)	Yang-306	New Zealand	183.383138
Yang et a. (2013)	Yang-41	New Zealand	255.009566
Yang et a. (2013)	Yang-56	New Zealand	250.711949
Yang et a. (2013)	Yang-71	New Zealand	273.2674
Yang et a. (2013)	Yang-85	New Zealand	233.547225
Yang et a. (2013)	Core-Yang	New Zealand	116.1867
Liu et al. 2014	Dongzhai Hainan Island	China	209.88
Liu et al. 2014	Techeng Island	China	145.2
Guan et al. 2018	Qinglan Bay	China	228.72
Guan et al. 2018	Chengmai	China	94.26
Guan et al. 2018	Dongchang-Caiqiao	China	200.8
Guan et al. 2018	Danzhou	China	198.84
Guan et al. 2018	Dongfang	China	198.98
Guan et al. 2018	Sanya	China	129.24
Guan et al. 2018	Dongzhai Bay	China	152.32
Thant et al. (2012)	Ayeyarwady Delta, Myanmar	Myanmar	163
Bukoski et al 2017	KB	Thailand	289.5853
Bukoski et al 2017	PP	Thailand	178.7674
Bukoski et al 2017	QN	Vietnam	153.7665
Bukoski et al 2017	HP	Vietnam	112.3981
Bukoski et al 2017	ND	Vietnam	129.6633
Bukoski et al 2017	KL	Vietnam	180.3853
Bukoski et al 2017	AB	Vietnam	147.49
Bukoski et al 2017	AM	Vietnam	147.487
Bukoski et al 2017	VR	Vietnam	225.4581
Gillis et al 2017	LGG17_A	Thailand	103.5288
Gevana and Pampolina 2009	GP09 Averaged	Philippines	128.6504303
Otero et al 2009	XLO09 Laguncularia	Brazil	297.7616
Lee and Baker 1972	BKHL72 Station I	USA	344.93
Frusher et al 1994	SDF94	Australia	138.2369
Dissanayake and Chandrasekara 2014	ND14	Sri Lanka	188.62
Zhang et al 2012	JPZ12 Sites 1-2	China	208.352
Naidoo and Raiman 1982	GN82 Sipingo	South Africa	72.337
Owers et al 2016	CJO16 Tall Mangrove	Australia	269.1111
Penha-Lopes et al 2009	GPL09 Canopy	Mozambique	140.52
Smoak et al 2013	JMS13 SH4	USA	515.0760133
Szczygielski et al 2015	AS14 VC10	Brazil	259.6498143
Lang'at et al 2014	JKSL14 Control	Kenya	520.8
Kelleway et al 2016	JJK16	Australia	263.4085
Nsombo et al 2016	ENN16	Cameroon	480.0728
Gomes et al 2016	FHG16	Brazil	406.2511
Upkong 1997	IEU	Nigeria	564.8
Ceron-Breton et al 2011	JGCB11	Mexico	332.567
McFadden et al 2016	TNM16	Honduras	256.3405
Xia et al 2015	PX15 YLW	China	117.2459
Allen et al 2007	DEA07 Brisbane River	Australia	156.7672
Yuan et al 2014	HR14	China	278.9389
Gleason and Ewel 2002	SMG02 Average	Fed. States of Micronesia	513.5189859
Dutta et al 2013	MKD13 ULZ	India	168.6479
Banerjee et al 2012	KB12 Stn. 1	India	126.9378559
Banerjee et al 2012	KB12 Stn. 2	India	119.9646143
Banerjee et al 2012	KB12 Stn. 3	India	114.940436
Banerjee et al 2012	KB12 Stn. 4	India	140.5698284
Banerjee et al 2012	KB12 Stn. 5	India	139.9204768
Banerjee et al 2012	KB12 Stn. 6	India	126.6346931
Banerjee et al 2012	KB12 Stn. 7	India	123.9878764
Banerjee et al 2012	KB12 Stn. 8	India	96.04004244
Banerjee et al 2012	KB12 Stn. 9	India	83.54257082
Banerjee et al 2012	KB12 Stn. 10	India	118.9642463
Banerjee et al 2012	KB12 Stn. 11	India	85.22331934
Banerjee et al 2012	KB12 Stn. 12	India	110.124627
Banerjee et al 2012	KB12 Stn. 13	India	79.52832184
Banerjee et al 2012	KB12 Stn. 14	India	74.07374538
Abino et al 2014	ACA14 Average	Philippines	157.46
Mao et al 2012	LZM12 Futian	China	380.1449
Xu et al 2012	FHX12 Zhanjiang	China	456.7667
Liu et al 2008	MLL08	China	99.19
Tam and Wong 1998	NFYT98	China	264.7505
Vasconcelos et al 2014	AFD14	Brazil	272.5
Thimdee et al 2003	WT03 Mangrove Sediment	Thailand	194.8344891
Suarez-Abelenda et al. 2014	Non-WAM	Brazil	195.8333333
Suarez-Abelenda et al. 2014	WAM	Brazil	83.75
Bouillon and Boschker (2006)	Pambala	Sri Lanka	453.2288
Gnanamorrthy et al 2019	Pichavaram	India	162.825
Schile et al 2017	Abu al Abyad	United Arab Emirates	173.009
Schile et al 2017	Al Khor	United Arab Emirates	107.9842678
Schile et al 2017	Al Rams	United Arab Emirates	175.162715
Schile et al 2017	Al Shalila	United Arab Emirates	121.7998427
Schile et al 2017	Al Zorah	United Arab Emirates	131.884386
Schile et al 2017	Bu Tinah	United Arab Emirates	239.4533
Schile et al 2017	Eastern Mangrove	United Arab Emirates	179.1693512
Schile et al 2017	Jubail Is.	United Arab Emirates	131.8968
Schile et al 2017	Khalba	United Arab Emirates	203.7416
Schile et al 2017	Marawah Is.	United Arab Emirates	319.6176085
Schile et al 2017	Salaam	United Arab Emirates	110.366248
Schile et al 2017	Sinnia	United Arab Emirates	209.8962058
Schile et al 2017	Ras Al Kaimah	United Arab Emirates	174.8958887
Schile et al 2017	Umm Al Quwain	United Arab Emirates	172.0176802
