# Supplementary material for: Improved estimates on global carbon stock and carbon pools in tidal wetlands
Source: Nat Commun. 2020 Jan 16;11:317. doi: 10.1038/s41467-019-14120-2 (PMC6965625; doi:10.1038/s41467-019-14120-2)
Supplement: Supplementary file 6 — Dataset 3 [file 41467_2019_14120_MOESM6_ESM.csv]

study_id	core_id	country	core_latitude	core_longitude	latitude_precision	longitude_precision	core_elevation	salinity_code	vegetation_code	inundation_class	core_length_flag	depth_min	depth_max	Holocene_RSLR	carbon_stock (Mg ha-1)	corrected_carbon_stock_using_estimated_conversion_factor (Mg ha-1)	carbon_stock_final (Mg ha-1)?	Included_in_previous_compilations?
Perera et al. (2019)	Negombo estuary	Sri Lanka	7.1833	79.8333	4	4	NA	NA	NA	basin	0.45	0	0.45	III~V	902.2444444		902.2444444	No
Perera et al. (2019)	Chilaw lagoon	Sri Lanka	7.5	79.8167	1	4	NA	NA	NA	basin	0.45	0	0.45	III~V	770.7333333		770.7333333	No
Perera et al. (2019)	Rekawa lagoon	Sri Lanka	6.0333	80.85	4	2	NA	NA	NA	basin	0.45	0	0.45	III~V	1290.755556		1290.755556	No
Perera et al. (2019)	Kala Oya estuary	Sri Lanka	8.2833	79.8333	4	4	NA	NA	NA	basin	0.45	0	0.45	III~V	836.1333333		836.1333333	No
Perera et al. (2019)	MalwathuOya estuary	Sri Lanka	8.8167	79.9167	4	4	NA	NA	NA	basin	0.45	0	0.45	III~V	767.8444444		767.8444444	No
Perera et al. (2019)	Batticaloa lagoon	Sri Lanka	7.7167	81.6	4	1	NA	NA	NA	basin	0.45	0	0.45	III~V	702.8666667		702.8666667	No
Perera et al. (2019)	Uppar lagoon	Sri Lanka	8.1333	81.3833	4	4	NA	NA	NA	basin	0.45	0	0.45	III~V	752.9111111		752.9111111	No
Ochoa-Gomez et al. (2019)	Balandra	Mexico	24.3217	-110.3242	4	4	NA	saline	NA	interior	0.45	0	0.45	III~V	530.8888889		530.8888889	No
Ochoa-Gomez et al. (2019)	Enfermeria	Mexico	24.2167	-110.308	4	3	NA	saline	NA	interior	0.45	0	0.45	III~V	412.2222222		412.2222222	No
Ochoa-Gomez et al. (2019)	Zacatecas	Mexico	24.1667	-110.4333	4	4	NA	saline	NA	dwarf	0.45	0	0.45	III~V	222.8888889		222.8888889	No
Sun et al. (2019)	sun_19	China	23.93	117.42	2	2	NA	polyhaline	NA	fringe	0.15	0	0.15	III~V	48.493		48.493	No
Rozainah et al. (2018)	DK	Malaysia	6.28	102.167	2	3	NA	mesohaline	NA	overwash	1	0	1	III~V	413.33		413.33	No
Rozainah et al. (2018)	JP	Malaysia	6.28	102.167	2	3	NA	mesohaline	NA	fringe/overwash	1	0	1	III~V	384.57		384.57	No
Arifanti et al. (2019)	Tunu	Indonesia	-0.505	117.56	3	2	NA	polyhaline	NA	NA	3	0	3	III~V	343		343	No
Arifanti et al. (2019)	Salette	Indonesia	-0.518	117.5	3	1	NA	mesohaline	NA	NA	3	0	3	III~V	275		275	No
Arifanti et al. (2019)	Bayur	Indonesia	-0.733	117.57	3	2	NA	polyhaline	NA	NA	3	0	3	III~V	354		354	No
Arifanti et al. (2019)	Labu-labu	Indonesia	-0.732	117.57	3	2	NA	polyhaline	NA	NA	3	0	3	III~V	337		337	No
Arifanti et al. (2019)	Muara Berau	Indonesia	-0.351	117.5	3	1	NA	mesohaline	NA	NA	3	0	3	III~V	275		275	No
Arifanti et al. (2019)	Lerong	Indonesia	-0.351	117.52	3	2	NA	mesohaline	NA	NA	3	0	3	III~V	229		229	No
Arifanti et al. (2019)	Rinding	Indonesia	-0.808	117.51	3	2	NA	polyhaline	NA	NA	3	0	3	III~V	311		311	No
Arifanti et al. (2019)	Kanyuran	Indonesia	-0.813	117.52	3	2	NA	polyhaline	NA	NA	3	0	3	III~V	253		253	No
Arifanti et al. (2019)	Banjar	Indonesia	-0.764	117.62	3	2	NA	polyhaline	NA	NA	3	0	3	III~V	518		518	No
Jacotot et al. (2018)	LF2	New Caledonia	-21.7333	165.7833	3	4	0.52-0.69	NA	scrub shrub	dwarf	1.4	0	1.4	III~V	255.48		255.48	No
Jacotot et al. (2018)	LF3	New Caledonia	-21.7333	165.7833	3	4	0.16	NA	forested to shrub	riverine	1.25	0	1.25	III~V	314.57		314.57	No
Chen et al. (2018)_FEM	12yr forest	China	24.4	117.9016	1	4	NA	mesohaline to polyhaline	NA	fringe	1	0	1	III~V	130		130	No
Chen et al. (2018)_FEM	24yr forest	China	24.4	117.9016	1	4	NA	mesohaline to polyhaline	NA	fringe	1	0	1	III~V	151		151	No
Chen et al. (2018)_FEM	48yr forest	China	24.4	117.9016	1	4	NA	mesohaline to polyhaline	NA	fringe	1	0	1	III~V	170		170	No
Hieu et al. (2017)	sc-2 yr forest	Vietnam	19.9269	105.8877	4	4	NA	NA	scrub shrub	dwarf	1.5	0	1.5	III~V	124.2		124.2	No
Hieu et al. (2017)	sc-3 yr forest	Vietnam	19.9269	105.8877	4	4	NA	NA	scrub shrub	dwarf	1.5	0	1.5	III~V	132.2		132.2	No
Hieu et al. (2017)	kb-9 yr forest	Vietnam	19.9269	105.8877	4	4	NA	NA	scrub shrub	interior	1.7	0	1.7	III~V	137.4		137.4	No
Hieu et al. (2017)	kb-19 yr forest	Vietnam	19.9269	105.8877	4	4	NA	NA	scrub shrub	interior	2	0	2	III~V	155.4		155.4	No
Hieu et al. (2017)	kb-27 yr forest	Vietnam	19.9269	105.8877	4	4	NA	NA	scrub shrub	interior	2.3	0	2.3	III~V	161.4		161.4	No
Adame et al. (2012)	Bald Hills	Australia	-27	153	0	0	NA	mixoeuhaline	forested	fringe	0.15	0	0.15	III~V	754.16		754.16	Yes
Adame et al. (2012)	Caboolture	Australia	-27	153	0	0	NA	mixoeuhaline	forested	riverine	0.15	0	0.15	III~V	341.32		341.32	Yes
Adame et al. (2012)	Eprapah	Australia	-27	153	0	0	NA	mixoeuhaline	forested	fringe	0.15	0	0.15	III~V	997.05		997.05	Yes
Adame et al. (2012)	Mooloolah	Australia	-27	153	0	0	NA	mixoeuhaline	forested	riverine	0.15	0	0.15	III~V	601.92		601.92	Yes
Adame et al. (2012)	Nudgee	Australia	-27	153	0	0	NA	mixoeuhaline	forested	fringe	0.15	0	0.15	III~V	973.84		973.84	Yes
Adame et al. (2012)	Tingalpa	Australia	-27	153	0	0	NA	polyhaline	forested	riverine	0.15	0	0.15	III~V	890.4		890.4	Yes
Allen et al. (2010)	Brisbane river-summer	Australia	-27.55	152.9833	2	4	NA	NA	NA	riverine	0.05	0	0.05	III~V	250.88		250.88	Yes
Allen et al. (2010)	Brisbane river-Winter	Australia	-27.55	152.9833	2	4	NA	NA	NA	riverine	0.05	0	0.05	III~V	199.36		199.36	Yes
Allen et al. (2010)	Eastern Bay-summer	Australia	-27.55	152.9833	2	4	NA	NA	NA	fringe	0.05	0	0.05	III~V	233.2		233.2	Yes
Allen et al. (2010)	Eastern Bay-winter	Australia	-27.55	152.9833	2	4	NA	NA	NA	fringe	0.05	0	0.05	III~V	108.64		108.64	Yes
Allen et al. (2010)	Logan River-summer	Australia	-27.55	152.9833	2	4	NA	NA	NA	riverine	0.05	0	0.05	III~V	514.08		514.08	Yes
Allen et al. (2010)	Logan River-winter	Australia	-27.55	152.9833	2	4	NA	NA	NA	riverine	0.05	0	0.05	III~V	515.1		515.1	Yes
Allen et al. (2010)	Western Bay-Winter	Australia	-27.55	152.9833	2	4	NA	NA	NA	fringe	0.05	0	0.05	III~V	339.12		339.12	Yes
Alongi (1996)	Creek bank1	Australia	-18.2167	146.1833	4	4	0	NA	NA	riverine	0.2	0	0.2	III~V	250.2509269		250.250927	Yes
Alongi (1996)	Creek bank3	Australia	-18.2167	146.1833	4	4	0	NA	NA	riverine	0.2	0	0.2	III~V	266.9478329		266.947833	Yes
Alongi (1996)	high1	Australia	-18.2167	146.1833	4	4	1.2	NA	NA	fringe	0.2	0	0.2	III~V	415.8244117		415.824412	Yes
Alongi (1996)	high2	Australia	-18.2167	146.1833	4	4	1.2	NA	NA	fringe	0.2	0	0.2	III~V	438.6221951		438.622195	Yes
Alongi (1996)	high3	Australia	-18.2167	146.1833	4	4	1.2	NA	NA	fringe	0.2	0	0.2	III~V	424.1167124		424.116712	Yes
Alongi (1996)	low1	Australia	-18.2167	146.1833	4	4	0.2	NA	NA	fringe	0.2	0	0.2	III~V	302.127233		302.127233	Yes
Alongi (1996)	low2	Australia	-18.2167	146.1833	4	4	0.2	NA	NA	fringe	0.2	0	0.2	III~V	292.5365488		292.536549	Yes
Alongi (1996)	low3	Australia	-18.2167	146.1833	4	4	0.2	NA	NA	fringe	0.2	0	0.2	III~V	313.6767973		313.676797	Yes
Alongi (1996)	mid1	Australia	-18.2167	146.1833	4	4	0.9	NA	NA	fringe	0.2	0	0.2	III~V	438.6221951		438.622195	Yes
Alongi (1996)	mid2	Australia	-18.2167	146.1833	4	4	0.9	NA	NA	fringe	0.2	0	0.2	III~V	433.8445426		433.844543	Yes
Alongi (1996)	mid3	Australia	-18.2167	146.1833	4	4	0.9	NA	NA	fringe	0.2	0	0.2	III~V	400.4356527		400.435653	Yes
Alongi et al. (2000)	BR1	Australia	-21.967	113.95	3	2	NA	NA	NA	fringe	0.8	0	0.8	III~V	335.73		335.73	Yes
Alongi et al. (2000)	D1	Australia	-20.717	116.617	3	3	NA	NA	NA	fringe	1	0	1	III~V	234.02		234.02	Yes
Alongi et al. (2000)	D2	Australia	-20.717	116.617	3	3	NA	NA	NA	fringe	1	0	1	III~V	123.857		123.857	Yes
Alongi et al. (2000)	MB1	Australia	-21.967	113.95	3	2	NA	NA	NA	fringe	0.8	0	0.8	III~V	307.97		307.97	Yes
Alongi et al. (2000)	PH1	Australia	-20.3833	118.617	4	3	NA	NA	NA	fringe	0.7	0	0.7	III~V	178.55		178.55	Yes
Alongi et al. (2000)	PH2	Australia	-20.3833	118.617	4	3	NA	NA	NA	interior	0.7	0	0.7	III~V	193.47		193.47	Yes
Bai unpublished	Darwin Harbour2	Australia	-12.5167	130.8333	4	4	NA	NA	NA	NA	NA	NA	NA	III~V	263.9		263.9	Yes
Bai unpublished	Darwin Harbour4	Australia	-12.5167	130.8333	4	4	NA	NA	NA	NA	NA	NA	NA	III~V	229.5		229.5	Yes
Bai unpublished	Darwin Harbour6	Australia	-12.5167	130.8333	4	4	NA	NA	NA	NA	NA	NA	NA	III~V	149.9		149.9	Yes
Bai unpublished	Darwin Harbour8	Australia	-12.5167	130.8333	4	4	NA	NA	NA	NA	NA	NA	NA	III~V	175.7		175.7	Yes
Brunskill et al. (2001)	1140	Australia	-22.07	114.55	2	2	NA	NA	NA	fringe	NA	0	NA	III~V	152.6719366		152.671937	Yes
Brunskill et al. (2001)	1141	Australia	-22.06	114.55	2	2	NA	NA	NA	fringe	NA	0	NA	III~V	126.9190704		126.91907	Yes
Brunskill et al. (2001)	1142	Australia	-22.06	114.55	2	2	NA	NA	NA	fringe	NA	0	NA	III~V	65.63565634		65.6356563	Yes
Brunskill et al. (2001)	1143	Australia	-22.06	114.54	2	2	NA	NA	NA	fringe	NA	0	NA	III~V	64.17523307		64.1752331	Yes
Brunskill et al. (2001)	1144	Australia	-22.06	114.54	2	2	NA	NA	NA	fringe	NA	0	NA	III~V	123.2946367		123.294637	Yes
Brunskill et al. (2001)	1145	Australia	-22.06	114.54	2	2	NA	NA	NA	fringe	NA	0	NA	III~V	146.0728582		146.072858	Yes
Brunskill et al. (2001)	1147	Australia	-22.32	114.31	2	2	NA	NA	NA	fringe	NA	0	NA	III~V	122.5560086		122.556009	Yes
Brunskill et al. (2001)	1148	Australia	-22.43	114.31	2	2	NA	NA	NA	fringe	NA	0	NA	III~V	57.93995119		57.9399512	Yes
Brunskill et al. (2001)	1151	Australia	-22.5	114.43	1	2	NA	NA	NA	fringe	NA	0	NA	III~V	88.69793994		88.6979399	Yes
Brunskill et al. (2001)	1153	Australia	-22.24	114.14	2	2	NA	NA	NA	fringe	NA	0	NA	III~V	78.67758598		78.677586	Yes
Brunskill et al. (2001)	1160	Australia	-22.12	114.52	2	2	NA	NA	NA	fringe	NA	0	NA	III~V	99.50405947		99.5040595	Yes
Brunskill et al. (2002)	582	Australia	-18.5	146.25	1	2	NA	NA	NA	NA	>0.2	0	>0.2	III~V	220.54		220.54	Yes
Brunskill et al. (2002)	584	Australia	-18.5	146.25	1	2	NA	NA	NA	NA	>0.2	0	>0.2	III~V	354.63		354.63	Yes
Brunskill et al. (2002)	586	Australia	-18.5	146.25	1	2	NA	NA	NA	NA	>0.2	0	>0.2	III~V	241.59		241.59	Yes
Howe et al. (2009)	ma1-05	Australia	-32.8644	151.7042	4	4	NA	NA	NA	NA	0.2	0	0.2	III~V	230.48		230.48	Yes
Howe et al. (2009)	ma1-06	Australia	-32.8644	151.7042	4	4	NA	NA	NA	NA	0.2	0	0.2	III~V	213		213	Yes
Howe et al. (2009)	ma1-08	Australia	-32.8644	151.7042	4	4	NA	NA	NA	NA	0.2	0	0.2	III~V	361.05		361.05	Yes
Howe et al. (2009)	ma2-05	Australia	-32.8644	151.7042	4	4	NA	NA	NA	NA	0.2	0	0.2	III~V	207.2		207.2	Yes
Howe et al. (2009)	ma2-06	Australia	-32.8644	151.7042	4	4	NA	NA	NA	NA	0.2	0	0.2	III~V	206.51		206.51	Yes
Howe et al. (2009)	ma2-08	Australia	-32.8644	151.7042	4	4	NA	NA	NA	NA	0.2	0	0.2	III~V	201		201	Yes
Howe et al. (2009)	ma3-05	Australia	-32.8644	151.7042	4	4	NA	NA	NA	NA	0.2	0	0.2	III~V	432.96		432.96	Yes
Howe et al. (2009)	ma3-06	Australia	-32.8644	151.7042	4	4	NA	NA	NA	NA	0.2	0	0.2	III~V	375.84		375.84	Yes
Howe et al. (2009)	ma3-08	Australia	-32.8644	151.7042	4	4	NA	NA	NA	NA	0.2	0	0.2	III~V	347		347	Yes
Howe et al. (2009)	ma4-08	Australia	-32.8644	151.7042	4	4	NA	NA	NA	NA	0.2	0	0.2	III~V	441.18		441.18	Yes
Howe et al. (2009)	ma5-08	Australia	-32.8644	151.7042	4	4	NA	NA	NA	NA	0.2	0	0.2	III~V	467.6		467.6	Yes
Howe et al. (2009)	ma6-08	Australia	-32.8644	151.7042	4	4	NA	NA	NA	NA	0.2	0	0.2	III~V	503.5		503.5	Yes
Kelleway unpublished data	GR1A	Australia	-33.98323	151.009012	5	6	NA	NA	NA	NA	NA	NA	NA	III~V	392.8067701		392.80677	Yes
Kelleway unpublished data	GR1B	Australia	-33.98335	151.008662	5	6	NA	NA	NA	NA	NA	NA	NA	III~V	254.4289505		254.428951	Yes
Kelleway unpublished data	GR1C	Australia	-33.98309	151.008512	5	6	NA	NA	NA	NA	NA	NA	NA	III~V	326.8729477		326.872948	Yes
Kelleway unpublished data	GR2A	Australia	-33.9848	151.008282	4	6	NA	NA	NA	NA	NA	NA	NA	III~V	301.6879037		301.687904	Yes
Kelleway unpublished data	GR2B	Australia	-33.98443	151.008642	5	6	NA	NA	NA	NA	NA	NA	NA	III~V	322.2986983		322.298698	Yes
Kelleway unpublished data	GR2C	Australia	-33.98416	151.008602	5	6	NA	NA	NA	NA	NA	NA	NA	III~V	263.8562606		263.856261	Yes
Kelleway unpublished data	GR3A	Australia	-33.98414	151.009322	5	6	NA	NA	NA	NA	NA	NA	NA	III~V	206.7051928		206.705193	Yes
Kelleway unpublished data	GR3B	Australia	-33.98405	151.009052	5	6	NA	NA	NA	NA	NA	NA	NA	III~V	180.6893698		180.68937	Yes
Kelleway unpublished data	GR3C	Australia	-33.983964	151.008804	6	6	NA	NA	NA	NA	NA	NA	NA	III~V	297.0965553		297.096555	Yes
Kelleway unpublished data	GR4A	Australia	-33.98453	151.010182	5	6	NA	NA	NA	NA	NA	NA	NA	III~V	122.4939725		122.493973	Yes
Kelleway unpublished data	GR4B	Australia	-33.98449	151.009732	5	6	NA	NA	NA	NA	NA	NA	NA	III~V	165.9006377		165.900638	Yes
Kelleway unpublished data	GR4C	Australia	-33.98402	151.009472	5	6	NA	NA	NA	NA	NA	NA	NA	III~V	208.5550421		208.555042	Yes
Kelleway unpublished data	TP1A	Australia	-34.01758	151.150859	5	6	NA	NA	NA	NA	NA	NA	NA	III~V	195.9398398		195.93984	Yes
Kelleway unpublished data	TP1B	Australia	-34.017388	151.151084	6	6	NA	NA	NA	NA	NA	NA	NA	III~V	336.4830625		336.483063	Yes
Kelleway unpublished data	TP1C	Australia	-34.017179	151.150425	6	6	NA	NA	NA	NA	NA	NA	NA	III~V	269.8315248		269.831525	Yes
Kelleway unpublished data	TP2A	Australia	-34.018197	151.152118	6	6	NA	NA	NA	NA	NA	NA	NA	III~V	139.5989343		139.598934	Yes
Kelleway unpublished data	TP2B	Australia	-34.018014	151.152284	6	6	NA	NA	NA	NA	NA	NA	NA	III~V	237.2388485		237.238849	Yes
Kelleway unpublished data	TP2C	Australia	-34.017396	151.15221	6	5	NA	NA	NA	NA	NA	NA	NA	III~V	184.1249984		184.124998	Yes
Kelleway unpublished data	TP3B	Australia	-34.019499	151.149488	6	6	NA	NA	NA	NA	NA	NA	NA	III~V	158.0134018		158.013402	Yes
Kelleway unpublished data	TP3C	Australia	-34.019265	151.147628	6	6	NA	NA	NA	NA	NA	NA	NA	III~V	271.4115069		271.411507	Yes
Kelleway unpublished data	TP3E	Australia	-34.019882	151.15011	6	5	NA	NA	NA	NA	NA	NA	NA	III~V	101.3561649		101.356165	Yes
Kelleway unpublished data	TP4A	Australia	-34.020201	151.152524	5	5	NA	NA	NA	NA	NA	NA	NA	III~V	70.76376843		70.7637684	Yes
Kelleway unpublished data	TP4B	Australia	-34.021042	151.151427	6	6	NA	NA	NA	NA	NA	NA	NA	III~V	79.34000035		79.3400004	Yes
Kelleway unpublished data	TP4C	Australia	-34.020932	151.151121	6	6	NA	NA	NA	NA	NA	NA	NA	III~V	186.4884961		186.488496	Yes
Livesley & Andrusiak (2012)	Jacks Beach	Australia	-38.3667	145.3333	4	4	NA	NA	NA	fringe	0.1	0	0.1	III~V	138.55		138.55	Yes
Livesley & Andrusiak (2012)	Stony point	Australia	-38.3667	145.3333	4	4	NA	NA	NA	fringe	0.1	0	0.1	III~V	146.4		146.4	Yes
Livesley & Andrusiak (2012)	Yaringa NP	Australia	-38.3667	145.3333	4	4	NA	NA	NA	fringe	0.1	0	0.1	III~V	144.01		144.01	Yes
Lovelock et al. unpublished data	lovelock-4	Australia	-27.25	153.25	2	2	NA	NA	NA	NA	NA	NA	NA	III~V	479.3647359		479.364736	Yes
Lovelock et al. unpublished data	lovelock-5	Australia	-27.25	153.25	2	2	NA	NA	NA	NA	NA	NA	NA	III~V	309.3975044		309.397504	Yes
Lovelock et al. unpublished data	lovelock-10	Australia	-27.25	153.25	2	2	NA	NA	NA	NA	NA	NA	NA	III~V	580.3942737		580.394274	Yes
Lovelock et al. unpublished data	lovelock-11	Australia	-27.25	153.25	2	2	NA	NA	NA	NA	NA	NA	NA	III~V	312.6864711		312.686471	Yes
Lovelock et al. unpublished data	lovelock-12	Australia	-27.25	153.25	2	2	NA	NA	NA	NA	NA	NA	NA	III~V	437.0704744		437.070474	Yes
Lovelock et al. unpublished data	lovelock-16	Australia	-27.25	153.25	2	2	NA	NA	NA	NA	NA	NA	NA	III~V	382.2		382.2	Yes
Lovelock et al. unpublished data	lovelock-17	Australia	-27.25	153.25	2	2	NA	NA	NA	NA	NA	NA	NA	III~V	475.8738462		475.873846	Yes
Lovelock et al. unpublished data	lovelock-18	Australia	-27.25	153.25	2	2	NA	NA	NA	NA	NA	NA	NA	III~V	427.5495067		427.549507	Yes
Lovelock et al. unpublished data	lovelock-22	Australia	-27.25	153.25	2	2	NA	NA	NA	NA	NA	NA	NA	III~V	205.0587293		205.058729	Yes
Lovelock et al. unpublished data	lovelock-23	Australia	-27.25	153.25	2	2	NA	NA	NA	NA	NA	NA	NA	III~V	136.6161409		136.616141	Yes
Lovelock et al. unpublished data	lovelock-24	Australia	-27.25	153.25	2	2	NA	NA	NA	NA	NA	NA	NA	III~V	121.5059741		121.505974	Yes
Lovelock et al. unpublished data	lovelock-28	Australia	-27.25	153.25	2	2	NA	NA	NA	NA	NA	NA	NA	III~V	132.5997855		132.599786	Yes
Lovelock et al. unpublished data	lovelock-29	Australia	-27.25	153.25	2	2	NA	NA	NA	NA	NA	NA	NA	III~V	177.8960659		177.896066	Yes
Lovelock et al. unpublished data	lovelock-30	Australia	-27.25	153.25	2	2	NA	NA	NA	NA	NA	NA	NA	III~V	37.07959228		37.0795923	Yes
Lovelock et al. unpublished data	lovelock-31	Australia	-27.25	153.25	2	2	NA	NA	NA	NA	NA	NA	NA	III~V	101.9600906		101.960091	Yes
Lovelock et al. unpublished data	lovelock-32	Australia	-27.25	153.25	2	2	NA	NA	NA	NA	NA	NA	NA	III~V	138.654724		138.654724	Yes
Lovelock et al. unpublished data	lovelock-33	Australia	-27.25	153.25	2	2	NA	NA	NA	NA	NA	NA	NA	III~V	83.6964232		83.6964232	Yes
Lovelock et al. unpublished data	lovelock-2	Australia	-27.25	153.25	2	2	NA	NA	NA	NA	NA	NA	NA	III~V	321.7877433		321.787743	Yes
Lovelock et al. unpublished data	aims C12	Australia	-19.27668	147.04298	5	5	NA	NA	NA	NA	NA	NA	NA	III~V	62.89139789		62.8913979	Yes
Lovelock et al. unpublished data	aims-20C	Australia	-19.27668	147.04298	5	5	NA	NA	NA	NA	NA	NA	NA	III~V	107.7905254		107.790525	Yes
Lovelock et al. unpublished data	aims-6C	Australia	-19.27668	147.04298	5	5	NA	NA	NA	NA	NA	NA	NA	III~V	88.42466777		88.4246678	Yes
Lovelock et al. unpublished data	aims-8	Australia	-19.27668	147.04298	5	5	NA	NA	NA	NA	NA	NA	NA	III~V	72.50885014		72.5088501	Yes
Lovelock et al. unpublished data	aims-9C	Australia	-19.27668	147.04298	5	5	NA	NA	NA	NA	NA	NA	NA	III~V	56.8442176		56.8442176	Yes
Lovelock et al. unpublished data	aims-C1	Australia	-19.27668	147.04298	5	5	NA	NA	NA	NA	NA	NA	NA	III~V	58.17706332		58.1770633	Yes
Lovelock et al. unpublished data	aims-C15	Australia	-19.27668	147.04298	5	5	NA	NA	NA	NA	NA	NA	NA	III~V	259.8392957		259.839296	Yes
Lovelock et al. unpublished data	aims-C16	Australia	-19.27668	147.04298	5	5	NA	NA	NA	NA	NA	NA	NA	III~V	72.95872981		72.9587298	Yes
Lovelock et al. unpublished data	aims-C18	Australia	-19.27668	147.04298	5	5	NA	NA	NA	NA	NA	NA	NA	III~V	71.2057131		71.2057131	Yes
Lovelock et al. unpublished data	aims-C7	Australia	-19.27668	147.04298	5	5	NA	NA	NA	NA	NA	NA	NA	III~V	75.79038161		75.7903816	Yes
Lovelock et al. unpublished data	aims-Rhizo-1	Australia	-19.27668	147.04298	5	5	NA	NA	NA	NA	NA	NA	NA	III~V	280.9104673		280.910467	Yes
Lovelock et al. unpublished data	aims-Rhizo-2	Australia	-19.27668	147.04298	5	5	NA	NA	NA	NA	NA	NA	NA	III~V	180.4061988		180.406199	Yes
Lovelock et al. unpublished data	aims-Rhizo-3	Australia	-19.27668	147.04298	5	5	NA	NA	NA	NA	NA	NA	NA	III~V	236.0913614		236.091361	Yes
Lovelock et al. unpublished data	Daintree-Chizo	Australia	-16.280166	145.412693	6	6	NA	NA	NA	NA	NA	NA	NA	III~V	284.44		284.44	Yes
Lovelock et al. unpublished data	dry scrub-1	Australia	-16.314264	145.419471	6	6	NA	NA	NA	NA	NA	NA	NA	III~V	238.13		238.13	Yes
Lovelock et al. unpublished data	dry scrub-2	Australia	-16.314264	145.419471	6	6	NA	NA	NA	NA	NA	NA	NA	III~V	283.14		283.14	Yes
Lovelock et al. unpublished data	dry scrub-3	Australia	-16.314264	145.419471	6	6	NA	NA	NA	NA	NA	NA	NA	III~V	250.5		250.5	Yes
Lovelock et al. unpublished data	dry scrub-C1	Australia	-16.315	145.419475	3	6	NA	NA	NA	NA	NA	NA	NA	III~V	48.24629815		48.2462982	Yes
Lovelock et al. unpublished data	dry scrub-C16	Australia	-16.315	145.419475	3	6	NA	NA	NA	NA	NA	NA	NA	III~V	42.94794879		42.9479488	Yes
Lovelock et al. unpublished data	dry scrub-C2	Australia	-16.315	145.419475	3	6	NA	NA	NA	NA	NA	NA	NA	III~V	57.61638763		57.6163876	Yes
Lovelock et al. unpublished data	dry scrub-C4	Australia	-16.315	145.419475	3	6	NA	NA	NA	NA	NA	NA	NA	III~V	45.09307074		45.0930707	Yes
Lovelock et al. unpublished data	dry scrub-C5	Australia	-16.315	145.419475	3	6	NA	NA	NA	NA	NA	NA	NA	III~V	43.62726667		43.6272667	Yes
Lovelock et al. unpublished data	dry scrub-C9	Australia	-16.315	145.419475	3	6	NA	NA	NA	NA	NA	NA	NA	III~V	40.41455395		40.414554	Yes
Lovelock et al. unpublished data	hinch 2CDC	Australia	-18.47418	146.16452	4	5	NA	NA	NA	NA	NA	NA	NA	III~V	36.31435058		36.3143506	Yes
Lovelock et al. unpublished data	hinch -2CFC	Australia	-18.47418	146.16452	4	5	NA	NA	NA	NA	NA	NA	NA	III~V	205.558686		205.558686	Yes
Lovelock et al. unpublished data	hinch-1CDA	Australia	-18.47418	146.16452	4	5	NA	NA	NA	NA	NA	NA	NA	III~V	33.85550688		33.8555069	Yes
Lovelock et al. unpublished data	hinch-1CDB	Australia	-18.47418	146.16452	4	5	NA	NA	NA	NA	NA	NA	NA	III~V	39.02094891		39.0209489	Yes
Lovelock et al. unpublished data	hinch-1CDC	Australia	-18.47418	146.16452	4	5	NA	NA	NA	NA	NA	NA	NA	III~V	71.7521669		71.7521669	Yes
Lovelock et al. unpublished data	hinch-1CFA	Australia	-18.47418	146.16452	4	5	NA	NA	NA	NA	NA	NA	NA	III~V	185.2010274		185.201027	Yes
Lovelock et al. unpublished data	hinch-1CFB	Australia	-18.47418	146.16452	4	5	NA	NA	NA	NA	NA	NA	NA	III~V	135.8410327		135.841033	Yes
Lovelock et al. unpublished data	hinch-1CFC	Australia	-18.47418	146.16452	4	5	NA	NA	NA	NA	NA	NA	NA	III~V	301.3121007		301.312101	Yes
Lovelock et al. unpublished data	hinch-2CDA	Australia	-18.47418	146.16452	4	5	NA	NA	NA	NA	NA	NA	NA	III~V	71.73667654		71.7366765	Yes
Lovelock et al. unpublished data	hinch-2CDB	Australia	-18.47418	146.16452	4	5	NA	NA	NA	NA	NA	NA	NA	III~V	44.8599316		44.8599316	Yes
Lovelock et al. unpublished data	hinch-2CFA	Australia	-18.47418	146.16452	4	5	NA	NA	NA	NA	NA	NA	NA	III~V	224.7599944		224.759994	Yes
Lovelock et al. unpublished data	hinch-2CFB	Australia	-18.47418	146.16452	4	5	NA	NA	NA	NA	NA	NA	NA	III~V	270.141829		270.141829	Yes
Lovelock et al. unpublished data	Hinch-3CDA	Australia	-18.47418	146.16452	4	5	NA	NA	NA	NA	NA	NA	NA	III~V	43.00877601		43.008776	Yes
Lovelock et al. unpublished data	Hinch-3CDB	Australia	-18.47418	146.16452	4	5	NA	NA	NA	NA	NA	NA	NA	III~V	71.38542484		71.3854248	Yes
Lovelock et al. unpublished data	hinch-3CDC	Australia	-18.47418	146.16452	4	5	NA	NA	NA	NA	NA	NA	NA	III~V	64.92099768		64.9209977	Yes
Lovelock et al. unpublished data	hinch-3CFA	Australia	-18.47418	146.16452	4	5	NA	NA	NA	NA	NA	NA	NA	III~V	174.8277376		174.827738	Yes
Lovelock et al. unpublished data	hinch-3CFB	Australia	-18.47418	146.16452	4	5	NA	NA	NA	NA	NA	NA	NA	III~V	148.0749291		148.074929	Yes
Lovelock et al. unpublished data	hinch-3CFC	Australia	-18.47418	146.16452	4	5	NA	NA	NA	NA	NA	NA	NA	III~V	121.5224586		121.522459	Yes
Lovelock et al. unpublished data	main dain-1	Australia	-16.278377	145.405455	6	6	NA	NA	NA	NA	NA	NA	NA	III~V	470.85		470.85	Yes
Lovelock et al. unpublished data	main dain-2	Australia	-16.27822	145.405376	5	6	NA	NA	NA	NA	NA	NA	NA	III~V	387.81		387.81	Yes
Lovelock et al. unpublished data	main dain-3	Australia	-16.278101	145.405263	6	6	NA	NA	NA	NA	NA	NA	NA	III~V	464.76		464.76	Yes
Lovelock et al. unpublished data	schrimp-C9	Australia	-16.4909	145.44707	4	5	NA	NA	NA	NA	NA	NA	NA	III~V	48.63605712		48.6360571	Yes
Lovelock et al. unpublished data	shrimp-C11	Australia	-16.4909	145.44707	4	5	NA	NA	NA	NA	NA	NA	NA	III~V	64.42686313		64.4268631	Yes
Lovelock et al. unpublished data	shrimp-C13	Australia	-16.4909	145.44707	4	5	NA	NA	NA	NA	NA	NA	NA	III~V	68.07958269		68.0795827	Yes
Lovelock et al. unpublished data	shrimp-C17	Australia	-16.4909	145.44707	4	5	NA	NA	NA	NA	NA	NA	NA	III~V	101.0075169		101.007517	Yes
Lovelock et al. unpublished data	shrimp-C19	Australia	-16.4909	145.44707	4	5	NA	NA	NA	NA	NA	NA	NA	III~V	76.22059524		76.2205952	Yes
Lovelock et al. unpublished data	shrimp-C20	Australia	-16.4909	145.44707	4	5	NA	NA	NA	NA	NA	NA	NA	III~V	88.97869031		88.9786903	Yes
Lovelock et al. unpublished data	shrimp-C21	Australia	-16.4909	145.44707	4	5	NA	NA	NA	NA	NA	NA	NA	III~V	51.53678242		51.5367824	Yes
Lovelock et al. unpublished data	shrimp-C8	Australia	-16.4909	145.44707	4	5	NA	NA	NA	NA	NA	NA	NA	III~V	55.87169216		55.8716922	Yes
Lovelock et al. unpublished data	south arm-1	Australia	-16.294971	145.417219	5	6	NA	NA	NA	NA	NA	NA	NA	III~V	299.8		299.8	Yes
Lovelock et al. unpublished data	south arm-2	Australia	-16.294895	145.417226	5	6	NA	NA	NA	NA	NA	NA	NA	III~V	428.94		428.94	Yes
Lovelock et al. unpublished data	south arm-3	Australia	-16.294734	145.417284	6	6	NA	NA	NA	NA	NA	NA	NA	III~V	346.06		346.06	Yes
Lovelock et al. unpublished data	wet scrub c	Australia	-16.314644	145.421446	6	6	NA	NA	NA	NA	NA	NA	NA	III~V	330.49		330.49	Yes
Lovelock et al. unpublished data	wet scrub-a	Australia	-16.314644	145.421446	6	6	NA	NA	NA	NA	NA	NA	NA	III~V	212.86		212.86	Yes
Lovelock et al. unpublished data	wet scrub-b	Australia	-16.314644	145.421446	6	6	NA	NA	NA	NA	NA	NA	NA	III~V	318.38		318.38	Yes
Lovelock et al. unpublished data	wet scrub-C1	Australia	-16.314644	145.421446	6	6	NA	NA	NA	NA	NA	NA	NA	III~V	487.6340063		487.634006	Yes
Lovelock et al. unpublished data	wet scrub-C13	Australia	-16.314644	145.421446	6	6	NA	NA	NA	NA	NA	NA	NA	III~V	397.10636		397.10636	Yes
Lovelock et al. unpublished data	wet scrub-C16	Australia	-16.314644	145.421446	6	6	NA	NA	NA	NA	NA	NA	NA	III~V	228.0068914		228.006891	Yes
Lovelock et al. unpublished data	wet scrub-C4	Australia	-16.314644	145.421446	6	6	NA	NA	NA	NA	NA	NA	NA	III~V	399.0371137		399.037114	Yes
Lovelock et al. unpublished data	wet scrub-C5	Australia	-16.314644	145.421446	6	6	NA	NA	NA	NA	NA	NA	NA	III~V	375.4379457		375.437946	Yes
Lovelock et al. unpublished data	Wet scrub-C9	Australia	-16.314644	145.421446	6	6	NA	NA	NA	NA	NA	NA	NA	III~V	445.5740272		445.574027	Yes
Macreadie et al. unpublished data	BlueC0995	Australia	-38.5093	145.34445	4	5	NA	NA	NA	NA	NA	NA	NA	III~V	192.3655843		192.365584	Yes
Macreadie et al. unpublished data	BlueC0998	Australia	-38.509733	145.344683	6	6	NA	NA	NA	NA	NA	NA	NA	III~V	236.6819645		236.681965	Yes
Macreadie et al. unpublished data	BlueC1001	Australia	-38.509767	145.344717	6	6	NA	NA	NA	NA	NA	NA	NA	III~V	271.1092217		271.109222	Yes
Macreadie et al. unpublished data	BlueC1031	Australia	-38.694367	146.243817	5	6	NA	NA	NA	NA	NA	NA	NA	III~V	197.2629376		197.262938	Yes
Macreadie et al. unpublished data	BlueC1034	Australia	-38.693917	146.243433	6	6	NA	NA	NA	NA	NA	NA	NA	III~V	123.3096221		123.309622	Yes
Macreadie et al. unpublished data	BlueC1061	Australia	-37.875533	148.010917	6	6	NA	NA	NA	NA	NA	NA	NA	III~V	62.09180658		62.0918066	Yes
Macreadie et al. unpublished data	BlueC1067	Australia	-38.612167	146.889317	6	6	NA	NA	NA	NA	NA	NA	NA	III~V	106.0065006		106.006501	Yes
Macreadie et al. unpublished data	BlueC1076	Australia	-38.647267	146.783417	6	6	NA	NA	NA	NA	NA	NA	NA	III~V	120.3509144		120.350914	Yes
Macreadie et al. unpublished data	BlueC1103	Australia	-38.69905	146.469017	4	6	NA	NA	NA	NA	NA	NA	NA	III~V	265.4240661		265.424066	Yes
Macreadie et al. unpublished data	BlueC1118	Australia	-38.457117	145.290417	6	6	NA	NA	NA	NA	NA	NA	NA	III~V	271.096078		271.096078	Yes
Macreadie et al. unpublished data	BlueC1121	Australia	-38.457233	145.289267	6	6	NA	NA	NA	NA	NA	NA	NA	III~V	350.8979962		350.897996	Yes
Macreadie et al. unpublished data	BlueC1124	Australia	-38.45925	145.288033	5	6	NA	NA	NA	NA	NA	NA	NA	III~V	305.4887837		305.488784	Yes
Macreadie et al. unpublished data	BlueC1145	Australia	-38.213317	145.376883	6	6	NA	NA	NA	NA	NA	NA	NA	III~V	205.8711363		205.871136	Yes
Macreadie et al. unpublished data	BlueC1148	Australia	-38.68895	146.335517	5	6	NA	NA	NA	NA	NA	NA	NA	III~V	218.4705716		218.470572	Yes
Macreadie et al. unpublished data	BlueC1151	Australia	-38.212733	145.376867	5	6	NA	NA	NA	NA	NA	NA	NA	III~V	272.8110525		272.811053	Yes
Macreadie et al. unpublished data	BlueC1160	Australia	-38.65955	145.788567	5	5	NA	NA	NA	NA	NA	NA	NA	III~V	238.3994522		238.399452	Yes
Macreadie et al. unpublished data	BlueC1163	Australia	-38.659833	145.788733	6	6	NA	NA	NA	NA	NA	NA	NA	III~V	366.7820487		366.782049	Yes
Macreadie et al. unpublished data	BlueC1169	Australia	-38.228533	145.307917	6	6	NA	NA	NA	NA	NA	NA	NA	III~V	496.2319488		496.231949	Yes
Macreadie et al. unpublished data	BlueC1182	Australia	-38.24745	145.249733	5	6	NA	NA	NA	NA	NA	NA	NA	III~V	288.5786421		288.578642	Yes
Macreadie et al. unpublished data	BlueC1188	Australia	-38.249567	145.248767	6	6	NA	NA	NA	NA	NA	NA	NA	III~V	50.69481701		50.694817	Yes
Macreadie et al. unpublished data	BlueC1197	Australia	-38.6949	146.243733	4	6	NA	NA	NA	NA	NA	NA	NA	III~V	82.38202991		82.3820299	Yes
Macreadie et al. unpublished data	BlueC1210	Australia	-37.875817	148.010333	6	6	NA	NA	NA	NA	NA	NA	NA	III~V	107.6828152		107.682815	Yes
Macreadie et al. unpublished data	BlueC1213	Australia	-37.87555	148.01065	5	5	NA	NA	NA	NA	NA	NA	NA	III~V	231.8330604		231.83306	Yes
Macreadie et al. unpublished data	BlueC1221	Australia	-38.612	146.890517	3	6	NA	NA	NA	NA	NA	NA	NA	III~V	96.14438701		96.144387	Yes
Macreadie et al. unpublished data	BlueC1236	Australia	-38.64705	146.783933	4	6	NA	NA	NA	NA	NA	NA	NA	III~V	107.4150387		107.415039	Yes
Macreadie et al. unpublished data	BlueC1239	Australia	-38.646733	146.784283	6	6	NA	NA	NA	NA	NA	NA	NA	III~V	233.6102565		233.610257	Yes
Macreadie et al. unpublished data	BlueC1246	Australia	-38.698683	146.468783	6	6	NA	NA	NA	NA	NA	NA	NA	III~V	116.0289178		116.028918	Yes
Macreadie et al. unpublished data	BlueC1249	Australia	-38.698783	146.469167	6	6	NA	NA	NA	NA	NA	NA	NA	III~V	164.1977426		164.197743	Yes
Macreadie et al. unpublished data	BlueC1264	Australia	-38.689117	146.335867	6	6	NA	NA	NA	NA	NA	NA	NA	III~V	260.6629689		260.662969	Yes
Macreadie et al. unpublished data	BlueC1267	Australia	-38.213233	145.377533	6	5	NA	NA	NA	NA	NA	NA	NA	III~V	151.8976564		151.897656	Yes
Macreadie et al. unpublished data	BlueC1273	Australia	-38.660033	145.789217	6	6	NA	NA	NA	NA	NA	NA	NA	III~V	217.2525704		217.25257	Yes
Macreadie et al. unpublished data	BlueC1282	Australia	-38.22815	145.31105	5	5	NA	NA	NA	NA	NA	NA	NA	III~V	210.0594453		210.059445	Yes
Macreadie et al. unpublished data	BlueC1285	Australia	-38.248883	145.250967	6	6	NA	NA	NA	NA	NA	NA	NA	III~V	26.65530362		26.6553036	Yes
Macreadie et al. unpublished data	BlueC1288	Australia	-38.249567	145.248767	6	6	NA	NA	NA	NA	NA	NA	NA	III~V	454.9285087		454.928509	Yes
Macreadie et al. unpublished data	BlueC1348	Australia	-38.053233	144.41165	6	5	NA	NA	NA	NA	NA	NA	NA	III~V	392.7214597		392.72146	Yes
Macreadie et al. unpublished data	BlueC1395	Australia	-38.265483	144.49735	6	5	NA	NA	NA	NA	NA	NA	NA	III~V	233.0860877		233.086088	Yes
Macreadie et al. unpublished data	BlueC1401	Australia	-38.262767	144.492017	6	6	NA	NA	NA	NA	NA	NA	NA	III~V	149.8545802		149.85458	Yes
Macreadie et al. unpublished data	BlueC1404	Australia	-38.247683	144.498833	6	6	NA	NA	NA	NA	NA	NA	NA	III~V	218.9334799		218.93348	Yes
Macreadie et al. unpublished data	BlueC1413	Australia	-38.265417	144.497017	6	5	NA	NA	NA	NA	NA	NA	NA	III~V	242.8623034		242.862303	Yes
Macreadie et al. unpublished data	BlueC1419	Australia	-38.257933	144.483417	6	6	NA	NA	NA	NA	NA	NA	NA	III~V	83.51293318		83.5129332	Yes
Macreadie et al. unpublished data	BlueC1455	Australia	-38.61215	146.889883	4	6	NA	NA	NA	NA	NA	NA	NA	III~V	145.9038131		145.903813	Yes
Macreadie et al. unpublished data	BlueC1467	Australia	-37.826417	144.89545	6	5	NA	NA	NA	NA	NA	NA	NA	III~V	571.7498771		571.749877	Yes
Macreadie et al. unpublished data	BlueC1488	Australia	-38.053	144.411567	3	6	NA	NA	NA	NA	NA	NA	NA	III~V	261.2316943		261.231694	Yes
Macreadie et al. unpublished data	BlueC1497	Australia	-38.052733	144.411233	6	6	NA	NA	NA	NA	NA	NA	NA	III~V	240.2265048		240.226505	Yes
Macreadie et al. unpublished data	BlueC1530	Australia	-38.6752	146.691183	4	6	NA	NA	NA	NA	NA	NA	NA	III~V	185.2362717		185.236272	Yes
Macreadie et al. unpublished data	BlueC1560	Australia	-38.317433	145.196033	6	5	NA	NA	NA	NA	NA	NA	NA	III~V	299.9933408		299.993341	Yes
Macreadie et al. unpublished data	BlueC1602	Australia	-38.247333	144.498433	6	6	NA	NA	NA	NA	NA	NA	NA	III~V	276.8051722		276.805172	Yes
Macreadie et al. unpublished data	BlueC1608	Australia	-38.246933	144.4981	6	4	NA	NA	NA	NA	NA	NA	NA	III~V	234.9384447		234.938445	Yes
Macreadie et al. unpublished data	BlueC1655	Australia	-38.3182	145.196517	4	5	NA	NA	NA	NA	NA	NA	NA	III~V	315.9004368		315.900437	Yes
Macreadie et al. unpublished data	BlueC1658	Australia	-38.3179	145.19625	4	5	NA	NA	NA	NA	NA	NA	NA	III~V	415.2630758		415.263076	Yes
Macreadie et al. unpublished data	BlueC1684	Australia	-38.228367	145.30855	6	5	NA	NA	NA	NA	NA	NA	NA	III~V	281.7006271		281.700627	Yes
Macreadie et al. unpublished data	BlueC1701	Australia	-38.2593	144.486667	4	6	NA	NA	NA	NA	NA	NA	NA	III~V	171.6349854		171.634985	Yes
Macreadie et al. unpublished data	BlueC1704	Australia	-38.259583	144.48705	6	5	NA	NA	NA	NA	NA	NA	NA	III~V	177.3122686		177.312269	Yes
Macreadie et al. unpublished data	BlueC1707	Australia	-37.827083	144.895533	6	5	NA	NA	NA	NA	NA	NA	NA	III~V	558.1248919		558.124892	Yes
Macreadie et al. unpublished data	BlueC1710	Australia	-37.8254	144.89575	4	5	NA	NA	NA	NA	NA	NA	NA	III~V	570.2509006		570.250901	Yes
Macreadie et al. unpublished data	BlueC1737	Australia	-38.675417	146.692133	6	6	NA	NA	NA	NA	NA	NA	NA	III~V	237.7184008		237.718401	Yes
Macreadie et al. unpublished data	BlueC1740	Australia	-38.6754	146.691683	4	6	NA	NA	NA	NA	NA	NA	NA	III~V	139.0206069		139.020607	Yes
Macreadie et al. unpublished data	BlueC1743	Australia	-38.688933	146.336	6	3	NA	NA	NA	NA	NA	NA	NA	III~V	366.881952		366.881952	Yes
Macreadie et al. unpublished data	BlueC1752	Australia	-37.867117	144.87845	5	5	NA	NA	NA	NA	NA	NA	NA	III~V	432.874201		432.874201	Yes
Macreadie et al. unpublished data	BlueC1764	Australia	-37.866783	144.87805	6	5	NA	NA	NA	NA	NA	NA	NA	III~V	180.2051166		180.205117	Yes
Macreadie et al. unpublished data	BlueC1770	Australia	-37.867017	144.878367	6	6	NA	NA	NA	NA	NA	NA	NA	III~V	325.3340674		325.334067	Yes
Matsui (1998)	matsui1	Australia	-18.4192	146.2037	4	4	NA	NA	NA	NA	0.4	0	0.4	III~V	403.0571688		403.057169	Yes
Matsui (1998)	matsui10	Australia	-18.4192	146.2037	4	4	NA	NA	NA	NA	0.4	0	0.4	III~V	317.0535928		317.053593	Yes
Matsui (1998)	matsui11	Australia	-18.4192	146.2037	4	4	NA	NA	NA	NA	0.4	0	0.4	III~V	347.6026359		347.602636	Yes
Matsui (1998)	matsui12	Australia	-18.4192	146.2037	4	4	NA	NA	NA	NA	0.4	0	0.4	III~V	288.222		288.222	Yes
Matsui (1998)	matsui13	Australia	-18.4192	146.2037	4	4	NA	NA	NA	NA	0.4	0	0.4	III~V	296.882288		296.882288	Yes
Matsui (1998)	matsui14	Australia	-18.4192	146.2037	4	4	NA	NA	NA	NA	0.4	0	0.4	III~V	213.705213		213.705213	Yes
Matsui (1998)	matsui15	Australia	-18.4192	146.2037	4	4	NA	NA	NA	NA	0.4	0	0.4	III~V	274.758858		274.758858	Yes
Matsui (1998)	matsui16	Australia	-18.4192	146.2037	4	4	NA	NA	NA	NA	0.4	0	0.4	III~V	254.67264		254.67264	Yes
Matsui (1998)	matsui17	Australia	-18.4192	146.2037	4	4	NA	NA	NA	NA	0.4	0	0.4	III~V	303.3681		303.3681	Yes
Matsui (1998)	matsui18	Australia	-18.4192	146.2037	4	4	NA	NA	NA	NA	0.4	0	0.4	III~V	298.926204		298.926204	Yes
Matsui (1998)	matsui19	Australia	-18.4192	146.2037	4	4	NA	NA	NA	NA	0.4	0	0.4	III~V	242.373807		242.373807	Yes
Matsui (1998)	matsui2	Australia	-18.4192	146.2037	4	4	NA	NA	NA	NA	0.4	0	0.4	III~V	388.0921629		388.092163	Yes
Matsui (1998)	matsui20	Australia	-18.4192	146.2037	4	4	NA	NA	NA	NA	0.4	0	0.4	III~V	239.863344		239.863344	Yes
Matsui (1998)	matsui21	Australia	-18.4192	146.2037	4	4	NA	NA	NA	NA	0.4	0	0.4	III~V	244.323926		244.323926	Yes
Matsui (1998)	matsui3	Australia	-18.4192	146.2037	4	4	NA	NA	NA	NA	0.4	0	0.4	III~V	387.2109595		387.21096	Yes
Matsui (1998)	matsui4	Australia	-18.4192	146.2037	4	4	NA	NA	NA	NA	0.4	0	0.4	III~V	367.413662		367.413662	Yes
Matsui (1998)	matsui5	Australia	-18.4192	146.2037	4	4	NA	NA	NA	NA	0.4	0	0.4	III~V	357.589947		357.589947	Yes
Matsui (1998)	matsui6	Australia	-18.4192	146.2037	4	4	NA	NA	NA	NA	0.4	0	0.4	III~V	342.1624332		342.162433	Yes
Matsui (1998)	matsui7	Australia	-18.4192	146.2037	4	4	NA	NA	NA	NA	0.4	0	0.4	III~V	351.8869783		351.886978	Yes
Matsui (1998)	matsui8	Australia	-18.4192	146.2037	4	4	NA	NA	NA	NA	0.4	0	0.4	III~V	367.6747872		367.674787	Yes
Matsui (1998)	matsui9	Australia	-18.4192	146.2037	4	4	NA	NA	NA	NA	0.4	0	0.4	III~V	335.90994		335.90994	Yes
Saintilan et al. (2013)	Berowra Creek	Australia	-33.63	151.4	2	1	NA	NA	NA	riverine	1	0	1	III~V	285		285	Yes
Saintilan et al. (2013)	Cararma Inlet	Australia	-35.118	150.785	3	3	NA	saline	NA	fringe	1	0	1	III~V	241		241	Yes
Saintilan et al. (2013)	Currambene Creek	Australia	-35.037	150.672	3	3	NA	saline	NA	fringe	1	0	1	III~V	25.2		25.2	Yes
Saintilan et al. (2013)	Koorangang	Australia	-32.86	151.733	2	3	NA	NA	NA	riverine	1	0	1	III~V	261		261	Yes
Saintilan et al. (2013)	Marra Marra	Australia	-33.53	151.05	2	2	NA	NA	NA	riverine	1	0	1	III~V	343		343	Yes
Sanders et al. (2016)	Sanders-JW1	Australia	-21.7114	165.8183	4	4	NA	NA	NA	fringe	0.5	0	0.5	III~V	212.39		212.39	Yes
Sanders et al. (2016)	Sanders-JW2	Australia	-21.7114	165.8183	4	4	NA	NA	NA	fringe	0.5	0	0.5	III~V	220.16		220.16	Yes
Sanders et al. unpublished data	Barwon-Sanders	Australia	-38.4407	144.8352	3	4	NA	NA	NA	NA	NA	NA	NA	III~V	273		273	Yes
Sanders et al. unpublished data	Darwin-sanders	Australia	-12.4409	130.4168	4	4	NA	NA	NA	NA	NA	NA	NA	III~V	489		489	Yes
Sanders et al. unpublished data	Hinchinbrook-Sanders	Australia	-18.4313	146.2646	3	4	NA	NA	NA	NA	NA	NA	NA	III~V	579		579	Yes
Sanders et al. unpublished data	Jacobs well-Sanders	Australia	-27.7806	153.3789	3	4	NA	NA	NA	NA	NA	NA	NA	III~V	306		306	Yes
Sanders et al. unpublished data	New Castle-Sanders	Australia	-32.1347	152.2688	4	4	NA	NA	NA	NA	NA	NA	NA	III~V	289		289	Yes
Sanders et al. unpublished data	Seventy-seven-saunders	Australia	-24.1906	151.8766	3	4	NA	NA	NA	NA	NA	NA	NA	III~V	282		282	Yes
Serrano et al. (unpublished data)	Lake Macleod	Australia	-23.95	113.633333	2	6	NA	NA	NA	NA	NA	NA	NA	III~V	155.9		155.9	Yes
Serrano et al. (unpublished data)	Port Broughton1	Australia	-33.572789	137.953171	6	6	NA	NA	NA	NA	NA	NA	NA	III~V	224.4		224.4	Yes
Serrano et al. (unpublished data)	Port Broughton2	Australia	-33.572789	137.953171	6	6	NA	NA	NA	NA	NA	NA	NA	III~V	199.3		199.3	Yes
Serrano et al. (unpublished data)	Port Broughton3	Australia	-33.572789	137.953171	6	6	NA	NA	NA	NA	NA	NA	NA	III~V	236.3		236.3	Yes
Serrano et al. (unpublished data)	Whyalla	Australia	-33.04929	137.5696	6	4	NA	NA	NA	NA	NA	NA	NA	III~V	300.2		300.2	Yes
Koch and Madden (2001)	M	Bahamas	24.25	-76	2	0	NA	NA	scrub shrub	fringe	0.2	0	0.2	III~V	91		91	Yes
Donato et al. (2011)	G1	Bangladesh	22.2559	89.2696	4	4	NA	NA	scrub shrub	riverine	3	0	3	III~V	155.48		155.48	Yes
Donato et al. (2011)	G2	Bangladesh	22.3194	89.6288	4	4	NA	NA	forested to shrub	riverine	3	0	3	III~V	160.08		160.08	Yes
Rahman et al. (2015)	VT-1	Bangladesh	22	89.5	0	1	NA	freshwater	forested	NA	1	0	1	III~V	131.73157		131.73157	Yes
Rahman et al. (2015)	VT-10	Bangladesh	22	89.5	0	1	NA	moderate to strong saline	NA	NA	1	0	1	III~V	86.45553		86.45553	Yes
Rahman et al. (2015)	VT-2	Bangladesh	22	89.5	0	1	NA	freshwater to strong saline	forested	NA	1	0	1	III~V	123.7708		123.7708	Yes
Rahman et al. (2015)	VT-3	Bangladesh	22	89.5	0	1	NA	freshwater to strong saline	forested	NA	1	0	1	III~V	130.89507		130.89507	Yes
Rahman et al. (2015)	VT-4	Bangladesh	22	89.5	0	1	NA	freshwater to strong saline	forested	NA	1	0	1	III~V	122.924995		122.924995	Yes
Rahman et al. (2015)	VT-5	Bangladesh	22	89.5	0	1	NA	moderate saline	forested	NA	1	0	1	III~V	88.55842		88.55842	Yes
Rahman et al. (2015)	VT-6	Bangladesh	22	89.5	0	1	NA	moderate to strong saline	forested to shrub	NA	1	0	1	III~V	107.001114		107.001114	Yes
Rahman et al. (2015)	VT-8	Bangladesh	22	89.5	0	1	NA	moderate to strong saline	forested	NA	1	0	1	III~V	125.079		125.079	Yes
Rahman et al. (2015)	VT-9	Bangladesh	22	89.5	0	1	NA	strong saline	forested	NA	1	0	1	III~V	66.119064		66.119064	Yes
Keuskamp et al. (2015)	Keuskamp-dwarf	Belize	16.8166	-88.41	4	2	NA	NA	scrub shrub	dwarf	0.1	0	0.1	III~V	684.23		684.23	Yes
Keuskamp et al. (2015)	keuskamp-fringe	Belize	16.8166	-88.41	4	2	NA	NA	forested to shrub	fringe	0.1	0	0.1	III~V	706.4951711		706.495171	Yes
McKee et al. (2002)	dwarf1	Belize	16.8335	-88.0974	4	4	NA	mixoeuhaline	scrub shrub	dwarf	0.2	0	0.2	III~V	522.288908		522.288908	Yes
McKee et al. (2002)	fringe1	Belize	16.8335	-88.0974	4	4	NA	mixoeuhaline	forested to shrub	fringe	0.2	0	0.2	III~V	534.172884		534.172884	Yes
McKee et al. (2002)	trans1	Belize	16.8335	-88.0974	4	4	NA	mixoeuhaline	scrub shrub	interior	0.2	0	0.2	III~V	530.979024		530.979024	Yes
Wooller et al. (2003)	d11	Belize	16.8335	-88.1035	4	4	NA	mixoeuhaline	scrub shrub	overwash	NA	0	NA	III~V	709.3		709.3	Yes
Wooller et al. (2003)	d14	Belize	16.8335	-88.1035	4	4	NA	mixoeuhaline	scrub shrub	overwash	NA	0	NA	III~V	641.4		641.4	Yes
Wooller et al. (2003)	e5	Belize	16.8335	-88.1035	4	4	NA	mixoeuhaline	scrub shrub	overwash	NA	0	NA	III~V	657.1		657.1	Yes
Wooller et al. (2003)	e9	Belize	16.8335	-88.1035	4	4	NA	mixoeuhaline	scrub shrub	overwash	NA	0	NA	III~V	681.3		681.3	Yes
Wooller et al. (2003)	g12	Belize	16.8335	-88.1035	4	4	NA	mixoeuhaline	scrub shrub	overwash	NA	0	NA	III~V	673.3		673.3	Yes
Wooller et al. (2003)	h13	Belize	16.8335	-88.1035	4	4	NA	mixoeuhaline	scrub shrub	dwarf	NA	0	NA	III~V	675.3		675.3	Yes
Wooller et al. (2003)	i12	Belize	16.8335	-88.1035	4	4	NA	mixoeuhaline	scrub shrub	overwash	NA	0	NA	III~V	700.8		700.8	Yes
Wooller et al. (2003)	Man of War Cay, Belize	Belize	16.8335	-88.1035	4	4	NA	NA	forested	overwash	NA	0	NA	III~V	695		695	Yes
Ajonina et al. (2014)	Kpe?tou	Benin	7	2	0	0	NA	NA	NA	NA	NA	NA	NA	III~V	179.39		179.39	Yes
Ajonina et al. (2014)	Dje?gbadji	Benin	7	2	0	0	NA	NA	NA	NA	NA	NA	NA	III~V	288.45		288.45	Yes
Ajonina et al. (2014)	Adounko-degraded	Benin	7	2	0	0	NA	NA	NA	NA	NA	NA	NA	III~V	231.57		231.57	Yes
Ajonina et al. (2014)	Adounko-nondegraded	Benin	7	2	0	0	NA	NA	NA	NA	NA	NA	NA	III~V	183.68		183.68	Yes
Ferreira et al. (2010)	P15T1	Brazil	-24	-46.1166	0	4	NA	NA	NA	riverine	0.8	0	0.8	III~V	524.47		524.47	Yes
Ferreira et al. (2010)	P17T2	Brazil	-24	-46.1166	0	4	NA	NA	NA	riverine	0.8	0	0.8	III~V	338.17		338.17	Yes
Ferreira et al. (2010)	P1T1	Brazil	-24	-46.1166	0	4	NA	NA	NA	riverine	0.8	0	0.8	III~V	518.19		518.19	Yes
Ferreira et al. (2010)	P1T2	Brazil	-24	-46.1166	0	4	NA	NA	NA	riverine	0.8	0	0.8	III~V	632.21		632.21	Yes
Ferreira et al. (2010)	P6T1	Brazil	-24	-46.1166	0	4	NA	NA	NA	riverine	0.8	0	0.8	III~V	474.37		474.37	Yes
Ferreira et al. (2010)	P9T2	Brazil	-24	-46.1166	0	4	NA	NA	NA	riverine	0.8	0	0.8	III~V	640.73		640.73	Yes
Jennerjahn et al (2002) in Kristensen et al (2008)	Brazil1	Brazil	-22.9913	-43.6584	4	4	NA	NA	NA	NA	NA	NA	NA	III~V	221.37528		221.37528	Yes
Jennerjahn et al (2002) in Kristensen et al (2008)	Brazil2	Brazil	-22.9913	-43.6584	4	4	NA	NA	NA	NA	NA	NA	NA	III~V	206.70246		206.70246	Yes
Jennerjahn et al (2002) in Kristensen et al (2008)	Brazil3	Brazil	-22.9913	-43.6584	4	4	NA	NA	NA	NA	NA	NA	NA	III~V	197.911		197.911	Yes
Jennerjahn et al (2002) in Kristensen et al (2008)	Brazil4	Brazil	-22.9913	-43.6584	4	4	NA	NA	NA	NA	NA	NA	NA	III~V	187.6584		187.6584	Yes
Jennerjahn et al (2002) in Kristensen et al (2008)	Brazil5	Brazil	-22.9913	-43.6584	4	4	NA	NA	NA	NA	NA	NA	NA	III~V	187.6584		187.6584	Yes
Jennerjahn et al (2002) in Kristensen et al (2008)	Brazil6	Brazil	-22.9913	-43.6584	4	4	NA	NA	NA	NA	NA	NA	NA	III~V	134.8484		134.8484	Yes
Jennerjahn et al (2002) in Kristensen et al (2008)	Brazil7	Brazil	-22.9913	-43.6584	4	4	NA	NA	NA	NA	NA	NA	NA	III~V	197.911		197.911	Yes
Jennerjahn et al (2002) in Kristensen et al (2008)	Brazil8	Brazil	-22.9913	-43.6584	4	4	NA	NA	NA	NA	NA	NA	NA	III~V	187.6584		187.6584	Yes
Jennerjahn et al (2002) in Kristensen et al (2008)	Brazil9	Brazil	-22.9913	-43.6584	4	4	NA	NA	NA	NA	NA	NA	NA	III~V	233.47		233.47	Yes
Jennerjahn et al (2002) in Kristensen et al (2008)	Brazil10	Brazil	-22.9913	-43.6584	4	4	NA	NA	NA	NA	NA	NA	NA	III~V	227.67912		227.67912	Yes
Jennerjahn et al (2002) in Kristensen et al (2008)	Brazil11	Brazil	-22.9913	-43.6584	4	4	NA	NA	NA	NA	NA	NA	NA	III~V	300.92633		300.92633	Yes
Jennerjahn et al (2002) in Kristensen et al (2008)	Brazil12	Brazil	-22.9913	-43.6584	4	4	NA	NA	NA	NA	NA	NA	NA	III~V	334.15461		334.15461	Yes
Jennerjahn et al (2002) in Kristensen et al (2008)	Brazil13	Brazil	-22.9913	-43.6584	4	4	NA	NA	NA	NA	NA	NA	NA	III~V	339.335328		339.335328	Yes
Jennerjahn et al (2002) in Kristensen et al (2008)	Brazil14	Brazil	-22.9913	-43.6584	4	4	NA	NA	NA	NA	NA	NA	NA	III~V	376.22118		376.22118	Yes
Jennerjahn et al (2002) in Kristensen et al (2008)	Brazil15	Brazil	-22.9913	-43.6584	4	4	NA	NA	NA	NA	NA	NA	NA	III~V	357.87468		357.87468	Yes
Jennerjahn et al (2002) in Kristensen et al (2008)	Brazil16	Brazil	-22.9913	-43.6584	4	4	NA	NA	NA	NA	NA	NA	NA	III~V	359.287621		359.287621	Yes
Jennerjahn et al (2002) in Kristensen et al (2008)	Brazil17	Brazil	-22.9913	-43.6584	4	4	NA	NA	NA	NA	NA	NA	NA	III~V	354.994104		354.994104	Yes
Jennerjahn et al (2002) in Kristensen et al (2008)	Brazil18	Brazil	-22.9913	-43.6584	4	4	NA	NA	NA	NA	NA	NA	NA	III~V	366.098898		366.098898	Yes
Jennerjahn et al (2002) in Kristensen et al (2008)	Brazil19	Brazil	-22.9913	-43.6584	4	4	NA	NA	NA	NA	NA	NA	NA	III~V	360.683016		360.683016	Yes
Koch et al. (2005)	Rio Caet_ estuary, Brazil	Brazil	-1	-46.75	0	2	NA	NA	NA	fringe	0.02	0	0.02	III~V	216.0636281		216.063628	Yes
Lacerda et al.( 1995)	AvicenniaLA1	Brazil	-22.93	-43.7	2	1	NA	NA	NA	fringe	0.15	0	0.15	III~V	265.8		265.8	Yes
Lacerda et al.( 1995)	RhizophoraLA1	Brazil	-22.93	-43.7	2	1	NA	NA	NA	fringe	0.15	0	0.15	III~V	203.3		203.3	Yes
Nobrega et al. (2013)	CS-Dry	Brazil	-2.8406	-40.1382	4	4	NA	NA	NA	NA	0.4	0	0.4	III~V	288.45		288.45	Yes
Nobrega et al. (2013)	CS-wet	Brazil	-2.8406	-40.1382	4	4	NA	NA	NA	NA	0.4	0	0.4	III~V	277.06		277.06	Yes
Nobrega et al. (2013)	SF-dry	Brazil	-2.8406	-40.1382	4	4	NA	NA	NA	NA	0.4	0	0.4	III~V	161.46		161.46	Yes
Nobrega et al. (2013)	SF-wet	Brazil	-2.8406	-40.1382	4	4	NA	NA	NA	NA	0.4	0	0.4	III~V	187.71		187.71	Yes
Otero et al. (2014)	Otero-1	Brazil	-25.0789	-47.9372	4	4	NA	NA	NA	riverine	1	0	1	III~V	185.26		185.26	Yes
Pupin & Nahas (2013)	Cardoso mangrove	Brazil	-25.0838	-47.9659	3	4	NA	NA	NA	NA	0.1	0	0.1	III~V	171.38	66.81	66.81	Yes
Sanders et al. (2008)	Sander1	Brazil	-25.3	-48.403	1	3	NA	NA	NA	fringe	0.36	0	0.36	III~V	429.52		429.52	Yes
Sanders et al. (2010)	Mforest	Brazil	-8.76	-35.1	2	1	NA	NA	NA	fringe	0.46	0	0.46	III~V	585.98		585.98	Yes
Sanders et al. (2010)	Mfringe	Brazil	-8.76	-35.1	2	1	NA	NA	NA	fringe	0.34	0	0.34	III~V	311.42		311.42	Yes
Sanders et al. (2010b)	C3A	Brazil	-25.3	-48.403	1	3	NA	NA	NA	fringe	0.42	0	0.42	III~V	319.99		319.99	Yes
Sanders et al. (2010b)	C3B	Brazil	-25.3	-48.403	1	3	NA	NA	NA	fringe	0.42	0	0.42	III~V	297.88		297.88	Yes
Wasserman et al. (2001)	1	Brazil	-23	-44.667	0	3	NA	NA	NA	fringe	0.9	0	0.9	III~V	196.76		196.76	Yes
Wasserman et al. (2001)	2	Brazil	-23.933	-44.933	3	3	NA	NA	NA	fringe	0.3	0	0.3	III~V	260.86		260.86	Yes
Ajonina et al. (2014)_Springer	cam-heavily exploited	Cameroon	3.6381	9.6578	4	4	NA	NA	forested	NA	1	0	1	III~V	918		918	Yes
Ajonina et al. (2014)_Springer	cam-mod	Cameroon	3.6381	9.6578	4	4	NA	NA	forested	NA	1	0	1	III~V	782.2		782.2	Yes
Ajonina et al. (2014)_Springer	cam-undistrubed	Cameroon	3.6381	9.6578	4	4	NA	NA	forested	NA	1	0	1	III~V	1012.7		1012.7	Yes
Ntyam (2014 thesis)	Cameroon Avicennia	Cameroon	3.5583	10.1333	4	4	NA	mesohaline	forested	fringe/riverine	0.6	0	0.6	III~V	363.9393809		363.939381	Yes
Ntyam (2014 thesis)	Cameroon mix	Cameroon	3.5583	10.1333	4	4	NA	polyhaline	forested	fringe/riverine	0.6	0	0.6	III~V	276.4513237		276.451324	Yes
Ntyam (2014 thesis)	Cameroon Rhizophora	Cameroon	3.5583	10.1333	4	4	NA	mesohaline	forested	fringe/riverine	0.6	0	0.6	III~V	226.578366		226.578366	Yes
Alongi et al. (2005)	JJ1	China	24.3917	117.905	4	3	NA	mesohaline	forested	interior	1	0	1	III~V	155.62		155.62	Yes
Alongi et al. (2005)	JJ2	China	24.3917	117.905	4	3	NA	mesohaline	NA	interior	1	0	1	III~V	123.54		123.54	Yes
Alongi et al. (2005)	JJ3	China	24.3917	117.905	4	3	NA	mesohaline	scrub shrub	dwarf	1	0	1	III~V	143.99		143.99	Yes
Bao et al. (2013)	Bao 1	China	19.5	110.5	1	1	NA	NA	NA	fringe	0.37	0	0.37	III~V	99.92		99.92	Yes
Chen et al. (2012)	LW-Spring	China	22.5	114.02	1	2	NA	mesohaline	forested to shrub	fringe	0.15	0	0.15	III~V	217.7180809		217.718081	Yes
Chen et al. (2012)	LW-Summer	China	22.5	114.02	1	2	NA	mesohaline	forested to shrub	fringe	0.15	0	0.15	III~V	209.5754381		209.575438	Yes
Chen et al. (2012)	LW-Autum	China	22.5	114.02	1	2	NA	mesohaline	forested to shrub	fringe	0.15	0	0.15	III~V	215.8843981		215.884398	Yes
Chen et al. (2012)	LW-Winter	China	22.5	114.02	1	2	NA	mesohaline	forested to shrub	fringe	0.15	0	0.15	III~V	220.2068188		220.206819	Yes
Chen et al. (2012)	MZ-Spring	China	22.5	114.02	1	2	NA	mesohaline	forested to shrub	fringe	0.15	0	0.15	III~V	232.0439575		232.043958	Yes
Chen et al. (2012)	MZ-Summer	China	22.5	114.02	1	2	NA	mesohaline	forested to shrub	fringe	0.15	0	0.15	III~V	252.3853479		252.385348	Yes
Chen et al. (2012)	MZ-Autum	China	22.5	114.02	1	2	NA	mesohaline	forested to shrub	fringe	0.15	0	0.15	III~V	235.7847759		235.784776	Yes
Chen et al. (2012)	MZ-Winter	China	22.5	114.02	1	2	NA	mesohaline	forested to shrub	fringe	0.15	0	0.15	III~V	228.0685956		228.068596	Yes
Chen et al. (2012)	SW-Spring	China	22.5	114.02	1	2	NA	mesohaline	forested to shrub	fringe	0.15	0	0.15	III~V	209.1543573		209.154357	Yes
Chen et al. (2012)	SW-Summer	China	22.5	114.02	1	2	NA	mesohaline	forested to shrub	fringe	0.15	0	0.15	III~V	205.8383504		205.83835	Yes
Chen et al. (2012)	SW-Autum	China	22.5	114.02	1	2	NA	mesohaline	forested to shrub	fringe	0.15	0	0.15	III~V	200.357821		200.357821	Yes
Chen et al. (2012)	SW-Winter	China	22.5	114.02	1	2	NA	mesohaline	forested to shrub	fringe	0.15	0	0.15	III~V	197.6372553		197.637255	Yes
Lu et al. (2014)	Lu-mix1	China	21.5676	109.7562	4	4	NA	NA	forested to shrub	riverine	0.6	0	0.6	III~V	139.14		139.14	Yes
Lu et al. (2014)	Lu-mono1	China	21.5676	109.7562	4	4	NA	NA	scrub shrub	dwarf	0.6	0	0.6	III~V	116.38		116.38	Yes
Lunstrum & Chen (2014)	K. obovata-6yrs	China	22.5259	114.011	4	3	1.5	NA	scrub shrub	dwarf	1	0	1	III~V	39.95		39.95	Yes
Lunstrum & Chen (2014)	K. obovata-70yrs	China	22.5259	114.011	4	3	1.7	NA	forested	interior	1	0	1	III~V	145.33		145.33	Yes
Lunstrum & Chen (2014)	S. apetala-20yrs	China	22.5259	114.011	4	3	1.4	NA	forested	fringe	1	0	1	III~V	44.02		44.02	Yes
Lunstrum & Chen (2014)	S. apetala-6yrs	China	22.5259	114.011	4	3	1.5	NA	scrub shrub	fringe	1	0	1	III~V	42.96		42.96	Yes
Luo & Gu (2015)	Luo-MG1-dry	China	22.4944	114.0288	4	4	NA	NA	NA	NA	0.02	0	0.02	III~V	268.5566906		268.556691	Yes
Luo & Gu (2015)	Luo-MG1-wet	China	22.4944	114.0288	4	4	NA	NA	NA	NA	0.02	0	0.02	III~V	261.5086003		261.5086	Yes
Luo & Gu (2015)	Luo-MG2-dry	China	22.4988	114.0281	4	4	NA	NA	NA	NA	0.02	0	0.02	III~V	224.3231972		224.323197	Yes
Luo & Gu (2015)	Luo-MG2-wet	China	22.4988	114.0281	4	4	NA	NA	NA	NA	0.02	0	0.02	III~V	215.3882435		215.388244	Yes
Ren et al. (2010)	Sonn-10	China	20.5	109.05	1	2	NA	mesohaline	forested	interior	0.2	0	0.2	III~V	337.5		337.5	Yes
Ren et al. (2010)	Sonn-4	China	20.5	109.05	1	2	NA	mesohaline	forested	interior	0.2	0	0.2	III~V	138.5		138.5	Yes
Ren et al. (2010)	Sonn-5	China	20.5	109.05	1	2	NA	polyhaline	forested	interior	0.2	0	0.2	III~V	172.5		172.5	Yes
Ren et al. (2010)	Sonn-8	China	20.5	109.05	1	2	NA	polyhaline	forested	interior	0.2	0	0.2	III~V	280		280	Yes
Cardona and Botero (1998)	CAR, Columbia	Colombia	10.9821	-74.5414	4	4	NA	mixoeuhaline to brine	forested	basin	0.4	0	0.4	III~V	588.5544	357.9654661	357.9654661	Yes
Cardona and Botero (1998)	HON, Columbia	Colombia	10.8704	-74.5878	4	4	NA	polyhaline to brine	forested	basin	0.4	0	0.4	III~V	485.056	342.561293	342.561293	Yes
Cardona and Botero (1998)	RIN, Columbia	Colombia	10.9821	-74.5414	4	4	NA	mesohaline to brine	forested	basin	0.4	0	0.4	III~V	510.496	305.658916	305.658916	Yes
Ruiz-Fernandez et al. (2011)	Ruiz-Fernandez-a	Colombia	9.336	-75.878	3	3	NA	NA	NA	NA	0.42	0	0.42	III~V	211.6042404	134.81	134.81	Yes
Ajonina et al. (2014)	congo-heavy	Congo	-4.4741	11.7152	4	4	NA	NA	forested	NA	1	0	1	III~V	385.2		385.2	Yes
Ajonina et al. (2014)	congo-mod	Congo	-4.4741	11.7152	4	4	NA	NA	forested	NA	1	0	1	III~V	134.9		134.9	Yes
Ajonina et al. (2014)	congo-undistrurbed	Congo	-4.4741	11.7152	4	4	NA	NA	forested	NA	1	0	1	III~V	890.2		890.2	Yes
Ajonina et al. (2014)	DRC-heavy	Democratic Republic of Congo	-5.9348	12.3434	4	4	NA	NA	forested	NA	1	0	1	III~V	907		907	Yes
Ajonina et al. (2014)	DRC-mod	Democratic Republic of Congo	-5.9348	12.3434	4	4	NA	NA	forested	NA	1	0	1	III~V	869		869	Yes
Ajonina et al. (2014)	DRC-undistrurbed	Democratic Republic of Congo	-5.9348	12.3434	4	4	NA	NA	forested	NA	1	0	1	III~V	1031		1031	Yes
Kauffman et al (2014)	Alta 3-Tall	Dominican Republic	19.7011	-71.7093	4	4	NA	polyhaline	forested	fringe/riverine	>1	0	>1	III~V	410.6		410.6	Yes
Kauffman et al (2014)	Bajo final-short	Dominican Republic	19.8763	-71.6514	4	4	NA	saline to brine	scrub shrub	basin	>1	0	>1	III~V	410.12		410.12	Yes
Kauffman et al (2014)	Balsa alta-tall	Dominican Republic	19.7013	-71.72	4	2	NA	polyhaline	forested	fringe/riverine	>1	0	>1	III~V	325.16		325.16	Yes
Kauffman et al (2014)	Granja bajo-short	Dominican Republic	19.882	-17.6473	3	4	NA	saline to brine	scrub shrub	basin	>1	0	>1	III~V	262.22		262.22	Yes
Kauffman et al (2014)	Guinea media-medium	Dominican Republic	19.7077	-71.7232	4	4	NA	mixoeuhaline	forested to shrub	basin	>1	0	>1	III~V	525.46		525.46	Yes
Kauffman et al (2014)	Laguna media-medium	Dominican Republic	19.6909	-71.7155	4	4	NA	mixoeuhaline	forested to shrub	basin	>1	0	>1	III~V	449.46		449.46	Yes
Kauffman et al (2014)	Mediana sur-medium	Dominican Republic	19.6926	-71.7116	4	4	NA	mixoeuhaline	forested to shrub	basin	>1	0	>1	III~V	533.67		533.67	Yes
Kauffman et al (2014)	Morro bajo-short	Dominican Republic	19.842	-17.6419	3	3	NA	saline to brine	scrub shrub	basin	>1	0	>1	III~V	386.96		386.96	Yes
Kauffman et al (2014)	Tapio alta-tall	Dominican Republic	19.7243	-71.7246	4	4	NA	polyhaline	forested	fringe/riverine	>1	0	>1	III~V	468.07		468.07	Yes
Delvecchia et al. (2014)	Aff	Ecuador	0.6167	-80.0261	4	3	NA	NA	NA	overwash	<1	0	<1	III~V	304		304	Yes
Delvecchia et al. (2014)	Nat A	Ecuador	0.6167	-80.0261	4	3	NA	NA	NA	overwash	<1	0	<1	III~V	397		397	Yes
Delvecchia et al. (2014)	Nat B	Ecuador	0.6167	-80.0261	4	3	NA	NA	NA	overwash	<1	0	<1	III~V	356		356	Yes
Delvecchia et al. (2014)	Nat C	Ecuador	0.6167	-80.0261	4	3	NA	NA	NA	overwash	<1	0	<1	III~V	374		374	Yes
Delvecchia et al. (2014)	Res A	Ecuador	0.6167	-80.0261	4	3	NA	NA	NA	overwash	<1	0	<1	III~V	365		365	Yes
Delvecchia et al. (2014)	Res B	Ecuador	0.6167	-80.0261	4	3	NA	NA	NA	overwash	<1	0	<1	III~V	321		321	Yes
Twilley et al. (1997)	Guayas river estuary, Ecuador	Ecuador	-2.4167	-79.675	4	3	NA	mesohaline	forested	riverine	NA	0	NA	III~V	228.8		228.8	Yes
Twilley et al. (1997)	Guayas river estuary, Ecuador	Ecuador	-2.4167	-79.675	4	3	NA	mesohaline	forested	riverine	NA	0	NA	III~V	231.2		231.2	Yes
Twilley et al. (1997)	Guayas river estuary, Ecuador	Ecuador	-2.4167	-79.675	4	3	NA	mesohaline	forested	riverine	NA	0	NA	III~V	255		255	Yes
Twilley et al. (1997)	Guayas river estuary, Ecuador	Ecuador	-2.4167	-79.675	4	3	NA	mesohaline	forested	riverine	NA	0	NA	III~V	326.4		326.4	Yes
Twilley et al. (1997)	Guayas river estuary, Ecuador	Ecuador	-2.4167	-79.675	4	3	NA	mesohaline	forested	riverine	NA	0	NA	III~V	374.4		374.4	Yes
Twilley et al. (1997)	Guayas river estuary, Ecuador	Ecuador	-2.4167	-79.675	4	3	NA	mesohaline	forested	riverine	NA	0	NA	III~V	391.5		391.5	Yes
Eid & Shaltout (2015)	Eid-a	Egypt	27.4	33.6833	1	4	NA	NA	scrub shrub	fringe	0.4	0	0.4	III~V	218.29	88.4	88.4	Yes
Madkour et al. (2014)	T10-32	Egypt	25.6991	34.0872	4	4	NA	NA	NA	interior	0.05	0	0.05	III~V	152.0846403		152.08464	Yes
Madkour et al. (2014)	T10-33	Egypt	25.6991	34.0872	4	4	NA	NA	NA	interior	0.05	0	0.05	III~V	194.7123934		194.712393	Yes
Madkour et al. (2014)	T10-34	Egypt	25.6991	34.0872	4	4	NA	NA	NA	interior	0.05	0	0.05	III~V	290.0859406		290.085941	Yes
Madkour et al. (2014)	T1-1	Egypt	25.8675	34.4133	4	4	NA	NA	forested to shrub	fringe	0.05	0	0.05	III~V	152.0846403		152.08464	Yes
Madkour et al. (2014)	T11-35	Egypt	25.8333	34.4333	4	4	NA	NA	forested to shrub	fringe	0.05	0	0.05	III~V	194.7123934		194.712393	Yes
Madkour et al. (2014)	T11-36	Egypt	25.8333	34.4333	4	4	NA	NA	forested to shrub	fringe	0.05	0	0.05	III~V	118.789243		118.789243	Yes
Madkour et al. (2014)	T11-37	Egypt	25.8333	34.4333	4	4	NA	NA	forested to shrub	fringe	0.05	0	0.05	III~V	118.789243		118.789243	Yes
Madkour et al. (2014)	T1-2	Egypt	25.8675	34.4133	4	4	NA	NA	forested to shrub	fringe	0.05	0	0.05	III~V	202.0973718		202.097372	Yes
Madkour et al. (2014)	T12-38	Egypt	25.8333	34.4333	4	4	NA	NA	forested to shrub	fringe	0.05	0	0.05	III~V	130.8975912		130.897591	Yes
Madkour et al. (2014)	T12-39	Egypt	25.8333	34.4333	4	4	NA	NA	forested to shrub	fringe	0.05	0	0.05	III~V	97.63415521		97.6341552	Yes
Madkour et al. (2014)	T12-40	Egypt	25.8333	34.4333	4	4	NA	NA	forested to shrub	fringe	0.05	0	0.05	III~V	118.789243		118.789243	Yes
Madkour et al. (2014)	T1-3	Egypt	25.8675	34.4133	4	4	NA	NA	forested to shrub	fringe	0.05	0	0.05	III~V	183.0374108		183.037411	Yes
Madkour et al. (2014)	T1-4	Egypt	25.8675	34.4133	4	4	NA	NA	forested to shrub	fringe	0.05	0	0.05	III~V	161.5764851		161.576485	Yes
Madkour et al. (2014)	T1-5	Egypt	25.8675	34.4133	4	4	NA	NA	forested to shrub	fringe	0.05	0	0.05	III~V	187.0155709		187.015571	Yes
Madkour et al. (2014)	T2-6	Egypt	25.8675	34.4133	4	4	NA	NA	forested to shrub	fringe	0.05	0	0.05	III~V	235.3689592		235.368959	Yes
Madkour et al. (2014)	T2-7	Egypt	25.8675	34.4133	4	4	NA	NA	forested to shrub	fringe	0.05	0	0.05	III~V	232.2702207		232.270221	Yes
Madkour et al. (2014)	T2-8	Egypt	25.8675	34.4133	4	4	NA	NA	forested to shrub	fringe	0.05	0	0.05	III~V	152.0846403		152.08464	Yes
Madkour et al. (2014)	T3-10	Egypt	25.8675	34.4133	4	4	NA	NA	forested to shrub	fringe	0.05	0	0.05	III~V	105.1922961		105.192296	Yes
Madkour et al. (2014)	T3-11	Egypt	25.8675	34.4133	4	4	NA	NA	forested to shrub	fringe	0.05	0	0.05	III~V	89.39264839		89.3926484	Yes
Madkour et al. (2014)	T3-9	Egypt	25.8675	34.4133	4	4	NA	NA	forested to shrub	fringe	0.05	0	0.05	III~V	156.9071914		156.907191	Yes
Madkour et al. (2014)	T4-12	Egypt	25.8675	34.4133	4	4	NA	NA	forested to shrub	fringe	0.05	0	0.05	III~V	212.6637971		212.663797	Yes
Madkour et al. (2014)	T4-13	Egypt	25.8675	34.4133	4	4	NA	NA	forested to shrub	fringe	0.05	0	0.05	III~V	194.7123934		194.712393	Yes
Madkour et al. (2014)	T4-14	Egypt	25.8675	34.4133	4	4	NA	NA	forested to shrub	fringe	0.05	0	0.05	III~V	174.7906599		174.79066	Yes
Madkour et al. (2014)	T5-15	Egypt	25.8675	34.4133	4	4	NA	NA	forested to shrub	fringe	0.05	0	0.05	III~V	136.5243073		136.524307	Yes
Madkour et al. (2014)	T5-16	Egypt	25.8675	34.4133	4	4	NA	NA	forested to shrub	fringe	0.05	0	0.05	III~V	277.4858427		277.485843	Yes
Madkour et al. (2014)	T5-17	Egypt	25.8675	34.4133	4	4	NA	NA	forested to shrub	fringe	0.05	0	0.05	III~V	297.3731634		297.373163	Yes
Madkour et al. (2014)	T6-18	Egypt	25.8675	34.4133	4	4	NA	NA	forested to shrub	fringe	0.05	0	0.05	III~V	264.2431555		264.243156	Yes
Madkour et al. (2014)	T6-19	Egypt	25.8675	34.4133	4	4	NA	NA	forested to shrub	fringe	0.05	0	0.05	III~V	190.9053901		190.90539	Yes
Madkour et al. (2014)	T6-20	Egypt	25.8675	34.4133	4	4	NA	NA	forested to shrub	fringe	0.05	0	0.05	III~V	272.2712618		272.271262	Yes
Madkour et al. (2014)	T7-21	Egypt	25.8675	34.4133	4	4	NA	NA	forested to shrub	fringe	0.05	0	0.05	III~V	285.1172187		285.117219	Yes
Madkour et al. (2014)	T7-22	Egypt	25.8675	34.4133	4	4	NA	NA	forested to shrub	fringe	0.05	0	0.05	III~V	264.2431555		264.243156	Yes
Madkour et al. (2014)	T7-23	Egypt	25.8675	34.4133	4	4	NA	NA	forested to shrub	fringe	0.05	0	0.05	III~V	170.5073598		170.50736	Yes
Madkour et al. (2014)	T9-29	Egypt	25.6991	34.0872	4	4	NA	NA	NA	interior	0.05	0	0.05	III~V	190.9053901		190.90539	Yes
Madkour et al. (2014)	T9-30	Egypt	25.6991	34.0872	4	4	NA	NA	NA	interior	0.05	0	0.05	III~V	209.2049348		209.204935	Yes
Madkour et al. (2014)	T9-31	Egypt	25.6991	34.0872	4	4	NA	NA	NA	interior	0.05	0	0.05	III~V	225.9364836		225.936484	Yes
Okbah et al. (2005)	I	Egypt	28	34.2	0	1	NA	NA	NA	fringe	NA	0	NA	III~V	165.9765668	87.06895905	87.06895905	Yes
Okbah et al. (2005)	Okbah-II	Egypt	28	34.2	0	1	NA	NA	NA	fringe	NA	0	NA	III~V	123.2341545	62.37776111	62.37776111	Yes
Okbah et al. (2005)	Okbah-III	Egypt	28	34.2	0	1	NA	NA	NA	fringe	NA	0	NA	III~V	158.0030482	82.39792656	82.39792656	Yes
Okbah et al. (2005)	Okbah-IV	Egypt	28	34.2	0	1	NA	NA	NA	fringe	NA	0	NA	III~V	150.2965309	77.91010564	77.91010564	Yes
Okbah et al. (2005)	Okbah-V	Egypt	28	34.2	0	1	NA	NA	NA	fringe	NA	0	NA	III~V	164.4584586	86.17750642	86.17750642	Yes
Okbah et al. (2005)	Okbah-VI	Egypt	28	34.2	0	1	NA	NA	NA	fringe	NA	0	NA	III~V	157.0904009	81.86505688	81.86505688	Yes
Okbah et al. (2005)	Okbah-VII	Egypt	28	34.2	0	1	NA	NA	NA	fringe	NA	0	NA	III~V	166.6226668	87.44865475	87.44865475	Yes
Cormier et al. (2015)	Sapwalap-fringe	Fed. States of Micronesia	6.88405	158.295021	5	6	NA	NA	NA	fringe	0.45	0	0.45	III~V	114.68	363.5723988	363.5723988	Yes
Cormier et al. (2015)	Sapwalap-Interior	Fed. States of Micronesia	6.88405	158.295021	5	6	NA	NA	NA	interior	0.45	0	0.45	III~V	107.88	339.279984	339.279984	Yes
Cormier et al. (2015)	Sapwalap-Riverine	Fed. States of Micronesia	6.88405	158.295021	5	6	NA	NA	NA	riverine	0.45	0	0.45	III~V	241.28	312.1437926	312.1437926	Yes
Cormier et al. (2015)	Yela-fringe	Fed. States of Micronesia	5.329316	162.944394	6	6	NA	NA	NA	fringe	0.45	0	0.45	III~V	95.19	142.552559	142.552559	Yes
Cormier et al. (2015)	Yela-Interior	Fed. States of Micronesia	5.329316	162.944394	6	6	NA	NA	NA	interior	0.45	0	0.45	III~V	37.84	115.660613	115.660613	Yes
Cormier et al. (2015)	Yela-Riverine	Fed. States of Micronesia	5.329316	162.944394	6	6	NA	NA	NA	riverine	0.45	0	0.45	III~V	58.28	170.4077291	170.4077291	Yes
Donato et al. (2011)	K1	Fed. States of Micronesia	5.34919	162.96306	5	5	NA	NA	forested	overwash	0.74	0	0.74	III~V	466.7		466.7	Yes
Donato et al. (2011)	K2	Fed. States of Micronesia	5.28219	162.96406	5	5	NA	NA	forested	overwash	2.75	0	2.75	III~V	500.32		500.32	Yes
Donato et al. (2011)	K3	Fed. States of Micronesia	5.32633	162.94497	5	5	NA	NA	forested	overwash	2.99	0	2.99	III~V	291.87		291.87	Yes
Donato et al. (2011)	K4	Fed. States of Micronesia	5.2833	162.9105	4	4	NA	NA	forested	overwash	1.55	0	1.55	III~V	513.52		513.52	Yes
Donato et al. (2011)	Y1	Fed. States of Micronesia	9.5563	138.1798	4	3	NA	NA	scrub shrub	overwash	1.44	0	1.44	III~V	417.24		417.24	Yes
Donato et al. (2011)	Y2	Fed. States of Micronesia	9.5145	138.1493	4	4	NA	NA	forested to shrub	overwash	1.24	0	1.24	III~V	502		502	Yes
Donato et al. (2011)	Y3	Fed. States of Micronesia	9.5528	138.0998	4	4	NA	NA	forested	overwash	1.74	0	1.74	III~V	512.56		512.56	Yes
Donato et al. (2011)	Y4	Fed. States of Micronesia	9.5425	138.0907	4	4	NA	NA	forested	overwash	1.44	0	1.44	III~V	415.52		415.52	Yes
Donato et al. (2011)	Y5	Fed. States of Micronesia	9.5884	138.1275	4	4	NA	NA	forested	overwash	2.23	0	2.23	III~V	520.8		520.8	Yes
Donato et al. (2012)	YM1	Fed. States of Micronesia	9.5426	138.0907	4	4	NA	NA	forested	overwash	1~3	0	1~3	III~V	631.6		631.6	Yes
Donato et al. (2012)	YM2	Fed. States of Micronesia	9.5563	138.1798	4	3	NA	NA	forested	overwash	1~3	0	1~3	III~V	602.6		602.6	Yes
Donato et al. (2012)	YM3	Fed. States of Micronesia	9.5145	138.1493	4	4	NA	NA	forested	overwash	1~3	0	1~3	III~V	582.7		582.7	Yes
Donato et al. (2012)	YM4	Fed. States of Micronesia	9.5528	138.0998	4	4	NA	NA	forested	overwash	1~3	0	1~3	III~V	874.9		874.9	Yes
Donato et al. (2012)	YM5	Fed. States of Micronesia	9.5884	138.1274	4	4	NA	NA	forested	overwash	1~3	0	1~3	III~V	1077.6		1077.6	Yes
Fujimoto et al. (1999)	B1-Fujimoto	Fed. States of Micronesia	6.8583	158.2941	4	4	NA	NA	NA	fringe	3.65	0	3.65	III~V	653.4		653.4	Yes
Fujimoto et al. (1999)	B2-Fujimoto	Fed. States of Micronesia	6.8583	158.2941	4	4	NA	NA	NA	interior	3.47	0	3.47	III~V	541.82		541.82	Yes
Fujimoto et al. (1999)	P1-Fujimoto	Fed. States of Micronesia	6.8583	158.2941	4	4	NA	NA	NA	interior	1.1	0	1.1	III~V	681.53		681.53	Yes
Kauffman et al. (2011)	Yap-interior	Fed. States of Micronesia	9.5879	138.1277	4	4	0.52	NA	NA	overwash	1.59	0	1.59	III~V	341.115		341.115	Yes
Kauffman et al. (2011)	Yap-Lanward	Fed. States of Micronesia	9.5879	138.1277	4	4	1.34	NA	NA	overwash	2.31	0	2.31	III~V	499.305		499.305	Yes
Kauffman et al. (2011)	Yap-seaward	Fed. States of Micronesia	9.5879	138.1277	4	4	0.04	NA	NA	overwash	1.48	0	1.48	III~V	413.83		413.83	Yes
Ono et al. (2015)	Ono-1	Fed. States of Micronesia	6.8756	158.3339	4	4	0.3	NA	NA	interior	0.8	0	0.8	III~V	542.4280144		542.428014	Yes
Marchand et al. (2003)	C1-01-FG	French Guiana/Guadeloupe	5.349	-52.8449	3	4	NA	NA	forested	fringe	1.8	0	1.8	III~V	190.1891686		190.189169	Yes
Marchand et al. (2003)	C12-French Guiana	French Guiana/Guadeloupe	5.3612	-52.8879	4	4	NA	NA	forested	interior	1.8	0	1.8	III~V	58.97962311		58.9796231	Yes
Marchand et al. (2003)	C2-French Guiana	French Guiana/Guadeloupe	5.4441	-52.9951	4	4	NA	NA	scrub shrub	dwarf	1.8	0	1.8	III~V	126.02301		126.02301	Yes
Marchand et al. (2003)	C8-French Guiana	French Guiana/Guadeloupe	5.4439	-52.8417	4	4	NA	NA	forested	fringe	1.8	0	1.8	III~V	124.7682999		124.7683	Yes
Marchand et al. (2004)	C1-01-march2004-French Guiana	French Guiana/Guadeloupe	5.349	-52.8449	3	4	NA	NA	forested	fringe	1	0	1	III~V	124.956		124.956	Yes
Marchand et al. (2004)	C11-00-FG	French Guiana/Guadeloupe	5.4447	-52.995	4	3	NA	mesohaline	scrub shrub	fringe	1	0	1	III~V	110.8		110.8	Yes
Marchand et al. (2004)	C12-01-FG	French Guiana/Guadeloupe	5.3612	-52.8879	4	4	NA	oligohaline	forested	interior	1	0	1	III~V	165.135		165.135	Yes
Marchand et al. (2004)	C14-01-FG	French Guiana/Guadeloupe	5.3613	-52.886	4	3	NA	oligohaline	forested	interior	1	0	1	III~V	169.9		169.9	Yes
Marchand et al. (2004)	C15-01-FG	French Guiana/Guadeloupe	5.3613	-52.8867	4	4	NA	oligohaline	forested	interior	1	0	1	III~V	192.1		192.1	Yes
Marchand et al. (2004)	C17-01-FG	French Guiana/Guadeloupe	5.3577	-52.8449	4	4	NA	polyhaline	forested	interior	1	0	1	III~V	119.54		119.54	Yes
Marchand et al. (2004)	C18-01-FG	French Guiana/Guadeloupe	5.4444	-52.995	4	3	NA	mesohaline	forested	riverine	1	0	1	III~V	113.21		113.21	Yes
Marchand et al. (2004)	C20-02-FG	French Guiana/Guadeloupe	5.3798	-52.9208	4	4	NA	mesohaline	forested	interior	1	0	1	III~V	207.2		207.2	Yes
Marchand et al. (2004)	C2-01-FG	French Guiana/Guadeloupe	5.4441	-52.9951	4	4	NA	mesohaline	scrub shrub	dwarf	1	0	1	III~V	177.5		177.5	Yes
Marchand et al. (2004)	C21-02-FG	French Guiana/Guadeloupe	5.4217	-53.0035	4	4	NA	mesohaline	forested	riverine	1	0	1	III~V	169.5		169.5	Yes
Marchand et al. (2004)	C22-02-FG	French Guiana/Guadeloupe	4.7907	-52.1301	4	4	NA	polyhaline	forested	fringe	1	0	1	III~V	111.02		111.02	Yes
Marchand et al. (2004)	C23-02-FG	French Guiana/Guadeloupe	4.7898	-52.1325	4	4	NA	mesohaline	forested	fringe	1	0	1	III~V	107.23		107.23	Yes
Marchand et al. (2004)	C24-02-FG	French Guiana/Guadeloupe	4.7889	-52.1349	4	4	NA	mesohaline	forested	fringe	1	0	1	III~V	110.33		110.33	Yes
Marchand et al. (2004)	C25-02-FG	French Guiana/Guadeloupe	4.7928	-52.1331	4	4	NA	mesohaline	forested	fringe	1	0	1	III~V	175.85		175.85	Yes
Marchand et al. (2004)	C26-02-FG	French Guiana/Guadeloupe	4.7834	-52.1321	4	4	NA	NA	forested	fringe	1	0	1	III~V	121		121	Yes
Marchand et al. (2004)	C27-02-FG	French Guiana/Guadeloupe	4.7723	-52.1313	4	4	NA	mesohaline	forested	riverine	1	0	1	III~V	155.32		155.32	Yes
Marchand et al. (2004)	C28-02-FG	French Guiana/Guadeloupe	4.7722	-52.1311	4	4	NA	mesohaline	forested	riverine	1	0	1	III~V	169.04		169.04	Yes
Marchand et al. (2004)	C8-00-FG	French Guiana/Guadeloupe	5.3477	-52.8437	4	4	NA	NA	forested	fringe	1	0	1	III~V	119.5		119.5	Yes
Marchand et al. (2005)	mature-FG	French Guiana/Guadeloupe	5.3798	-52.9208	4	4	NA	NA	forested	interior	0.8	0	0.8	III~V	193.4566753		193.456675	Yes
Marchand et al. (2005)	recolonized-FG	French Guiana/Guadeloupe	5.4441	-52.9951	4	4	NA	NA	scrub shrub	dwarf	1	0	1	III~V	184.5643387		184.564339	Yes
Marchand et al. (2005)	Rhizoph-FG	French Guiana/Guadeloupe	4.7838	-52.1331	4	4	NA	NA	forested	fringe	0.9	0	0.9	III~V	152.5072972		152.507297	Yes
Marchand et al. (2005)	senesced-FG	French Guiana/Guadeloupe	5.3612	-52.8879	4	4	NA	NA	forested	interior	0.7	0	0.7	III~V	329.148755		329.148755	Yes
Marchand et al. (2005)	young mature-FG	French Guiana/Guadeloupe	5.349	-52.8449	3	4	NA	NA	forested	fringe	0.8	0	0.8	III~V	116.5886172		116.588617	Yes
Marchand et al. (2008)	C1-01-FG	French Guiana/Guadeloupe	5.349	-52.8449	3	4	NA	NA	forested	fringe	1.6	0	1.6	III~V	112.7718692		112.771869	Yes
Marchand et al. (2008)	C12-01-FG	French Guiana/Guadeloupe	5.3612	-52.8879	4	4	NA	NA	forested	interior	0.7	0	0.7	III~V	290.8338198		290.83382	Yes
Lallier-Verges et al. (1998)	Laguncularia zone-GU	French Guiana/Guadeloupe	16.2808	-61.555	4	3		mesohaline to polyhaline	NA	interior	1	0	1	III~V	589.49		589.49	Yes
Lallier-Verges et al. (1998)	Rhizophora zone-GU	French Guiana/Guadeloupe	16.2808	-61.555	4	3		saline	NA	fringe	1.4	0	1.4	III~V	657.53		657.53	Yes
Ajonina et al. (2014)	Gabon-heavy	Gabon	-2.2397	9.5594	4	4	NA	NA	forested	NA	1	0	1	III~V	660		660	Yes
Ajonina et al. (2014)	Gabon-mod	Gabon	-2.2397	9.5594	4	4	NA	NA	forested	NA	1	0	1	III~V	593.3		593.3	Yes
Ajonina et al. (2014)	Gabon-undistrubed	Gabon	-2.2397	9.5594	4	4	NA	NA	forested	NA	1	0	1	III~V	954.9		954.9	Yes
Ntyam (2014 thesis)	Ghana Avicennia	Ghana	6.2083	-0.5	4	1	NA	NA	NA	NA	NA	NA	NA	III~V	202.0973718		202.097372	Yes
Ntyam (2014 thesis)	Ghana mix	Ghana	6.2083	-0.5	4	1	NA	NA	NA	NA	NA	NA	NA	III~V	280.3097686		280.309769	Yes
Ntyam (2014 thesis)	Ghana Rhizophora	Ghana	6.2083	-0.5	4	1	NA	NA	NA	NA	NA	NA	NA	III~V	253.6842479		253.684248	Yes
Andreetta et al. (2016)	Blaftchur Oio	Guinea-Bissau	11.9	-16.2037	1	4	NA	NA	NA	NA	0.8	0	0.8	III~V	85.7		85.7	Yes
Andreetta et al. (2016)	Tande Cheu	Guinea-Bissau	12.27	-15.292633	2	5	NA	NA	NA	NA	0.8	0	0.8	III~V	165.4		165.4	Yes
Bhomia et al. (2016)	Chismuyo	Honduras	13.4276	-87.61	4	2	NA	polyhaline	forested	fringe	2.7	0	2.7	III~V	336.3		336.3	Yes
Bhomia et al. (2016)	Isla de Pajaros	Honduras	13.3669	-87.47	4	2	NA	mixoeuhaline	forested to shrub	fringe	1.82	0	1.82	III~V	295.9		295.9	Yes
Bhomia et al. (2016)	San Bernardo	Honduras	13.0978	-87.18	4	2	NA	brine	forested	fringe	>2	0	>2	III~V	125		125	Yes
Bhomia et al. (2016)	San Lorenzo	Honduras	13.3676	-87.48	4	2	NA	mixoeuhaline	forested to shrub	fringe	1.2	0	1.2	III~V	276.5		276.5	Yes
Bhomia et al. (2016)	El Canalito	Honduras	15.8742	-87.64	4	2	NA	oligohaline	forested	fringe	2.7	0	2.7	III~V	404.5		404.5	Yes
Bhomia et al. (2016)	El Marion	Honduras	15.7854	-87.6	4	1	NA	NA	forested	riverine	2.7	0	2.7	III~V	190.7		190.7	Yes
Bhomia et al. (2016)	La Diamente	Honduras	15.8913	-87.63	4	2	NA	mesohaline	forested to shrub	fringe	2	0	2	III~V	514.5		514.5	Yes
Bhomia et al. (2016)	Laguna Quemada	Honduras	15.8222	-87.58	4	2	NA	oligohaline	forested	fringe	2.4	0	2.4	III~V	413.4		413.4	Yes
Bhomia et al. (2016)	Manglon	Honduras	15.8223	-87.6	4	1	NA	oligohaline	forested	fringe	2.35	0	2.35	III~V	381.9		381.9	Yes
Bhomia et al. (2016)	Milton Bight	Honduras	16.4042	-86.4	4	1	NA	polyhaline	forested to shrub	fringe	1.6	0	1.6	III~V	563.6		563.6	Yes
Bhomia et al. (2016)	Politily	Honduras	16.4013	-86.4	4	1	NA	mixoeuhaline	forested	fringe	2.7	0	2.7	III~V	403.6		403.6	Yes
Bhomia et al. (2016)	West End	Honduras	16.4184	-85.94	4	2	NA	polyhaline	forested to shrub	overwash	1.78	0	1.78	III~V	233.2		233.2	Yes
Bhomia et al. (2016)	The Bight	Honduras	16.4548	-85.86	4	2	NA	mixoeuhaline	scrub shrub	overwash	2.7	0	2.7	III~V	402.7		402.7	Yes
Bhomia et al. (2016)	Big Bight	Honduras	16.0885	-86.89	4	2	NA	polyhaline	scrub shrub	fringe	2.7	0	2.7	III~V	507.2		507.2	Yes
Bhomia et al. (2016)	Iron Bound	Honduras	16.1192	-86.9	4	1	NA	saline	forested to shrub	fringe	1.48	0	1.48	III~V	533.7		533.7	Yes
Bhomia et al. (2016)	Weatern Path	Honduras	16.0983	-86.91	4	2	NA	mixoeuhaline	forested to shrub	fringe	2.6	0	2.6	III~V	471.7		471.7	Yes
Bhomia et al. (2016)	Oyster Bed	Honduras	16.0927	-86.91	4	2	NA	mixoeuhaline	scrub shrub	fringe	2.7	0	2.7	III~V	700.4		700.4	Yes
Bhomia et al. (2016)	Turtle Harbor	Honduras	16.11	-86.94	2	2	NA	mixoeuhaline	forested to shrub	fringe	1.4	0	1.4	III~V	397.3		397.3	Yes
Bharathkumar et al. (2008)	Guesthouse	India	11.95	79.7833	2	4	NA	mesohaline	NA	interior	0.1	0	0.1	III~V	192.4378393	95.26505005	95.26505005	Yes
Bharathkumar et al. (2008)	Kodiyampalayam	India	11.95	79.7833	2	4	NA	mesohaline	NA	interior	0.1	0	0.1	III~V	142.9656238	68.2948082	68.2948082	Yes
Bharathkumar et al. (2008)	Pillumedu	India	11.95	79.7833	2	4	NA	mesohaline	NA	interior	0.1	0	0.1	III~V	49.93273505	21.02421886	21.02421886	Yes
Bharathkumar et al. (2008)	Tandavaraycholarpet	India	11.95	79.7833	2	4	NA	mesohaline	NA	interior	0.1	0	0.1	III~V	49.93273505	37.66258394	37.66258394	Yes
Bouillon and Boschker (2006)	Chunnambar	India	11.8833	79.8	4	1	NA	NA	NA	riverine	0.05	0	0.05	III~V	93.52		93.52	Yes
Bouillon and Boschker (2006)	Pichavaram-2	India	11.45	79.2833	2	4	NA	NA	NA	NA	0.1	0	0.1	III~V	134.24		134.24	Yes
Bouillon and Boschker (2006)	Pickavaram-1	India	11.45	79.2833	2	4	NA	NA	NA	NA	0.1	0	0.1	III~V	299.34		299.34	Yes
Bouillon et al. (2003) in Jardine and Siikamaki (2014)	India (CWS)	India	16.7917	82.3083	4	4	NA	NA	NA	NA	0.05	0	0.05	III~V	206.70246		206.70246	Yes
Bouillon et al. (2003) in Jardine and Siikamaki (2014)	India (CWS)	India	16.7917	82.3083	4	4	NA	NA	NA	NA	0.05	0	0.05	III~V	214.43947		214.43947	Yes
Bouillon et al. (2003) in Jardine and Siikamaki (2014)	India (CWS)	India	16.7917	82.3083	4	4	NA	NA	NA	NA	0.05	0	0.05	III~V	221.37528		221.37528	Yes
Bouillon et al. (2003) in Jardine and Siikamaki (2014)	India (CWS)	India	16.7917	82.3083	4	4	NA	NA	NA	NA	0.05	0	0.05	III~V	227.67912		227.67912	Yes
Bouillon et al. (2003) in Jardine and Siikamaki (2014)	India (CWS)	India	16.7917	82.3083	4	4	NA	NA	NA	NA	0.05	0	0.05	III~V	227.67912		227.67912	Yes
Bouillon et al. (2003) in Jardine and Siikamaki (2014)	India (CWS)	India	16.7917	82.3083	4	4	NA	NA	NA	NA	0.05	0	0.05	III~V	227.67912		227.67912	Yes
Bouillon et al. (2003) in Jardine and Siikamaki (2014)	India (CWS)	India	16.7917	82.3083	4	4	NA	NA	NA	NA	0.05	0	0.05	III~V	227.67912		227.67912	Yes
Bouillon et al. (2003) in Jardine and Siikamaki (2014)	India (CWS)	India	16.7917	82.3083	4	4	NA	NA	NA	NA	0.05	0	0.05	III~V	233.47		233.47	Yes
Bouillon et al. (2003) in Jardine and Siikamaki (2014)	India (CWS)	India	16.7917	82.3083	4	4	NA	NA	NA	NA	0.05	0	0.05	III~V	233.47		233.47	Yes
Bouillon et al. (2003) in Jardine and Siikamaki (2014)	India (CWS)	India	16.7917	82.3083	4	4	NA	NA	NA	NA	0.05	0	0.05	III~V	233.47		233.47	Yes
Bouillon et al. (2003) in Jardine and Siikamaki (2014)	India (CWS)	India	16.7917	82.3083	4	4	NA	NA	NA	NA	0.05	0	0.05	III~V	233.47		233.47	Yes
Bouillon et al. (2003) in Jardine and Siikamaki (2014)	India (CWS)	India	16.7917	82.3083	4	4	NA	NA	NA	NA	0.05	0	0.05	III~V	233.47		233.47	Yes
Bouillon et al. (2003) in Jardine and Siikamaki (2014)	India (CWS)	India	16.7917	82.3083	4	4	NA	NA	NA	NA	0.05	0	0.05	III~V	233.47		233.47	Yes
Bouillon et al. (2003) in Jardine and Siikamaki (2014)	India (CWS)	India	16.7917	82.3083	4	4	NA	NA	NA	NA	0.05	0	0.05	III~V	238.8353		238.8353	Yes
Bouillon et al. (2003) in Jardine and Siikamaki (2014)	India (CWS)	India	16.7917	82.3083	4	4	NA	NA	NA	NA	0.05	0	0.05	III~V	238.8353		238.8353	Yes
Bouillon et al. (2003) in Jardine and Siikamaki (2014)	India (CWS)	India	16.7917	82.3083	4	4	NA	NA	NA	NA	0.05	0	0.05	III~V	238.8353		238.8353	Yes
Bouillon et al. (2003) in Jardine and Siikamaki (2014)	India (CWS)	India	16.7917	82.3083	4	4	NA	NA	NA	NA	0.05	0	0.05	III~V	238.8353		238.8353	Yes
Bouillon et al. (2003) in Jardine and Siikamaki (2014)	India (CWS)	India	16.7917	82.3083	4	4	NA	NA	NA	NA	0.05	0	0.05	III~V	243.84096		243.84096	Yes
Bouillon et al. (2003) in Jardine and Siikamaki (2014)	India (CWS)	India	16.7917	82.3083	4	4	NA	NA	NA	NA	0.05	0	0.05	III~V	248.53842		248.53842	Yes
Bouillon et al. (2003) in Jardine and Siikamaki (2014)	India (CWS)	India	16.7917	82.3083	4	4	NA	NA	NA	NA	0.05	0	0.05	III~V	252.96824		252.96824	Yes
Bouillon et al. (2003) in Jardine and Siikamaki (2014)	India (CWS)	India	16.7917	82.3083	4	4	NA	NA	NA	NA	0.05	0	0.05	III~V	252.96824		252.96824	Yes
Bouillon et al. (2003) in Jardine and Siikamaki (2014)	India (CWS)	India	16.7917	82.3083	4	4	NA	NA	NA	NA	0.05	0	0.05	III~V	257.16315		257.16315	Yes
Bouillon et al. (2003) in Jardine and Siikamaki (2014)	India (CWS)	India	16.7917	82.3083	4	4	NA	NA	NA	NA	0.05	0	0.05	III~V	284.74874		284.74874	Yes
Chakraborty et al. (2014)	Mang-1	India	15.5097	73.8987	4	4	NA	NA	NA	riverine	0.2	0	0.2	III~V	357.895536		357.895536	Yes
Chakraborty et al. (2014)	Mang-2	India	15.5097	73.8987	4	4	NA	NA	NA	riverine	0.2	0	0.2	III~V	331.2662154		331.266215	Yes
Chakraborty et al. (2014)	Mang-3	India	15.5097	73.8987	4	4	NA	NA	NA	riverine	0.2	0	0.2	III~V	170.5073598		170.50736	Yes
Chakraborty et al. (2014)	Mang-4	India	15.5097	73.8987	4	4	NA	NA	NA	riverine	0.2	0	0.2	III~V	178.964745		178.964745	Yes
Chakraborty et al. (2014)	Mang-5	India	15.5097	73.8987	4	4	NA	NA	NA	riverine	0.2	0	0.2	III~V	272.2712618		272.271262	Yes
Chanda et al. (2014)	HI-LW	India	21.5742	88.2928	4	4	NA	NA	NA	fringe	0.1	0	0.1	III~V	207.7690241		207.769024	Yes
Chanda et al. (2014)	HI-SW	India	21.5742	88.2928	4	4	NA	NA	NA	fringe	0.1	0	0.1	III~V	154.4195294		154.419529	Yes
Chanda et al. (2014)	JK-LW	India	22.0211	88.6847	4	4	NA	NA	NA	interior	0.1	0	0.1	III~V	324.0684229		324.068423	Yes
Chanda et al. (2014)	JK-SW	India	22.0211	88.6847	4	4	NA	NA	NA	interior	0.1	0	0.1	III~V	303.3972067		303.397207	Yes
Chatterjee et al. (2009)	S1-LL	India	21	88	0	0	NA	NA	NA	riverine	0.3	0	0.3	III~V	117.68		117.68	Yes
Chatterjee et al. (2009)	S1-ML	India	21	88	0	0	NA	NA	NA	riverine	0.3	0	0.3	III~V	119.8220008		119.822001	Yes
Chatterjee et al. (2009)	S1-UL	India	21	88	0	0	NA	NA	NA	riverine	0.3	0	0.3	III~V	104.4436488		104.443649	Yes
Chatterjee et al. (2009)	S2-LL	India	21	88	0	0	NA	NA	NA	riverine	0.15	0	0.15	III~V	95.92064591		95.9206459	Yes
Chatterjee et al. (2009)	S2-ML	India	21	88	0	0	NA	NA	NA	riverine	0.2	0	0.2	III~V	114.160375		114.160375	Yes
Chatterjee et al. (2009)	S2-UL	India	21	88	0	0	NA	NA	NA	riverine	0.2	0	0.2	III~V	73.05451882		73.0545188	Yes
Chatterjee et al. (2009)	S3-LL	India	21	88	0	0	NA	NA	NA	riverine	0.25	0	0.25	III~V	87.63189867		87.6318987	Yes
Chatterjee et al. (2009)	S3-ML	India	21	88	0	0	NA	NA	NA	riverine	0.2	0	0.2	III~V	90.62150967		90.6215097	Yes
Chatterjee et al. (2009)	S3-UL	India	21	88	0	0	NA	NA	NA	riverine	0.25	0	0.25	III~V	98.82645257		98.8264526	Yes
Dominguez et al. (2010)	Gangadharpur	India	21.521	88.19	3	2	NA	NA	NA	NA	0.24	0	0.24	III~V	111.5535603		111.55356	Yes
Dominguez et al. (2010)	Gosaba	India	21.521	88.19	3	2	NA	NA	NA	NA	0.2	0	0.2	III~V	106.1466647		106.146665	Yes
Dominguez et al. (2010)	Jharkhali	India	21.521	88.19	3	2	NA	NA	NA	NA	0.28	0	0.28	III~V	114.9697782		114.969778	Yes
Dominguez et al. (2010)	Lothian Island	India	21.521	88.19	3	2	NA	NA	NA	NA	0.2	0	0.2	III~V	138.6293294		138.629329	Yes
Fernandes et al. (2014)	S11	India	17.2167	73.4	4	1	NA	NA	NA	riverine	0.7	0	0.7	III~V	149.7506323		149.750632	Yes
Fernandes et al. (2014)	S22	India	17.2167	73.4	4	1	NA	NA	NA	fringe	0.4	0	0.4	III~V	173.5		173.5	Yes
Kathiresan et al. (2014)	Kath1	India	11.4294	79.7939	4	4	NA	saline	NA	fringe	1	0	1	III~V	52.17		52.17	Yes
Patil et al. (2014)	Mahul 1	India	19	73	0	0	NA	NA	NA	NA	NA	0	NA	III~V	297.1333278		297.133328	Yes
Patil et al. (2014)	Mahul 2	India	19	73	0	0	NA	NA	NA	NA	NA	0	NA	III~V	407.7455925		407.745593	Yes
Patil et al. (2014)	Mahul 3	India	19	73	0	0	NA	NA	NA	NA	NA	0	NA	III~V	357.3048541		357.304854	Yes
Patil et al. (2014)	Mahul 4	India	19	73	0	0	NA	NA	NA	NA	NA	0	NA	III~V	445.8885825		445.888583	Yes
Patil et al. (2014)	Mahul 5	India	19	73	0	0	NA	NA	NA	NA	NA	0	NA	III~V	445.0632094		445.063209	Yes
Patil et al. (2014)	Patil-B1	India	19	73	0	0	NA	NA	NA	NA	NA	0	NA	III~V	413.3020687		413.302069	Yes
Patil et al. (2014)	Patil-B2	India	19	73	0	0	NA	NA	NA	NA	NA	0	NA	III~V	321.0571186		321.057119	Yes
Patil et al. (2014)	Patil-B3	India	19	73	0	0	NA	NA	NA	NA	NA	0	NA	III~V	287.3644924		287.364492	Yes
Patil et al. (2014)	Patil-B4	India	19	73	0	0	NA	NA	NA	NA	NA	0	NA	III~V	260.1298111		260.129811	Yes
Patil et al. (2014)	Patil-K1	India	19	73	0	0	NA	NA	NA	NA	NA	0	NA	III~V	296.6530357		296.653036	Yes
Patil et al. (2014)	Patil-K2	India	19	73	0	0	NA	NA	NA	NA	NA	0	NA	III~V	247.0589419		247.058942	Yes
Patil et al. (2014)	Patil-K3	India	19	73	0	0	NA	NA	NA	NA	NA	0	NA	III~V	228.1746431		228.174643	Yes
Patil et al. (2014)	Patil-K4	India	19	73	0	0	NA	NA	NA	NA	NA	0	NA	III~V	283.356181		283.356181	Yes
Patil et al. (2014)	Patil-K5	India	19	73	0	0	NA	NA	NA	NA	NA	0	NA	III~V	273.0602273		273.060227	Yes
Patil et al. (2014)	Patil-K6	India	19	73	0	0	NA	NA	NA	NA	NA	0	NA	III~V	216.0636281		216.063628	Yes
Patil et al. (2014)	Patil-M1	India	19	73	0	0	NA	NA	NA	NA	NA	0	NA	III~V	252.6309508		252.630951	Yes
Patil et al. (2014)	Patil-M2	India	19	73	0	0	NA	NA	NA	NA	NA	0	NA	III~V	217.3406891		217.340689	Yes
Patil et al. (2014)	Patil-M3	India	19	73	0	0	NA	NA	NA	NA	NA	0	NA	III~V	219.4072921		219.407292	Yes
Patil et al. (2014)	Patil-M4	India	19	73	0	0	NA	NA	NA	NA	NA	0	NA	III~V	190.4045087		190.404509	Yes
Patil et al. (2014)	Patil-Mk1	India	19	73	0	0	NA	NA	NA	NA	NA	0	NA	III~V	195.0887347		195.088735	Yes
Patil et al. (2014)	Patil-Mk2	India	19	73	0	0	NA	NA	NA	NA	NA	0	NA	III~V	188.9711639		188.971164	Yes
Patil et al. (2014)	Patil-Mk3	India	19	73	0	0	NA	NA	NA	NA	NA	0	NA	III~V	237.8169454		237.816945	Yes
Patil et al. (2014)	Patil-N1	India	19	73	0	0	NA	NA	NA	NA	NA	0	NA	III~V	195.4643027		195.464303	Yes
Patil et al. (2014)	Patil-N2	India	19	73	0	0	NA	NA	NA	NA	NA	0	NA	III~V	222.0435649		222.043565	Yes
Patil et al. (2014)	Patil-N3	India	19	73	0	0	NA	NA	NA	NA	NA	0	NA	III~V	222.6974303		222.69743	Yes
Patil et al. (2014)	Patil-N5	India	19	73	0	0	NA	NA	NA	NA	NA	0	NA	III~V	246.1807302		246.18073	Yes
Patil et al. (2014)	Patil-N6	India	19	73	0	0	NA	NA	NA	NA	NA	0	NA	III~V	319.284667		319.284667	Yes
Patil et al. (2014)	Patil-N7	India	19	73	0	0	NA	NA	NA	NA	NA	0	NA	III~V	221.058895		221.058895	Yes
Patil et al. (2014)	Patil-VG1	India	19	73	0	0	NA	NA	NA	NA	NA	0	NA	III~V	209.2049348		209.204935	Yes
Patil et al. (2014)	Patil-VG10	India	19	73	0	0	NA	NA	NA	NA	NA	0	NA	III~V	341.3569988		341.356999	Yes
Patil et al. (2014)	Patil-VG11	India	19	73	0	0	NA	NA	NA	NA	NA	0	NA	III~V	309.112241		309.112241	Yes
Patil et al. (2014)	Patil-VG12	India	19	73	0	0	NA	NA	NA	NA	NA	0	NA	III~V	190.9053901		190.90539	Yes
Patil et al. (2014)	Patil-VG13	India	19	73	0	0	NA	NA	NA	NA	NA	0	NA	III~V	406.4940817		406.494082	Yes
Patil et al. (2014)	Patil-VG14	India	19	73	0	0	NA	NA	NA	NA	NA	0	NA	III~V	271.7439263		271.743926	Yes
Patil et al. (2014)	Patil-VG15	India	19	73	0	0	NA	NA	NA	NA	NA	0	NA	III~V	269.357274		269.357274	Yes
Patil et al. (2014)	Patil-VG2	India	19	73	0	0	NA	NA	NA	NA	NA	0	NA	III~V	331.6932109		331.693211	Yes
Patil et al. (2014)	Patil-VG3	India	19	73	0	0	NA	NA	NA	NA	NA	0	NA	III~V	240.8396119		240.839612	Yes
Patil et al. (2014)	Patil-VG4	India	19	73	0	0	NA	NA	NA	NA	NA	0	NA	III~V	310.2601012		310.260101	Yes
Patil et al. (2014)	Patil-VG5	India	19	73	0	0	NA	NA	NA	NA	NA	0	NA	III~V	373.4679309		373.467931	Yes
Patil et al. (2014)	Patil-VG6	India	19	73	0	0	NA	NA	NA	NA	NA	0	NA	III~V	351.7407318		351.740732	Yes
Patil et al. (2014)	Patil-VG7	India	19	73	0	0	NA	NA	NA	NA	NA	0	NA	III~V	376.6490853		376.649085	Yes
Patil et al. (2014)	Patil-VG8	India	19	73	0	0	NA	NA	NA	NA	NA	0	NA	III~V	350.7372193		350.737219	Yes
Patil et al. (2014)	Patil-VG9	India	19	73	0	0	NA	NA	NA	NA	NA	0	NA	III~V	325.0074383		325.007438	Yes
Patil et al. (2014)	Wadala 1	India	19	73	0	0	NA	NA	NA	NA	NA	0	NA	III~V	329.5523266		329.552327	Yes
Patil et al. (2014)	Wadala 2	India	19	73	0	0	NA	NA	NA	NA	NA	0	NA	III~V	363.1655611		363.165561	Yes
Patil et al. (2014)	Wadala 3	India	19	73	0	0	NA	NA	NA	NA	NA	0	NA	III~V	396.0475923		396.047592	Yes
Patil et al. (2014)	Wadala 4	India	19	73	0	0	NA	NA	NA	NA	NA	0	NA	III~V	314.1293606		314.129361	Yes
Patil et al. (2014)	Wadala 5	India	19	73	0	0	NA	NA	NA	NA	NA	0	NA	III~V	325.2253992		325.225399	Yes
Patil et al. (2014)	Wadala 6	India	19	73	0	0	NA	NA	NA	NA	NA	0	NA	III~V	293.510679		293.510679	Yes
Ranjan et al. (2011)	B:Ranjan-2011	India	11.383	79.75	3	2	NA	NA	forested to shrub	fringe	0.42	0	0.42	III~V	156.27		156.27	Yes
Ranjan et al. (2011)	C:Ranjan-2011	India	11.383	79.75	3	2	NA	NA	forested to shrub	fringe	0.48	0	0.48	III~V	137.83		137.83	Yes
Ranjan et al. (2011)	D:Ranjan-2011	India	11.383	79.75	3	2	NA	NA	NA	fringe	0.8	0	0.8	III~V	173.53		173.53	Yes
Ray et al. (2011)	monsoon	India	21.5333	88.0833	4	4	NA	polyhaline	forested to shrub	fringe/riverine	0.3	0	0.3	III~V	162.25		162.25	Yes
Ray et al. (2011)	Post monsoon	India	21.5333	88.0833	4	4	NA	polyhaline	forested to shrub	fringe/riverine	0.3	0	0.3	III~V	163.5		163.5	Yes
Ray et al. (2011)	Pre-monsoon	India	21.5333	88.0833	4	4	NA	polyhaline	forested to shrub	fringe/riverine	0.3	0	0.3	III~V	128.5		128.5	Yes
Sebastian & Chacko (2006)	S1-April99	India	9.9738	76.2261	4	4	NA	NA	NA	NA	NA	NA	NA	III~V	281.3291522		281.329152	Yes
Sebastian & Chacko (2006)	S2-April 99	India	9.9738	76.2261	4	4	NA	NA	NA	NA	NA	NA	NA	III~V	405.4106949		405.410695	Yes
Sebastian & Chacko (2006)	S3-April 99	India	9.9738	76.2261	4	4	NA	NA	NA	NA	NA	NA	NA	III~V	351.5603252		351.560325	Yes
Sebastian & Chacko (2006)	S1-June99	India	9.9738	76.2261	4	4	NA	NA	NA	NA	NA	NA	NA	III~V	341.9358237		341.935824	Yes
Sebastian & Chacko (2006)	S2-JUNE99	India	9.9738	76.2261	4	4	NA	NA	NA	NA	NA	NA	NA	III~V	359.5635114		359.563511	Yes
Sebastian & Chacko (2006)	S3-JUNE 99	India	9.9738	76.2261	4	4	NA	NA	NA	NA	NA	NA	NA	III~V	272.8500746		272.850075	Yes
Sebastian & Chacko (2006)	S1-AUG99	India	9.9738	76.2261	4	4	NA	NA	NA	NA	NA	NA	NA	III~V	313.2688936		313.268894	Yes
Sebastian & Chacko (2006)	S2-AUG 99	India	9.9738	76.2261	4	4	NA	NA	NA	NA	NA	NA	NA	III~V	349.084791		349.084791	Yes
Sebastian & Chacko (2006)	S3-AUG 99	India	9.9738	76.2261	4	4	NA	NA	NA	NA	NA	NA	NA	III~V	275.8026455		275.802646	Yes
Sebastian & Chacko (2006)	S1-OCT 99	India	9.9738	76.2261	4	4	NA	NA	NA	NA	NA	NA	NA	III~V	270.6064398		270.60644	Yes
Sebastian & Chacko (2006)	S2-OCT 99	India	9.9738	76.2261	4	4	NA	NA	NA	NA	NA	NA	NA	III~V	271.4005717		271.400572	Yes
Sebastian & Chacko (2006)	S3-OCT 99	India	9.9738	76.2261	4	4	NA	NA	NA	NA	NA	NA	NA	III~V	228.2382464		228.238246	Yes
Sebastian & Chacko (2006)	S1-DEC 99	India	9.9738	76.2261	4	4	NA	NA	NA	NA	NA	NA	NA	III~V	266.436199		266.436199	Yes
Sebastian & Chacko (2006)	S2-DEC 99	India	9.9738	76.2261	4	4	NA	NA	NA	NA	NA	NA	NA	III~V	319.6621908		319.662191	Yes
Sebastian & Chacko (2006)	S3-DEC 99	India	9.9738	76.2261	4	4	NA	NA	NA	NA	NA	NA	NA	III~V	242.5743492		242.574349	Yes
Sebastian & Chacko (2006)	S1-JAN 00	India	9.9738	76.2261	4	4	NA	NA	NA	NA	NA	NA	NA	III~V	276.9949604		276.99496	Yes
Sebastian & Chacko (2006)	S2-JAN 00	India	9.9738	76.2261	4	4	NA	NA	NA	NA	NA	NA	NA	III~V	359.2893545		359.289355	Yes
Sebastian & Chacko (2006)	S3-JAN 00	India	9.9738	76.2261	4	4	NA	NA	NA	NA	NA	NA	NA	III~V	188.698683		188.698683	Yes
Sebastian & Chacko (2006)	S1-FEB 00	India	9.9738	76.2261	4	4	NA	NA	NA	NA	NA	NA	NA	III~V	250.3661809		250.366181	Yes
Sebastian & Chacko (2006)	S2-FEB 00	India	9.9738	76.2261	4	4	NA	NA	NA	NA	NA	NA	NA	III~V	258.5762472		258.576247	Yes
Sebastian & Chacko (2006)	S3-FEB 00	India	9.9738	76.2261	4	4	NA	NA	NA	NA	NA	NA	NA	III~V	192.2088032		192.208803	Yes
Sebastian & Chacko (2006)	S1-MAR 00	India	9.9738	76.2261	4	4	NA	NA	NA	NA	NA	NA	NA	III~V	300.3538687		300.353869	Yes
Sebastian & Chacko (2006)	S2-MAR 00	India	9.9738	76.2261	4	4	NA	NA	NA	NA	NA	NA	NA	III~V	294.6508906		294.650891	Yes
Sebastian & Chacko (2006)	S3-MAR 00	India	9.9738	76.2261	4	4	NA	NA	NA	NA	NA	NA	NA	III~V	150.8532646		150.853265	Yes
Sebastian & Chacko (2006)	S1-APR 00	India	9.9738	76.2261	4	4	NA	NA	NA	NA	NA	NA	NA	III~V	313.3369169		313.336917	Yes
Sebastian & Chacko (2006)	S2-APR 00	India	9.9738	76.2261	4	4	NA	NA	NA	NA	NA	NA	NA	III~V	333.2467898		333.24679	Yes
Sebastian & Chacko (2006)	S3-APR 00	India	9.9738	76.2261	4	4	NA	NA	NA	NA	NA	NA	NA	III~V	164.2650233		164.265023	Yes
Sebastian & Chacko (2006)	S1-MAY 00	India	9.9738	76.2261	4	4	NA	NA	NA	NA	NA	NA	NA	III~V	299.1177464		299.117746	Yes
Sebastian & Chacko (2006)	S2-MAY 00	India	9.9738	76.2261	4	4	NA	NA	NA	NA	NA	NA	NA	III~V	308.398277		308.398277	Yes
Sebastian & Chacko (2006)	S3-MAY 00	India	9.9738	76.2261	4	4	NA	NA	NA	NA	NA	NA	NA	III~V	123.9675875		123.967588	Yes
Sebastian & Chacko (2006)	S1-JUL 00	India	9.9738	76.2261	4	4	NA	NA	NA	NA	NA	NA	NA	III~V	367.7442081		367.744208	Yes
Sebastian & Chacko (2006)	S2-JUL 00	India	9.9738	76.2261	4	4	NA	NA	NA	NA	NA	NA	NA	III~V	368.9650984		368.965098	Yes
Sebastian & Chacko (2006)	S3-JUL 00	India	9.9738	76.2261	4	4	NA	NA	NA	NA	NA	NA	NA	III~V	182.2710765		182.271077	Yes
Sebastian & Chacko (2006)	S1-AUG 00	India	9.9142	76.3044	4	4	NA	NA	NA	NA	NA	NA	NA	III~V	380.2631004		380.2631	Yes
Sebastian & Chacko (2006)	S2-AUG 00	India	9.9142	76.3044	4	4	NA	NA	NA	NA	NA	NA	NA	III~V	372.8093898		372.80939	Yes
Sebastian & Chacko (2006)	S3-AUG 00	India	9.9142	76.3044	4	4	NA	NA	NA	NA	NA	NA	NA	III~V	150.4073344		150.407334	Yes
Sebastian & Chacko (2006)	S1-SEP 00	India	9.9142	76.3044	4	4	NA	NA	NA	NA	NA	NA	NA	III~V	390.353984		390.353984	Yes
Sebastian & Chacko (2006)	S2-SEP 00	India	9.9142	76.3044	4	4	NA	NA	NA	NA	NA	NA	NA	III~V	467.3211972		467.321197	Yes
Sebastian & Chacko (2006)	S3-SEP 00	India	9.9142	76.3044	4	4	NA	NA	NA	NA	NA	NA	NA	III~V	218.5764937		218.576494	Yes
Sebastian & Chacko (2006)	S1-OCT 00	India	9.9142	76.3044	4	4	NA	NA	NA	NA	NA	NA	NA	III~V	352.1612969		352.161297	Yes
Sebastian & Chacko (2006)	S2-OCT 00	India	9.9142	76.3044	4	4	NA	NA	NA	NA	NA	NA	NA	III~V	419.3617212		419.361721	Yes
Sebastian & Chacko (2006)	S3-OCT 00	India	9.9142	76.3044	4	4	NA	NA	NA	NA	NA	NA	NA	III~V	260.7650206		260.765021	Yes
Sebastian & Chacko (2006)	S1-NOV 00	India	9.9142	76.3044	4	4	NA	NA	NA	NA	NA	NA	NA	III~V	376.0711335		376.071134	Yes
Sebastian & Chacko (2006)	S2-NOV 00	India	9.9142	76.3044	4	4	NA	NA	NA	NA	NA	NA	NA	III~V	388.8446593		388.844659	Yes
Sebastian & Chacko (2006)	S3-NOV 00	India	9.9142	76.3044	4	4	NA	NA	NA	NA	NA	NA	NA	III~V	219.208207		219.208207	Yes
Sebastian & Chacko (2006)	S1-DEC 00	India	9.9142	76.3044	4	4	NA	NA	NA	NA	NA	NA	NA	III~V	351.0185114		351.018511	Yes
Sebastian & Chacko (2006)	S2-DEC 00	India	9.9142	76.3044	4	4	NA	NA	NA	NA	NA	NA	NA	III~V	378.9699941		378.969994	Yes
Sebastian & Chacko (2006)	S3-DEC 00	India	9.9142	76.3044	4	4	NA	NA	NA	NA	NA	NA	NA	III~V	216.7367667		216.736767	Yes
Alongi et al. (2008)	AWM	Indonesia	-4.2333	119.6167	4	4	NA	NA	NA	fringe	0.5	NA	0.5	III~V	490.72571		490.72571	Yes
Alongi et al. (2008)	HBA	Indonesia	-5.5	105.25	1	2	NA	NA	NA	interior	0.5	NA	0.5	III~V	238.4247515		238.424752	Yes
Alongi et al. (2008)	HBR	Indonesia	-5.5	105.25	1	2	NA	NA	NA	interior	0.8	NA	0.8	III~V	472.0895436		472.089544	Yes
Alongi et al. (2008)	HBS	Indonesia	-5.5	105.25	1	2	NA	NA	NA	fringe	0.12	NA	0.12	III~V	161.5764851		161.576485	Yes
Brunskill et al. (2004)	S1-Brunskill	Indonesia	-4.7867	136.8483	4	4	NA	NA	NA	riverine	0.745	0	0.745	III~V	368.74		368.74	Yes
Brunskill et al. (2004)	S3-Brunskill	Indonesia	-4.8735	136.9748	4	4	NA	NA	NA	fringe	0.745	0	0.745	III~V	217.92		217.92	Yes
Brunskill et al. (2004)	S4-Brunskill	Indonesia	-4.8577	136.9567	4	4	NA	NA	NA	fringe	0.705	0	0.705	III~V	207.26		207.26	Yes
Brunskill et al. (2004)	S5-Brunskill	Indonesia	-4.8373	136.9657	4	4	NA	NA	NA	fringe	0.665	0	0.665	III~V	243.77		243.77	Yes
Chen et al. (2014)	Kema-LW	Indonesia	1.384	125.0962	3	4	NA	NA	NA	interior	0.15	0	0.15	III~V	306.6404041		306.640404	Yes
Chen et al. (2014)	Kema-MZ	Indonesia	1.384	125.0962	3	4	NA	NA	NA	interior	0.15	0	0.15	III~V	330.4533013		330.453301	Yes
Chen et al. (2014)	Kema-SW	Indonesia	1.384	125.0962	3	4	NA	NA	NA	fringe	0.15	0	0.15	III~V	217.206639		217.206639	Yes
Chen et al. (2014)	Likupand-LW	Indonesia	1.6758	125.0344	4	4	NA	NA	NA	interior	0.15	0	0.15	III~V	277.3050992		277.305099	Yes
Chen et al. (2014)	Likupand-MZ	Indonesia	1.6758	125.0344	4	4	NA	NA	NA	interior	0.15	0	0.15	III~V	417.4134834		417.413483	Yes
Chen et al. (2014)	Likupang-SW	Indonesia	1.6967	124.9721	4	4	NA	NA	NA	fringe	0.15	0	0.15	III~V	435.4273543		435.427354	Yes
Chen et al. (2014)	Teremaal-LW	Indonesia	1.6758	125.0344	4	4	NA	NA	NA	interior	0.15	0	0.15	III~V	364.6323918		364.632392	Yes
Chen et al. (2014)	Teremaal-MZ	Indonesia	1.6758	125.0344	4	4	NA	NA	NA	interior	0.15	0	0.15	III~V	398.6515501		398.65155	Yes
Chen et al. (2014)	Teremaal-SW	Indonesia	1.6967	124.9721	4	4	NA	NA	NA	fringe	0.15	0	0.15	III~V	380.2999774		380.299977	Yes
Donato et al. (2011)	B1	Indonesia	-2.7367	111.7378	4	4	NA	NA	forested to shrub	riverine	3	0	3	III~V	281.338		281.338	Yes
Donato et al. (2011)	B2	Indonesia	-2.8489	111.7387	4	4	NA	NA	forested	riverine	3	0	3	III~V	290.64		290.64	Yes
Donato et al. (2011)	B3	Indonesia	-2.7839	111.6988	4	4	NA	NA	forested	riverine	3	0	3	III~V	342.39		342.39	Yes
Donato et al. (2011)	B4	Indonesia	-2.8559	111.7318	4	4	NA	NA	forested	riverine	3	0	3	III~V	319.78		319.78	Yes
Donato et al. (2011)	B5	Indonesia	-2.7412	111.7138	4	4	NA	NA	forested	riverine	3	0	3	III~V	233.97		233.97	Yes
Donato et al. (2011)	J1	Indonesia	-7.7129	108.9583	4	4	NA	NA	scrub shrub	riverine	1.42	0	1.42	III~V	314.621		314.621	Yes
Donato et al. (2011)	J2	Indonesia	-7.7237	108.9704	4	4	NA	NA	scrub shrub	riverine	2.81	0	2.81	III~V	243.76		243.76	Yes
Donato et al. (2011)	S1	Indonesia	1.7499	124.7362	4	4	NA	NA	scrub shrub	fringe	0.81	0	0.81	III~V	660.97		660.97	Yes
Donato et al. (2011)	S2	Indonesia	1.6945	124.9587	4	4	NA	NA	scrub shrub	fringe	0.48	0	0.48	III~V	595.55		595.55	Yes
Donato et al. (2011)	S3	Indonesia	1.7378	124.7549	4	4	NA	NA	scrub shrub	fringe	1.22	0	1.22	III~V	579		579	Yes
Donato et al. (2011)	S4	Indonesia	1.5673	124.8038	4	4	NA	NA	scrub shrub	fringe	1.03	0	1.03	III~V	757.4		757.4	Yes
Donato et al. (2011)	S5	Indonesia	1.2962	124.5068	4	4	NA	NA	forested to shrub	fringe	0.8	0	0.8	III~V	751.52		751.52	Yes
Donato et al. (2011)	S6	Indonesia	1.3723	124.5507	4	4	NA	NA	forested to shrub	riverine	3	0	3	III~V	725.81		725.81	Yes
Jennerjahn et al. (2004)	Wonokromo estuary, Java	Indonesia	-7.8333	112.1167	4	4	NA	NA	NA	riverine	NA	0	NA	III~V	147.0930468		147.093047	Yes
Weiss et al. (2016)	Weiss-DE3	Indonesia	-7.678	108.7932	3	4	NA	NA	NA	riverine	3	0	3	III~V	73.79		73.79	Yes
Weiss et al. (2016)	Weiss-DE4	Indonesia	-7.709	108.8895	3	4	NA	NA	NA	riverine	3	0	3	III~V	92.43		92.43	Yes
Weiss et al. (2016)	Weiss-UE2	Indonesia	2.119	117.6287	3	4	NA	NA	NA	interior	2	0	2	III~V	382.95		382.95	Yes
Weiss et al. (2016)	Weiss-UE3	Indonesia	2.0467	117.8067	4	4	NA	NA	NA	fringe	2	0	2	III~V	140.28		140.28	Yes
Weiss et al. (2016)	Weiss-UE4	Indonesia	2.1725	117.9278	4	4	NA	NA	NA	fringe	1	0	1	III~V	102.51		102.51	Yes
Weiss et al. (2016)	Weiss-UM1	Indonesia	-0.3883	122.0528	4	4	NA	NA	NA	interior	3	0	3	III~V	618.03		618.03	Yes
Weiss et al. (2016)	Weiss-UM2	Indonesia	-0.3867	122.0563	4	4	NA	NA	NA	interior	1	0	1	III~V	518.19		518.19	Yes
Weiss et al. (2016)	Weiss-UM3	Indonesia	-0.3858	122.0588	4	4	NA	NA	NA	fringe	1	0	1	III~V	338.96		338.96	Yes
Weiss et al. (2016)	Weiss-UM4	Indonesia	-0.3858	122.0592	4	4	NA	NA	NA	fringe	1	0	1	III~V	327.94		327.94	Yes
Khan et al. (2007)	Khan 1	Japan	26.18	127.666	2	3	NA	NA	scrub shrub	riverine	1	0	1	III~V	57.3		57.3	Yes
Mfilinge et al. (2002)	ST1-sept	Japan	26.5785	128.1397	4	4	NA	NA	NA	fringe	0.04	0	0.04	III~V	51.7108283		51.7108283	Yes
Mfilinge et al. (2002)	ST1-July	Japan	26.5785	128.1397	4	4	NA	NA	NA	fringe	0.04	0	0.04	III~V	51.5344096		51.5344096	Yes
Mfilinge et al. (2002)	ST1-OCT	Japan	26.5785	128.1397	4	4	NA	NA	NA	fringe	0.04	0	0.04	III~V	51.25452046		51.2545205	Yes
Mfilinge et al. (2002)	ST1-Nov	Japan	26.5785	128.1397	4	4	NA	NA	NA	fringe	0.04	0	0.04	III~V	50.2092864		50.2092864	Yes
Mfilinge et al. (2002)	ST2-Nov	Japan	26.5785	128.1397	4	4	NA	NA	NA	fringe	0.04	0	0.04	III~V	49.18116632		49.1811663	Yes
Mfilinge et al. (2002)	ST2-Sept	Japan	26.5785	128.1397	4	4	NA	NA	NA	fringe	0.04	0	0.04	III~V	48.9903456		48.9903456	Yes
Mfilinge et al. (2002)	St2-Oct	Japan	26.5785	128.1397	4	4	NA	NA	NA	fringe	0.04	0	0.04	III~V	48.780358		48.780358	Yes
Mfilinge et al. (2002)	ST2-Jul	Japan	26.5785	128.1397	4	4	NA	NA	NA	fringe	0.04	0	0.04	III~V	48.17347929		48.1734793	Yes
Mfilinge et al. (2002)	St1-Aug	Japan	26.5785	128.1397	4	4	NA	NA	NA	fringe	0.04	0	0.04	III~V	46.866699		46.866699	Yes
Mfilinge et al. (2002)	St2-aug	Japan	26.5785	128.1397	4	4	NA	NA	NA	fringe	0.04	0	0.04	III~V	45.0789168		45.0789168	Yes
Mchenga et al. (2008)	SW-summer	Japan	26	128	0	0	NA	NA	NA	riverine	0.01	0	0.01	III~V	419.9924072		419.992407	Yes
Mchenga et al. (2008)	SW-winter	Japan	26	128	0	0	V	NA	NA	riverine	0.01	0	0.01	III~V	304.4745777		304.474578	Yes
Mchenga et al. (2008)	SO-summer	Japan	26	128	0	0	NA	NA	NA	riverine	0.01	0	0.01	III~V	420.8207203		420.82072	Yes
Mchenga et al. (2008)	SO-winter	Japan	26	128	0	0	NA	NA	NA	riverine	0.01	0	0.01	III~V	315.9326964		315.932696	Yes
Mchenga et al. (2008)	BO-summer	Japan	26	128	0	0	NA	NA	NA	riverine	0.01	0	0.01	III~V	415.8244117		415.824412	Yes
Mchenga et al. (2008)	BO-sinter	Japan	26	128	0	0	NA	NA	NA	riverine	0.01	0	0.01	III~V	302.127233		302.127233	Yes
Mchenga et al. (2008)	BC-summer	Japan	26	128	0	0	NA	NA	NA	riverine	0.01	0	0.01	III~V	367.5912925		367.591293	Yes
Mchenga et al. (2008)	BC-winter	Japan	26	128	0	0	NA	NA	NA	riverine	0.01	0	0.01	III~V	285.1172187		285.117219	Yes
Higashi & Shinagawa (1985)	Higashi-Site 1	Japan	24.383	124.133	3	3	NA	NA	NA	fringe	0.5	0	0.5	III~V	159.0120742		159.0120742	Yes
Higashi & Shinagawa (1985)	Higashi-Site 2	Japan	24.383	124.133	3	3	NA	NA	NA	riverine	0.5	0	0.5	III~V	470.3236166		470.3236166	Yes
Higashi & Shinagawa (1985)	Higashi-Site 3	Japan	24.383	124.133	3	3	NA	NA	NA	riverine	0.5	0	0.5	III~V	414.2257		414.2257	Yes
Sharma et al. (2014)	Sharma-Plot B1	Japan	24.5	124.4166	1	4	NA	NA	NA	riverine	0.5	0	0.5	III~V	345.11275	122.3822429	122.3822429	Yes
Sharma et al. (2014)	Sharma-Plot B3	Japan	24.5	124.4166	1	4	NA	NA	NA	riverine	0.5	0	0.5	III~V	396.5825707	141.5895534	141.5895534	Yes
Sharma et al. (2014)	Sharma-Plot B4	Japan	24.5	124.4166	1	4	NA	NA	NA	riverine	0.5	0	0.5	III~V	362.5763153	128.4192621	128.4192621	Yes
Sharma et al. (2014)	Sharma-Plot B5	Japan	24.5	124.4166	1	4	NA	NA	NA	riverine	0.5	0	0.5	III~V	372.9255956	127.0099898	127.0099898	Yes
Sharma et al. (2014)	Sharma-Plot B6	Japan	24.5	124.4166	1	4	NA	NA	NA	riverine	0.5	0	0.5	III~V	272.2031277	93.92055194	93.92055194	Yes
Sharma et al. (2014)	Sharma-Plot B7	Japan	24.5	124.4166	1	4	NA	NA	NA	riverine	0.5	0	0.5	III~V	266.8837278	91.57510861	91.57510861	Yes
Sharma et al. (2014)	Sharma-Plot C1	Japan	24.5	124.4166	1	4	NA	NA	NA	riverine	0.5	0	0.5	III~V	314.7146854	110.5294234	110.5294234	Yes
Sharma et al. (2014)	Sharma-Plot C2	Japan	24.5	124.4166	1	4	NA	NA	NA	riverine	0.5	0	0.5	III~V	305.6961181	103.0795451	103.0795451	Yes
Sharma et al. (2014)	Sharma-Plot C3	Japan	24.5	124.4166	1	4	NA	NA	NA	riverine	0.5	0	0.5	III~V	287.3107623	97.82746401	97.82746401	Yes
Sharma et al. (2014)	Sharma-Plot C4	Japan	24.5	124.4166	1	4	NA	NA	NA	riverine	0.5	0	0.5	III~V	287.6292004	99.52006151	99.52006151	Yes
Sharma et al. (2014)	Sharma-Plot C5	Japan	24.5	124.4166	1	4	NA	NA	NA	riverine	0.5	0	0.5	III~V	257.6948705	86.34053116	86.34053116	Yes
Sharma et al. (2014)	Sharma-Plot D1	Japan	24.5	124.4166	1	4	NA	NA	NA	riverine	0.5	0	0.5	III~V	357.8771176	126.5877233	126.5877233	Yes
Sharma et al. (2014)	Sharma-Plot D3	Japan	24.5	124.4166	1	4	NA	NA	NA	riverine	0.5	0	0.5	III~V	359.146126	127.9766665	127.9766665	Yes
Sharma et al. (2014)	Sharma-Plot D4	Japan	24.5	124.4166	1	4	NA	NA	NA	riverine	0.5	0	0.5	III~V	305.4449634	106.5697784	106.5697784	Yes
Sharma et al. (2014)	Sharma-Plot D5	Japan	24.5	124.4166	1	4	NA	NA	NA	riverine	0.5	0	0.5	III~V	318.8181277	108.0260172	108.0260172	Yes
Sharma et al. (2014)	Sharma-Plot D6	Japan	24.5	124.4166	1	4	NA	NA	NA	riverine	0.5	0	0.5	III~V	306.381432	103.7445532	103.7445532	Yes
Sharma et al. (2014)	Sharma-Plot D7	Japan	24.5	124.4166	1	4	NA	NA	NA	riverine	0.5	0	0.5	III~V	263.5205302	90.53180421	90.53180421	Yes
Sharma et al. (2014)	Sharma-PlotA1	Japan	24.5	124.4166	1	4	NA	NA	NA	riverine	0.5	0	0.5	III~V	299.3188294	104.7613738	104.7613738	Yes
Sharma et al. (2014)	Sharma-PlotA2	Japan	24.5	124.4166	1	4	NA	NA	NA	riverine	0.5	0	0.5	III~V	288.9518481	100.2394213	100.2394213	Yes
Sharma et al. (2014)	Sharma-PlotA3	Japan	24.5	124.4166	1	4	NA	NA	NA	riverine	0.5	0	0.5	III~V	323.2481991	112.9787243	112.9787243	Yes
Sharma et al. (2014)	Sharma-PlotA4	Japan	24.5	124.4166	1	4	NA	NA	NA	riverine	0.5	0	0.5	III~V	380.9464214	127.9148698	127.9148698	Yes
Sharma et al. (2014)	Sharma-PlotA5	Japan	24.5	124.4166	1	4	NA	NA	NA	riverine	0.5	0	0.5	III~V	408.5324749	148.1170426	148.1170426	Yes
Sharma et al. (2014)	Sharma-PlotB2	Japan	24.5	124.4166	1	4	NA	NA	NA	riverine	0.5	0	0.5	III~V	351.6059268	124.0812475	124.0812475	Yes
Sharma et al. (2014)	Sharma-PlotD2	Japan	24.5	124.4166	1	4	NA	NA	NA	riverine	0.5	0	0.5	III~V	357.6229892	126.3668403	126.3668403	Yes
Tateda et al. (2005)	Sed 38	Japan	24.5	124.4166	1	4	NA	NA	NA	fringe	1	0	1	III~V	319.25		319.25	Yes
Andreetta et al. (2014)	AV1	Kenya	-4.3666	39.5	4	1	NA	NA	scrub shrub	basin	0.8	0	0.8	III~V	223.8553		223.8553	Yes
Andreetta et al. (2014)	AV2	Kenya	-4.3666	39.5	4	1	NA	NA	scrub shrub	basin	0.8	0	0.8	III~V	290.4141		290.4141	Yes
Andreetta et al. (2014)	AV3	Kenya	-4.3666	39.5	4	1	NA	NA	scrub shrub	dwarf	0.8	0	0.8	III~V	207.81324		207.81324	Yes
Andreetta et al. (2014)	CER	Kenya	-4.3666	39.5	4	1	NA	NA	NA	basin	0.8	0	0.8	III~V	105.818		105.818	Yes
Andreetta et al. (2014)	RHI	Kenya	-4.3666	39.5	4	1	NA	NA	NA	fringe	0.8	0	0.8	III~V	391.966		391.966	Yes
Bouillon and Boschker (2006)	Gazi Bay, Kenya-1	Kenya	-4.3667	39.5	4	1	NA	NA	NA	fringe	0.1	0	0.1	III~V	373.625127		373.625127	Yes
Bouillon and Boschker (2006)	Gazi Bay, Kenya-10	Kenya	-4.3667	39.5	4	1	NA	NA	NA	fringe	0.1	0	0.1	III~V	321.0623383		321.062338	Yes
Bouillon and Boschker (2006)	Gazi Bay, Kenya-11	Kenya	-4.3667	39.5	4	1	NA	NA	NA	fringe	0.1	0	0.1	III~V	424.1167124		424.116712	Yes
Bouillon and Boschker (2006)	Gazi Bay, Kenya-2	Kenya	-4.3667	39.5	4	1	NA	NA	NA	fringe	0.1	0	0.1	III~V	191.9315892		191.931589	Yes
Bouillon and Boschker (2006)	Gazi Bay, Kenya-3	Kenya	-4.3667	39.5	4	1	NA	NA	NA	fringe	0.1	0	0.1	III~V	395.1862461		395.186246	Yes
Bouillon and Boschker (2006)	Gazi Bay, Kenya-4	Kenya	-4.3667	39.5	4	1	NA	NA	NA	fringe	0.1	0	0.1	III~V	116.9503605		116.950361	Yes
Bouillon and Boschker (2006)	Gazi Bay, Kenya-5	Kenya	-4.3667	39.5	4	1	NA	NA	NA	fringe	0.1	0	0.1	III~V	174.0078302		174.00783	Yes
Bouillon and Boschker (2006)	Gazi Bay, Kenya-6	Kenya	-4.3667	39.5	4	1	NA	NA	NA	fringe	0.1	0	0.1	III~V	443.650122		443.650122	Yes
Bouillon and Boschker (2006)	Gazi Bay, Kenya-7	Kenya	-4.3667	39.5	4	1	NA	NA	NA	fringe	0.1	0	0.1	III~V	220.8677687		220.867769	Yes
Bouillon and Boschker (2006)	Gazi Bay, Kenya-8	Kenya	-4.3667	39.5	4	1	NA	NA	NA	fringe	0.1	0	0.1	III~V	183.1303859		183.130386	Yes
Bouillon and Boschker (2006)	Gazi Bay, Kenya-9	Kenya	-4.3667	39.5	4	1	NA	NA	NA	fringe	0.1	0	0.1	III~V	227.1105758		227.110576	Yes
Bouillon and Boschker (2006)	Tana Delta-1	Kenya	-2.5	40.5	1	1	NA	NA	NA	fringe	0.1	0	0.1	III~V	128.0988504		128.09885	Yes
Bouillon and Boschker (2006)	Tana Delta-2	Kenya	-2.5	40.5	1	1	NA	NA	NA	fringe	0.1	0	0.1	III~V	132.4022869		132.402287	Yes
Bouillon and Boschker (2006)	Tana Delta-3	Kenya	-2.5	40.5	1	1	NA	NA	NA	fringe	0.04	0	0.04	III~V	134.7649032		134.764903	Yes
Bouillon and Boschker (2006)	Tana estuary	Kenya	-2.5	40.5	1	1	NA	NA	NA	riverine	0.1	0	0.1	III~V	189.3308248		189.330825	Yes
Hemminga et al. (1994)	Hemminga-Cer	Kenya	-4.4167	39.5	4	1	NA	NA	NA	fringe	NA	0	NA	III~V	162.0355216		162.035522	Yes
Hemminga et al. (1994)	Hemminga-Rhizo	Kenya	-4.4167	39.5	4	1	NA	NA	NA	fringe	NA	0	NA	III~V	468.71		468.71	Yes
Middelburg et al. (1996)	B	Kenya	-4.4167	39.5	4	1	NA	NA	NA	riverine	0.4	0	0.4	III~V	261.0529258		241.2432509	Yes
Middelburg et al. (1996)	C	Kenya	-4.4167	39.5	4	1	NA	NA	NA	riverine	0.4	0	0.4	III~V	299.3604508		282.7437094	Yes
Middelburg et al. (1996)	I	Kenya	-4.4167	39.5	4	1	NA	NA	NA	fringe	0.4	0	0.4	III~V	81.01723007		78.04841408	Yes
Middelburg et al. (1996)	II	Kenya	-4.4167	39.5	4	1	NA	NA	NA	fringe	0.4	0	0.4	III~V	103.7685716		105.9197987	Yes
Middelburg et al. (1996)	III	Kenya	-4.4167	39.5	4	1	NA	NA	NA	fringe	0.4	0	0.4	III~V	78.67571898		76.69453064	Yes
Middelburg et al. (1996)	IV	Kenya	-4.4167	39.5	4	1	NA	NA	NA	fringe	0.4	0	0.4	III~V	152.27292		105.6568532	Yes
Middelburg et al. (1996)	J	Kenya	-4.4167	39.5	4	1	NA	NA	NA	interior	0.4	0	0.4	III~V	239.4175587		237.594773	Yes
Middelburg et al. (1996)	K	Kenya	-4.4167	39.5	4	1	NA	NA	NA	riverine	0.4	0	0.4	III~V	341.0176842		342.1108687	Yes
Middelburg et al. (1996)	L	Kenya	-4.4167	39.5	4	1	NA	NA	NA	interior	0.4	0	0.4	III~V	416.2648217		375.5678443	Yes
Middelburg et al. (1996)	middleburge-A	Kenya	-4.4167	39.5	4	1	NA	NA	NA	riverine	0.4	0	0.4	III~V	294.4705644		297.9763316	Yes
Middelburg et al. (1996)	M-Middleburg	Kenya	-4.4167	39.5	4	1	NA	NA	NA	riverine	0.4	0	0.4	III~V	306.8293088		273.7506173	Yes
Middelburg et al. (1996)	R	Kenya	-4.4167	39.5	4	1	NA	NA	forested	riverine	0.4	0	0.4	III~V	453.0595835		454.0845115	Yes
Middelburg et al. (1996)	S	Kenya	-4.4167	39.5	4	1	NA	NA	scrub shrub	basin	0.4	0	0.4	III~V	115.3261998		103.6354046	Yes
Middelburg et al. (1996)	V	Kenya	-4.4167	39.5	4	1	NA	NA	NA	riverine	0.4	0	0.4	III~V	168.1729407		152.4412788	Yes
Middelburg et al. (1996)	VI	Kenya	-4.4167	39.5	4	1	NA	NA	NA	riverine	0.4	0	0.4	III~V	208.4487897		175.1304593	Yes
Middelburg et al. (1996)	X	Kenya	-4.4167	39.5	4	1	NA	NA	NA	riverine	0.4	0	0.4	III~V	266.9		272.399683	Yes
Gress et al. (2016)	Gress-Rhizo-Gazi	Kenya	-4.43123	39.50346	5	5	NA	NA	NA	fringe	3	0	3	III~V	1526.045		1526.045	Yes
Gress et al. (2016)	Gress-Rhizo-Vanga	Kenya	-4.65948	39.21847	5	5	NA	NA	NA	fringe	3	0	3	III~V	1382.6118		1382.6118	Yes
Gress et al. (2016)	Gress-Rhizo/mix-Gazi	Kenya	-4.43123	39.50346	5	5	NA	NA	NA	fringe	3	0	3	III~V	1129.956		1129.956	Yes
Gress et al. (2016)	Gress-Rhizo/mix-Vanga	Kenya	-4.65948	39.21847	5	5	NA	NA	NA	fringe	3	0	3	III~V	1255.3712		1255.3712	Yes
Gress et al. (2016)	Gress-avi-Gazi	Kenya	-4.43123	39.50346	5	5	NA	NA	NA	fringe	3	0	3	III~V	1373.0435		1373.0435	Yes
Gress et al. (2016)	Gress-avi-Vanga	Kenya	-4.65948	39.21847	5	5	NA	NA	NA	fringe	3	0	3	III~V	1359.321		1359.321	Yes
Gress et al. (2016)	Gress-avi/mix-Gazi	Kenya	-4.43123	39.50346	5	5	NA	NA	NA	fringe	3	0	3	III~V	768.0319		768.0319	Yes
Gress et al. (2016)	Gress-avi/mix-Vanga	Kenya	-4.65948	39.21847	5	5	NA	NA	NA	fringe	3	0	3	III~V	1342.8873		1342.8873	Yes
Gress et al. (2016)	Gress-ceri-Gazi	Kenya	-4.43123	39.50346	5	5	NA	NA	NA	fringe	3	0	3	III~V	1023.8106		1023.8106	Yes
Gress et al. (2016)	Gress-ceri-Vanga	Kenya	-4.65948	39.21847	5	5	NA	NA	NA	fringe	3	0	3	III~V	949.9628		949.9628	Yes
Jones et al. (2014)	closed canopy	Madagascar	-13.4333	48.5	4	1	NA	NA	forested	fringe	1.5	0	1.5	III~V	304		304	Yes
Jones et al. (2014)	Open canopy I	Madagascar	-13.4333	48.5	4	1	NA	NA	forested to shrub	fringe	1.5	0	1.5	III~V	231.3		231.3	Yes
Jones et al. (2014)	Open canopy II	Madagascar	-13.4333	48.5	4	1	NA	NA	scrub shrub	dwarf	1.5	0	1.5	III~V	166.63		166.63	Yes
Ralison et al. (2008)	Betsiboka 1	Madagascar	-15.0833	46.3	4	1	NA	NA	NA	NA	0.1	0	0.1	III~V	116.2055616		116.205562	Yes
Ralison et al. (2008)	Betsiboka 2	Madagascar	-15.0833	46.3	4	1	NA	NA	NA	NA	0.1	0	0.1	III~V	118.789243		118.789243	Yes
Ralison et al. (2008)	Betsiboka 3	Madagascar	-15.0833	46.3	4	1	NA	NA	NA	NA	0.1	0	0.1	III~V	114.2268199		114.22682	Yes
Ralison et al. (2008)	Betsiboka 4	Madagascar	-15.0833	46.3	4	1	NA	NA	NA	NA	0.1	0	0.1	III~V	114.8904429		114.890443	Yes
Alongi et al. (2004)	M18	Malaysia	4.8507	100.6287	4	4	NA	NA	forested to shrub	fringe	1	0	1	III~V	336.07		336.07	Yes
Alongi et al. (2004)	MVR	Malaysia	4.8595	100.6155	4	4	NA	NA	forested	fringe	1	0	1	III~V	453.58		453.58	Yes
Alongi et al. (2004)	Stn5	Malaysia	4.8378	100.617	4	3	NA	NA	scrub shrub	fringe	1	0	1	III~V	229.44		229.44	Yes
Arianto et al. (2015)	Arianto-1	Malaysia	4.9333	115.2333	4	4	NA	NA	NA	NA	0.4	0	0.4	III~V	202.8200997	135.7173042	135.7173042	Yes
Arianto et al. (2015)	Arianto-2	Malaysia	4.9333	115.2333	4	4	NA	NA	NA	NA	0.4	0	0.4	III~V	232.8934898	158.4481394	158.4481394	Yes
Arianto et al. (2015)	Arianto-3	Malaysia	4.9333	115.2333	4	4	NA	NA	scrub shrub	dwarf	0.4	0	0.4	III~V	246.7665753	169.0563964	169.0563964	Yes
Arianto et al. (2015)	Arianto-4	Malaysia	4.9333	115.2333	4	4	NA	NA	NA	NA	0.4	0	0.4	III~V	183.840396	121.5751387	121.5751387	Yes
Arianto et al. (2015)	Arianto-5	Malaysia	4.9333	115.2333	4	4	NA	NA	NA	NA	0.4	0	0.4	III~V	187.0155709	123.9293046	123.9293046	Yes
Arianto et al. (2015)	Arianto-6	Malaysia	4.9333	115.2333	4	4	NA	NA	NA	NA	0.4	0	0.4	III~V	303.0684997	212.8122427	212.8122427	Yes
Arianto et al. (2015)	Arianto-7	Malaysia	4.9333	115.2333	4	4	NA	NA	NA	NA	0.4	0	0.4	III~V	261.5086003	180.4077569	180.4077569	Yes
Arianto et al. (2015)	Arianto-8	Malaysia	4.9333	115.2333	4	4	NA	NA	NA	NA	0.4	0	0.4	III~V	162.9494553	106.2111659	106.2111659	Yes
Arianto et al. (2015)	Arianto-9	Malaysia	4.9333	115.2333	4	4	NA	NA	NA	NA	0.4	0	0.4	III~V	178.1382773	117.359711	117.359711	Yes
Pazi et al. (2016)	Mustapha-Plot1	Malaysia	4.867	155.2328	3	4	NA	NA	NA	NA	0.4	0	0.4	III~V	162.4		162.4	Yes
Pazi et al. (2016)	Mustapha-Plot2	Malaysia	4.867	155.2328	3	4	NA	NA	NA	NA	0.4	0	0.4	III~V	180.8		180.8	Yes
Pazi et al. (2016)	Mustapha-Plot3	Malaysia	4.867	155.2328	3	4	NA	NA	NA	NA	0.4	0	0.4	III~V	200.6		200.6	Yes
Pazi et al. (2016)	Mustapha-Plot4	Malaysia	4.867	155.2328	3	4	NA	NA	NA	NA	0.4	0	0.4	III~V	259.7		259.7	Yes
Pazi et al. (2016)	Mustapha-Plot5	Malaysia	4.867	155.2328	3	4	NA	NA	NA	NA	0.4	0	0.4	III~V	187.1		187.1	Yes
Pazi et al. (2016)	Mustapha-Plot6	Malaysia	4.867	155.2328	3	4	NA	NA	NA	NA	0.4	0	0.4	III~V	186		186	Yes
Ashton & Macintosh (2002)	Ash-1	Malaysia	1.8	109.7833	1	4	NA	NA	forested	riverine	0.05	0	0.05	III~V	210.1826447		210.182645	Yes
Ashton & Macintosh (2002)	Ash-2	Malaysia	1.8	109.7833	1	4	NA	NA	forested	riverine	0.05	0	0.05	III~V	238.4894156		238.489416	Yes
Ashton & Macintosh (2002)	Ash-3	Malaysia	1.8	109.7833	1	4	NA	NA	forested	riverine	0.05	0	0.05	III~V	243.8870033		243.887003	Yes
Ashton & Macintosh (2002)	Ash-4	Malaysia	1.8	109.7833	1	4	NA	NA	forested	riverine	0.05	0	0.05	III~V	277.7634833		277.763483	Yes
Ashton & Macintosh (2002)	Ash-5	Malaysia	1.8	109.7833	1	4	NA	NA	forested	riverine	0.05	0	0.05	III~V	277.3963319		277.396332	Yes
Ashton & Macintosh (2002)	Ash-6	Malaysia	1.8	109.7833	1	4	NA	NA	forested	riverine	0.05	0	0.05	III~V	271.4830727		271.483073	Yes
Ashton & Macintosh (2002)	Ash-7	Malaysia	1.8	109.7833	1	4	NA	NA	forested	riverine	0.05	0	0.05	III~V	230.7220989		230.722099	Yes
Ashton & Macintosh (2002)	Ash-8	Malaysia	1.8	109.7833	1	4	NA	NA	forested	riverine	0.05	0	0.05	III~V	262.953123		262.953123	Yes
Ashton & Macintosh (2002)	Ash-9	Malaysia	1.8	109.7833	1	4	NA	NA	forested	riverine	0.05	0	0.05	III~V	235.9775945		235.977595	Yes
Hemati et al. (2015)	KSNP-DRY	Malaysia	3.3333	101.2333	4	4	NA	NA	forested to shrub	interior	0.3	0	0.3	III~V	1526.91282		1526.91282	Yes
Hemati et al. (2015)	KSNP-INTER	Malaysia	3.3333	101.2333	4	4	NA	NA	forested to shrub	interior	0.3	0	0.3	III~V	1144.361358		1144.36136	Yes
Hemati et al. (2015)	KSNP-WET	Malaysia	3.3333	101.2333	4	4	NA	NA	forested to shrub	interior	0.3	0	0.3	III~V	801.9445822		801.944582	Yes
Hemati et al. (2015)	SHD-DRY	Malaysia	3.6666	100.9666	4	4	NA	NA	forested	fringe	0.3	0	0.3	III~V	1407.253671		1407.25367	Yes
Hemati et al. (2015)	SHD-INTER	Malaysia	3.6666	100.9666	4	4	NA	NA	forested	fringe	0.3	0	0.3	III~V	1402.458113		1402.45811	Yes
Hemati et al. (2015)	SHD-WET	Malaysia	3.6666	100.9666	4	4	NA	NA	forested	fringe	0.3	0	0.3	III~V	1204.170146		1204.17015	Yes
Hossain (2014)	Hossain 1	Malaysia	3.3396	101.2446	4	4	NA	NA	NA	fringe	1	0	1	III~V	488.04		488.04	Yes
Rambok et al. (2010)	AALL	Malaysia	4.9333	115.2333	4	4	NA	NA	NA	NA	0.3	0	0.3	III~V	338.1563674	197.58	197.58	Yes
Rambok et al. (2010)	WSSM	Malaysia	3.9833	113.7333	4	4	NA	NA	NA	NA	0.3	0	0.3	III~V	383.0294071	227.62	227.62	Yes
Adame et al. (2013)	Cayo Culebra	Mexico	19.6957	-87.47	4	2	NA	mixoeuhaline	forested to shrub	fringe/riverine	1	0	1	III~V	508		508	Yes
Adame et al. (2013)	El Playon	Mexico	19.8218	-87.5	4	0	NA	saline	scrub shrub	dwarf	1	0	1	III~V	426		426	Yes
Adame et al. (2013)	Hualaxtoc	Mexico	19.6477	-87.45	4	2	NA	NA	forested to shrub	fringe/riverine	1	0	1	III~V	577		577	Yes
Adame et al. (2013)	Isla Pitaya	Mexico	19.4867	-87.7	4	1	NA	polyhaline	forested to shrub	fringe/riverine	>1	0	>1	III~V	802		802	Yes
Adame et al. (2013)	La Raya	Mexico	19.8408	-87.48	4	2	NA	NA	scrub shrub	dwarf	>0.5	0	>0.5	III~V	286		286	Yes
Adame et al. (2013)	Laguna Negra	Mexico	19.78	-87.48	2	2	NA	saline	scrub shrub	dwarf	1	0	1	III~V	496		496	Yes
Adame et al. (2013)	Xamach	Mexico	19.8612	-87.46	4	2	NA	brine	scrub shrub	dwarf	>1		>1	III~V	294		294	Yes
Adame et al. (2015)	Esterillo	Mexico	14.7167	-92.4333	4	4	NA	mixoeuhaline	NA	interior	>1	0	>1	III~V	655.19		655.19	Yes
Adame et al. (2015)	Las Palmas	Mexico	14.7167	-92.4333	4	4	NA	polyhaline	forested	fringe	>1	0	>1	III~V	182.8		182.8	Yes
Adame et al. (2015)	Paixtalon	Mexico	14.7167	-92.4333	4	4	NA	NA	forested	interior	>1	0	>1	III~V	470.9		470.9	Yes
Adame et al. (2015)	Panzacola	Mexico	14.7167	-92.4333	4	4	NA	NA	forested	interior	>1	0	>1	III~V	489.2		489.2	Yes
Adame et al. (2015)	Santa Chila	Mexico	14.7167	-92.4333	4	4	NA	mixoeuhaline	forested	interior	>1	0	>1	III~V	415.3		415.3	Yes
Adame et al. (2015)	Teculapa	Mexico	14.7167	-92.4333	4	4	NA	polyhaline	forested	interior	>1	0	>1	III~V	430.5		430.5	Yes
Adame et al. (2015)	Zacapulco	Mexico	14.7167	-92.4333	4	4	NA	mesohaline	NA	fringe	>1	0	>1	III~V	308.98		308.98	Yes
Giani et al. (1996)	1.2Rhizoph	Mexico	24.3333	-110.3333	4	4	NA	polyhaline	NA	fringe	0.3	0	0.3	III~V	304.7		304.7	Yes
Giani et al. (1996)	1.3Avicen	Mexico	24.3333	-110.3333	4	4	NA	mixoeuhaline	NA	interior	0.3	0	0.3	III~V	603		603	Yes
Giani et al. (1996)	2.1Rhizoph	Mexico	24.3333	-110.3333	4	4	NA	mixoeuhaline	NA	fringe	0.2	0	0.2	III~V	464.85		464.85	Yes
Giani et al. (1996)	3.1-Avicen	Mexico	24.3333	-110.3333	4	4	NA	saline	NA	interior	0.2	0	0.2	III~V	641.7		641.7	Yes
Gonneea et al. (2004)	Celestun St. 16	Mexico	20.75	-90.4	2	1	NA	NA	NA	fringe	0.3	0	0.3	III~V	327.63		327.63	Yes
Gonneea et al. (2004)	Celestun St. 6	Mexico	20.833	-90.37	3	2	NA	NA	NA	fringe	0.3	0	0.3	III~V	317.266		317.266	Yes
Gonneea et al. (2004)	Chelem St. 9	Mexico	21.25	-89.75	2	2	NA	NA	scrub shrub	dwarf	0.5	0	0.5	III~V	279.57		279.57	Yes
Gonneea et al. (2004)	Terminos st. 15	Mexico	18.666	-91.78	3	2	NA	NA	NA	fringe	0.3	0	0.3	III~V	216.48		216.48	Yes
Gonneea et al. (2004)	Terminos St. 7	Mexico	18.666	-91.78	3	2	NA	NA	NA	basin	0.3	0	0.3	III~V	432.01		432.01	Yes
Kauffman et al. (2016)	Boca Pedro Este	Mexico	18.6485	-92.4746	4	4	NA	oligohaline	forested	fringe	>1	0	>1	III~V	377.49		377.49	Yes
Kauffman et al. (2016)	Boca Pedro Oeste	Mexico	18.6519	-92.4579	4	4	NA	oligohaline	forested	fringe	>1	0	>1	III~V	491.22		491.22	Yes
Kauffman et al. (2016)	Grijalva	Mexico	18.6056	-92.6848	4	4	NA	mesohaline	forested	fringe	>1	0	>1	III~V	101.2		101.2	Yes
Kauffman et al. (2016)	Manglar Cometa	Mexico	18.4922	-92.4287	4	4	NA	oligohaline	forested	riverine	>1	0	>1	III~V	428.86		428.86	Yes
Kauffman et al. (2016)	Manglar Gallego	Mexico	18.5952	-92.4484	4	4	NA	polyhaline	forested	riverine	>1	0	>1	III~V	382.36		382.36	Yes
Kauffman et al. (2016)	Manglar Vital	Mexico	18.5671	-92.4989	4	4	NA	mesohaline	forested	riverine	>1	0	>1	III~V	355.56		355.56	Yes
Kauffman et al. (2016)	Sabalo	Mexico	18.594	-92.4675	3	4	NA	mesohaline	forested	riverine	>1	0	>1	III~V	423.03		423.03	Yes
Ramirez-Elias et al. (2014)	Dry-black	Mexico	18.6333	-91.7667	4	4	NA	NA	NA	fringe	0.2	0	0.2	III~V	241.4393001		241.4393	Yes
Ramirez-Elias et al. (2014)	Dry-button	Mexico	18.6333	-91.7667	4	4	NA	NA	NA	fringe	0.2	0	0.2	III~V	69.82220566		69.8222057	Yes
Ramirez-Elias et al. (2014)	Dry-Red	Mexico	18.6333	-91.7667	4	4	NA	NA	NA	fringe	0.2	0	0.2	III~V	57.38762106		57.3876211	Yes
Ramirez-Elias et al. (2014)	Dry-white	Mexico	18.6333	-91.7667	4	4	NA	NA	NA	fringe	0.2	0	0.2	III~V	306.802763		306.802763	Yes
Ramirez-Elias et al. (2014)	Rain-black	Mexico	18.6333	-91.7667	4	4	NA	NA	NA	fringe	0.2	0	0.2	III~V	139.7845735		139.784574	Yes
Ramirez-Elias et al. (2014)	Rain-button	Mexico	18.6333	-91.7667	4	4	NA	NA	NA	fringe	0.2	0	0.2	III~V	169.6368364		169.636836	Yes
Ramirez-Elias et al. (2014)	Rain-Red	Mexico	18.6333	-91.7667	4	4	NA	NA	NA	fringe	0.2	0	0.2	III~V	87.64484948		87.6448495	Yes
Ramirez-Elias et al. (2014)	Rain-white	Mexico	18.6333	-91.7667	4	4	NA	NA	NA	fringe	0.2	0	0.2	III~V	323.6963821		323.696382	Yes
Sitoe et al. (2014)	Sitoe-1	Mozambique	-20.1833	34.75	4	2	NA	NA	NA	fringe/riverine	1	0	1	III~V	160		160	Yes
Stringer et al. (2014)	height class 1	Mozambique	-18.8946	36.1252	4	4	NA	NA	forested to shrub	NA	2	0	2	III~V	143.91		143.91	Yes
Stringer et al. (2014)	height class 2	Mozambique	-18.8946	36.1252	4	4	NA	NA	forested	NA	2	0	2	III~V	153.17		153.17	Yes
Stringer et al. (2014)	height class 3	Mozambique	-18.8946	36.1252	4	4	NA	NA	forested	NA	2	0	2	III~V	163.545		163.545	Yes
Stringer et al. (2014)	height class 4	Mozambique	-18.8946	36.1252	4	4	NA	NA	forested	NA	2	0	2	III~V	148.231		148.231	Yes
Stringer et al. (2014)	height class 5	Mozambique	-18.8946	36.1252	4	4	NA	NA	forested	NA	2	0	2	III~V	149.5645		149.5645	Yes
Leopold et al. (2015)	Leopold-Avicennia	New Caledonia	-21.7114	165.8183	4	4	NA	brine	scrub shrub	fringe	NA	0	NA	III~V	474.88		474.88	Yes
Leopold et al. (2015)	Leopold-Rhizophora	New Caledonia	-21.7114	165.8183	4	4	NA	mixoeuhaline	scrub shrub	dwarf	NA	0	NA	III~V	440.96		440.96	Yes
Marchland et al. (2011)	Avi1	New Caledonia	-22.227	166.4945	3	4	NA	NA	NA	fringe	0.5	0	0.5	III~V	300.78		300.78	Yes
Marchland et al. (2011)	Avi-live	New Caledonia	-22.227	166.4945	3	4	NA	NA	NA	fringe	0.5	0	0.5	III~V	393.72		393.72	Yes
Marchland et al. (2011)	Rhizo 1	New Caledonia	-22.227	166.4945	3	4	NA	NA	NA	fringe	0.5	0	0.5	III~V	472.28		472.28	Yes
Deborde et al. (2015)	Marchland-Avicennia	New Caledonia	-21.9	166.0666	1	4	NA	NA	scrub shrub	fringe	0.5	0	0.5	III~V	294.02		294.02	Yes
Deborde et al. (2015)	Marchland-Rhizophora	New Caledonia	-21.9	166.0666	1	4	NA	NA	scrub shrub	fringe	0.5	0	0.5	III~V	427.89		427.89	Yes
Bulmer et al (2015)	Bulmer-combined sites	New Zealand	-36.8482	174.8511	4	4	NA	NA	NA	NA	0.02	0	0.02	III~V	218.7429229		218.742923	Yes
Lovelock et al. (2010)	lovelock-1	New Zealand	-37	175.42	0	2	NA	saline to brine	scrub shrub	dwarf	0.05	0	0.05	III~V	232.7362077		232.736208	Yes
Lovelock et al. (2010)	lovelock-2	New Zealand	-37	175.42	0	2	NA	saline to brine	scrub shrub	dwarf	0.05	0	0.05	III~V	167.7960353		167.796035	Yes
Lovelock et al. (2010)	lovelock-3	New Zealand	-37	175.42	0	2	NA	saline to brine	scrub shrub	dwarf	0.05	0	0.05	III~V	172.3690426		172.369043	Yes
Lovelock et al. (2010)	lovelock-4	New Zealand	-37	175.42	0	2	NA	saline to brine	scrub shrub	NA	0.05	0	0.05	III~V	273.5177628		273.517763	Yes
Lovelock et al. (2010)	lovelock-5	New Zealand	-37	175.42	0	2	NA	saline to brine	scrub shrub	NA	0.05	0	0.05	III~V	236.800458		236.800458	Yes
Lovelock et al. (2010)	lovelock-6	New Zealand	-37	175.42	0	2	NA	saline to brine	scrub shrub	NA	0.05	0	0.05	III~V	232.4013394		232.401339	Yes
Lovelock et al. (2010)	lovelock-7	New Zealand	-37	175.42	0	2	NA	saline to brine	scrub shrub	NA	0.05	0	0.05	III~V	286.099022		286.099022	Yes
Lovelock et al. (2010)	lovelock-8	New Zealand	-37	175.42	0	2	NA	saline to brine	scrub shrub	NA	0.05	0	0.05	III~V	257.2792937		257.279294	Yes
Lovelock et al. (2010)	lovelock-9	New Zealand	-37	175.42	0	2	NA	saline to brine	scrub shrub	dwarf	0.05	0	0.05	III~V	262.6523494		262.652349	Yes
Lovelock et al. (2010)	lovelock-10	New Zealand	-37	175.42	0	2	NA	saline to brine	scrub shrub	NA	0.05	0	0.05	III~V	271.7525043		271.752504	Yes
Lovelock et al. (2010)	lovelock-11	New Zealand	-37	175.42	0	2	NA	saline to brine	scrub shrub	NA	0.05	0	0.05	III~V	219.3712355		219.371236	Yes
Lovelock et al. (2010)	lovelock-12	New Zealand	-37	175.42	0	2	NA	saline to brine	scrub shrub	NA	0.05	0	0.05	III~V	260.5666704		260.56667	Yes
Lovelock et al. (2010)	lovelock-13	New Zealand	-37	175.42	0	2	NA	saline to brine	scrub shrub	NA	0.05	0	0.05	III~V	218.7921733		218.792173	Yes
Lovelock et al. (2010)	lovelock-14	New Zealand	-37	175.42	0	2	NA	saline to brine	scrub shrub	NA	0.05	0	0.05	III~V	237.3496626		237.349663	Yes
Lovelock et al. (2010)	lovelock-15	New Zealand	-37	175.42	0	2	NA	saline to brine	scrub shrub	NA	0.05	0	0.05	III~V	177.3611028		177.361103	Yes
Lovelock et al. (2010)	lovelock-16	New Zealand	-37	175.42	0	2	NA	saline to brine	scrub shrub	NA	0.05	0	0.05	III~V	232.353886		232.353886	Yes
Lovelock et al. (2010)	lovelock-17	New Zealand	-37	175.42	0	2	NA	saline to brine	scrub shrub	NA	0.05	0	0.05	III~V	223.5978438		223.597844	Yes
Lovelock et al. (2010)	lovelock-18	New Zealand	-37	175.42	0	2	NA	saline to brine	scrub shrub	NA	0.05	0	0.05	III~V	183.6758367		183.675837	Yes
Lovelock et al. (2010)	lovelock-19	New Zealand	-37	175.42	0	2	NA	saline to brine	scrub shrub	dwarf	0.05	0	0.05	III~V	215.3423807		215.342381	Yes
Lovelock et al. (2010)	lovelock-20	New Zealand	-37	175.42	0	2	NA	saline to brine	scrub shrub	dwarf	0.05	0	0.05	III~V	173.5782815		173.578282	Yes
Lovelock et al. (2010)	lovelock-21	New Zealand	-37	175.42	0	2	NA	saline to brine	scrub shrub	dwarf	0.05	0	0.05	III~V	180.4838668		180.483867	Yes
Lovelock et al. (2010)	lovelock-22	New Zealand	-37	175.42	0	2	NA	saline to brine	scrub shrub	dwarf	0.05	0	0.05	III~V	154.8009246		154.800925	Yes
Lovelock et al. (2010)	lovelock-23	New Zealand	-37	175.42	0	2	NA	saline to brine	scrub shrub	dwarf	0.05	0	0.05	III~V	159.7256402		159.72564	Yes
Lovelock et al. (2010)	lovelock-24	New Zealand	-37	175.42	0	2	NA	saline to brine	scrub shrub	dwarf	0.05	0	0.05	III~V	156.6703521		156.670352	Yes
Lovelock et al. (2010)	lovelock-25	New Zealand	-37	175.42	0	2	NA	saline to brine	scrub shrub	dwarf	0.05	0	0.05	III~V	170.6208607		170.620861	Yes
Lovelock et al. (2010)	lovelock-26	New Zealand	-37	175.42	0	2	NA	saline to brine	scrub shrub	dwarf	0.05	0	0.05	III~V	139.8376074		139.837607	Yes
Lovelock et al. (2010)	lovelock-27	New Zealand	-37	175.42	0	2	NA	saline to brine	scrub shrub	NA	0.05	0	0.05	III~V	150.2615018		150.261502	Yes
Lovelock et al. (2010)	lovelock-28	New Zealand	-37	175.42	0	2	NA	saline to brine	scrub shrub	NA	0.05	0	0.05	III~V	152.8962626		152.896263	Yes
Lovelock et al. (2010)	lovelock-29	New Zealand	-37	175.42	0	2	NA	saline to brine	scrub shrub	NA	0.05	0	0.05	III~V	166.3153168		166.315317	Yes
Lovelock et al. (2010)	lovelock-30	New Zealand	-37	175.42	0	2	NA	saline to brine	scrub shrub	NA	0.05	0	0.05	III~V	145.076332		145.076332	Yes
Lovelock et al. (2010)	lovelock-31	New Zealand	-37	175.42	0	2	NA	saline to brine	scrub shrub	NA	0.05	0	0.05	III~V	131.475878		131.475878	Yes
Lovelock et al. (2010)	lovelock-32	New Zealand	-37	175.42	0	2	NA	saline to brine	scrub shrub	NA	0.05	0	0.05	III~V	124.5492614		124.549261	Yes
Lovelock et al. (2010)	lovelock-33	New Zealand	-37	175.42	0	2	NA	saline to brine	scrub shrub	NA	0.05	0	0.05	III~V	116.6011073		116.601107	Yes
Lovelock et al. (2010)	lovelock-34	New Zealand	-37	175.42	0	2	NA	saline to brine	scrub shrub	NA	0.05	0	0.05	III~V	126.7202587		126.720259	Yes
Woodroffe (1985)	Tuff Crater, New Zealand1	New Zealand	-36.8	174.75	1	2	NA	NA	scrub shrub	dwarf	NA	0	NA	III~V	105.1922961		105.192296	Yes
Woodroffe (1985)	Tuff Crater, New Zealand2	New Zealand	-36.8	174.75	1	2	NA	NA	scrub shrub	dwarf	NA	0	NA	III~V	136.5243073		136.524307	Yes
Woodroffe (1985)	Tuff Crater, New Zealand3	New Zealand	-36.8	174.75	1	2	NA	NA	scrub shrub	basin	NA	0	NA	III~V	156.9071914		156.907191	Yes
Woodroffe (1985)	Tuff Crater, New Zealand4	New Zealand	-36.8	174.75	1	2	NA	NA	scrub shrub	basin	NA	0	NA	III~V	166.1060014		166.106001	Yes
Woodroffe (1985)	Tuff Crater, New Zealand5	New Zealand	-36.8	174.75	1	2	NA	NA	scrub shrub	dwarf	NA	0	NA	III~V	166.1060014		166.106001	Yes
Woodroffe (1985)	Tuff Crater, New Zealand6	New Zealand	-36.8	174.75	1	2	NA	NA	scrub shrub	dwarf	NA	0	NA	III~V	166.1060014		166.106001	Yes
Woodroffe (1985)	Tuff Crater, New Zealand7	New Zealand	-36.8	174.75	1	2	NA	NA	scrub shrub	dwarf	NA	0	NA	III~V	170.5073598		170.50736	Yes
Woodroffe (1985)	Tuff Crater, New Zealand8	New Zealand	-36.8	174.75	1	2	NA	NA	scrub shrub	dwarf	NA	0	NA	III~V	198.4415549		198.441555	Yes
Woodroffe (1985)	Tuff Crater, New Zealand9	New Zealand	-36.8	174.75	1	2	NA	NA	scrub shrub	dwarf	NA	0	NA	III~V	202.0973718		202.097372	Yes
Woodroffe (1985)	Tuff Crater, New Zealand10	New Zealand	-36.8	174.75	1	2	NA	NA	scrub shrub	dwarf	NA	0	NA	III~V	209.2049348		209.204935	Yes
Woodroffe (1985)	Tuff Crater, New Zealand11	New Zealand	-36.8	174.75	1	2	NA	NA	scrub shrub	basin	NA	0	NA	III~V	212.6637971		212.663797	Yes
Woodroffe (1985)	Tuff Crater, New Zealand12	New Zealand	-36.8	174.75	1	2	NA	NA	scrub shrub	basin	NA	0	NA	III~V	212.6637971		212.663797	Yes
Woodroffe (1985)	Tuff Crater, New Zealand13	New Zealand	-36.8	174.75	1	2	NA	NA	scrub shrub	basin	NA	0	NA	III~V	212.6637971		212.663797	Yes
Woodroffe (1985)	Tuff Crater, New Zealand14	New Zealand	-36.8	174.75	1	2	NA	NA	scrub shrub	basin	NA	0	NA	III~V	216.0636281		216.063628	Yes
Woodroffe (1985)	Tuff Crater, New Zealand15	New Zealand	-36.8	174.75	1	2	NA	NA	scrub shrub	dwarf	NA	0	NA	III~V	219.4072921		219.407292	Yes
Woodroffe (1985)	Tuff Crater, New Zealand16	New Zealand	-36.8	174.75	1	2	NA	NA	scrub shrub	dwarf	NA	0	NA	III~V	225.9364836		225.936484	Yes
Woodroffe (1985)	Tuff Crater, New Zealand17	New Zealand	-36.8	174.75	1	2	NA	NA	scrub shrub	basin	NA	0	NA	III~V	241.4393001		241.4393	Yes
Woodroffe (1985)	Tuff Crater, New Zealand18	New Zealand	-36.8	174.75	1	2	NA	NA	scrub shrub	basin	NA	0	NA	III~V	287.6130328		287.613033	Yes
Woodroffe (1985)	Tuff Crater, New Zealand19	New Zealand	-36.8	174.75	1	2	NA	NA	scrub shrub	basin	NA	0	NA	III~V	290.0859406		290.085941	Yes
Woodroffe (1985)	Tuff Crater, New Zealand20	New Zealand	-36.8	174.75	1	2	NA	NA	scrub shrub	basin	NA	0	NA	III~V	329.1223656		329.122366	Yes
Yang et a. (2013)	Core-2-Yang	New Zealand	-36.883	174.7	3	1	NA	NA	scrub shrub	fringe	0.1	0	0.1	III~V	99.4		99.4	Yes
Yang et a. (2013)	Core-3-Yang	New Zealand	-36.883	174.7	3	1	NA	NA	scrub shrub	dwarf	0.1	0	0.1	III~V	150.96		150.96	Yes
Yang et a. (2013)	Core-4-Yang	New Zealand	-36.883	174.7	3	1	NA	NA	scrub shrub	dwarf	0.1	0	0.1	III~V	98.2		98.2	Yes
Yang et a. (2013)	Yang-101	New Zealand	-36.883	174.7	3	1	v	NA	NA	NA	0.1	0	0.1	III~V	290.3045293		290.304529	Yes
Yang et a. (2013)	Yang-11	New Zealand	-36.883	174.7	3	1	NA	NA	NA	NA	0.1	0	0.1	III~V	271.0201034		271.020103	Yes
Yang et a. (2013)	Yang-116	New Zealand	-36.883	174.7	3	1	NA	NA	NA	NA	0.1	0	0.1	III~V	242.3257218		242.325722	Yes
Yang et a. (2013)	Yang-131	New Zealand	-36.883	174.7	3	1	NA	NA	NA	NA	0.1	0	0.1	III~V	248.4998685		248.499869	Yes
Yang et a. (2013)	Yang-146	New Zealand	-36.883	174.7	3	1	NA	NA	NA	NA	0.1	0	0.1	III~V	268.6375582		268.637558	Yes
Yang et a. (2013)	Yang-161	New Zealand	-36.883	174.7	3	1	NA	NA	NA	NA	0.1	0	0.1	III~V	303.1224102		303.12241	Yes
Yang et a. (2013)	Yang-175	New Zealand	-36.883	174.7	3	1	NA	NA	NA	NA	0.1	0	0.1	III~V	238.6422537		238.642254	Yes
Yang et a. (2013)	Yang-191	New Zealand	-36.883	174.7	3	1	NA	NA	NA	NA	0.1	0	0.1	III~V	252.5269473		252.526947	Yes
Yang et a. (2013)	Yang-206	New Zealand	-36.883	174.7	3	1	NA	NA	NA	NA	0.1	0	0.1	III~V	248.8181156		248.818116	Yes
Yang et a. (2013)	Yang-221	New Zealand	-36.883	174.7	3	1	NA	NA	NA	NA	0.1	0	0.1	III~V	295.5248169		295.524817	Yes
Yang et a. (2013)	Yang-236	New Zealand	-36.883	174.7	3	1	NA	NA	NA	NA	0.1	0	0.1	III~V	245.1117163		245.111716	Yes
Yang et a. (2013)	Yang-240	New Zealand	-36.883	174.7	3	1	NA	NA	NA	NA	0.1	0	0.1	III~V	234.5843294		234.584329	Yes
Yang et a. (2013)	Yang-248	New Zealand	-36.883	174.7	3	1	NA	NA	NA	NA	0.1	0	0.1	III~V	233.9434526		233.943453	Yes
Yang et a. (2013)	Yang-25	New Zealand	-36.883	174.7	3	1	NA	NA	NA	NA	0.1	0	0.1	III~V	304.7070829		304.707083	Yes
Yang et a. (2013)	Yang-252	New Zealand	-36.883	174.7	3	1	NA	NA	NA	NA	0.1	0	0.1	III~V	240.6296446		240.629645	Yes
Yang et a. (2013)	Yang-256	New Zealand	-36.883	174.7	3	1	NA	NA	NA	NA	0.1	0	0.1	III~V	235.99979		235.99979	Yes
Yang et a. (2013)	Yang-260	New Zealand	-36.883	174.7	3	1	NA	NA	NA	NA	0.1	0	0.1	III~V	215.9994892		215.999489	Yes
Yang et a. (2013)	Yang-264	New Zealand	-36.883	174.7	3	1	NA	NA	NA	NA	0.1	0	0.1	III~V	229.2278763		229.227876	Yes
Yang et a. (2013)	Yang-268	New Zealand	-36.883	174.7	3	1	NA	NA	NA	NA	0.1	0	0.1	III~V	199.5234711		199.523471	Yes
Yang et a. (2013)	Yang-272	New Zealand	-36.883	174.7	3	1	NA	NA	NA	NA	0.1	0	0.1	III~V	223.3015465		223.301547	Yes
Yang et a. (2013)	Yang-276	New Zealand	-36.883	174.7	3	1	NA	NA	NA	NA	0.1	0	0.1	III~V	212.3640376		212.364038	Yes
Yang et a. (2013)	Yang-281	New Zealand	-36.883	174.7	3	1	NA	NA	NA	NA	0.1	0	0.1	III~V	199.1900435		199.190044	Yes
Yang et a. (2013)	Yang-284	New Zealand	-36.883	174.7	3	1	NA	NA	NA	NA	0.1	0	0.1	III~V	223.3569323		223.356932	Yes
Yang et a. (2013)	Yang-288	New Zealand	-36.883	174.7	3	1	NA	NA	NA	NA	0.1	0	0.1	III~V	220.5122809		220.512281	Yes
Yang et a. (2013)	Yang-292	New Zealand	-36.883	174.7	3	1	NA	NA	NA	NA	0.1	0	0.1	III~V	207.1198481		207.119848	Yes
Yang et a. (2013)	Yang-297	New Zealand	-36.883	174.7	3	1	NA	NA	NA	NA	0.1	0	0.1	III~V	190.2184588		190.218459	Yes
Yang et a. (2013)	Yang-300	New Zealand	-36.883	174.7	3	1	NA	NA	NA	NA	0.1	0	0.1	III~V	188.5410519		188.541052	Yes
Yang et a. (2013)	Yang-302	New Zealand	-36.883	174.7	3	1	NA	NA	NA	NA	0.1	0	0.1	III~V	177.1035574		177.103557	Yes
Yang et a. (2013)	Yang-306	New Zealand	-36.883	174.7	3	1	NA	NA	NA	NA	0.1	0	0.1	III~V	183.3831383		183.383138	Yes
Yang et a. (2013)	Yang-41	New Zealand	-36.883	174.7	3	1	NA	NA	NA	NA	0.1	0	0.1	III~V	255.0095664		255.009566	Yes
Yang et a. (2013)	Yang-56	New Zealand	-36.883	174.7	3	1	NA	NA	NA	NA	0.1	0	0.1	III~V	250.7119485		250.711949	Yes
Yang et a. (2013)	Yang-71	New Zealand	-36.883	174.7	3	1	NA	NA	NA	NA	0.1	0	0.1	III~V	273.2674001		273.2674	Yes
Yang et a. (2013)	Yang-85	New Zealand	-36.883	174.7	3	1	NA	NA	NA	NA	0.1	0	0.1	III~V	233.5472249		233.547225	Yes
Oyo-Ita et al. (2013)	SDT1	Nigeria	4.7486	8.3255	4	4	NA	NA	NA	riverine	0.03	0	0.03	III~V	178.964745		178.964745	Yes
Oyo-Ita et al. (2013)	SDT2	Nigeria	4.7219	8.3783	4	4	NA	NA	NA	riverine	0.03	0	0.03	III~V	209.5535641		209.553564	Yes
Oyo-Ita et al. (2013)	SDt12	Nigeria	5.0072	8.3175	4	4	NA	NA	NA	fringe	0.03	0	0.03	III~V	242.0374026		242.037403	Yes
Oyo-Ita et al. (2013)	SDT13	Nigeria	5.0364	8.3275	4	4	NA	NA	NA	fringe	0.03	0	0.03	III~V	142.9656238		142.965624	Yes
Oyo-Ita et al. (2013)	SDT14	Nigeria	5.0477	8.3189	4	4	NA	NA	NA	NA	0.03	0	0.03	III~V	268.02155		268.02155	Yes
Oyo-Ita et al. (2013)	SDT15	Nigeria	5.06	8.3039	2	4	NA	NA	NA	NA	0.03	0	0.03	III~V	268.02155		268.02155	Yes
Oyo-Ita et al. (2013)	SDT16	Nigeria	5.1311	8.2625	4	4	NA	NA	NA	NA	0.03	0	0.03	III~V	277.7438299		277.74383	Yes
Oyo-Ita et al. (2013)	SDT17	Nigeria	5.1628	8.2366	4	4	NA	NA	NA	NA	0.03	0	0.03	III~V	288.6049101		288.60491	Yes
Oyo-Ita et al. (2013)	SDT18	Nigeria	5.3375	8.3214	4	4	NA	NA	NA	NA	0.03	0	0.03	III~V	247.6425699		247.64257	Yes
Oyo-Ita et al. (2013)	SDT19	Nigeria	5.3372	8.3277	4	4	NA	NA	NA	NA	0.03	0	0.03	III~V	231.6451613		231.645161	Yes
Oyo-Ita et al. (2013)	SDT20	Nigeria	5.9853	8.3297	4	4	NA	NA	NA	NA	0.03	0	0.03	III~V	226.8985805		226.898581	Yes
Kristensen et al. (1992)	Kristensen-creek site	Pakistan	24.7484	67.1258	4	4	NA	NA	scrub shrub	dwarf	0.18	0	0.18	III~V	188.4415924		188.441592	Yes
Kristensen et al. (1992)	Kristensen-dry site	Pakistan	24.7484	67.1258	4	4	NA	NA	scrub shrub	dwarf	0.1	0	0.1	III~V	176.6339043		176.633904	Yes
Kristensen et al. (1992)	Kristensen-wet site	Pakistan	24.7484	67.1258	4	4	NA	NA	scrub shrub	dwarf	0.1	0	0.1	III~V	176.5001685		176.500169	Yes
Donato et al. (2012)	Donato-2012-PM1	Palau	7.35325	134.5387	5	4	NA	NA	scrub shrub	overwash	1~3	0	1~3	III~V	443.09		443.09	Yes
Donato et al. (2012)	Donato-2012-PM2	Palau	7.38261	134.51127	5	5	NA	NA	NA	overwash	1~3	0	1~3	III~V	563.29		563.29	Yes
Donato et al. (2012)	Donato-2012-PM3	Palau	7.5801	134.6319	4	4	NA	NA	NA	overwash	1~3	0	1~3	III~V	593.92		593.92	Yes
Donato et al. (2011)	PM1	Palau	7.35211	134.53911	5	5	NA	NA	scrub shrub	overwash	1.17	0	1.17	III~V	460		460	Yes
Kauffman et al. (2011)	Airai-interior	Palau	7.3522	134.5393	4	4	0.85	NA	NA	overwash	1.01	0	1.01	III~V	446.94		446.94	Yes
Kauffman et al. (2011)	Airai-Lanward	Palau	7.3522	134.5393	4	4	1.04	NA	NA	overwash	1.6	0	1.6	III~V	520.61		520.61	Yes
Kauffman et al. (2011)	Airai-seaward	Palau	7.3522	134.5393	4	4	0.31	NA	NA	overwash	0.89	0	0.89	III~V	345.6		345.6	Yes
Lovelock et al. (2005)	Lovelock-10-Panama	Panama	9.35	-82.25	2	2	NA	mixoeuhaline	scrub shrub	interior	NA	0	NA	III~V	338.6341578	426.8192	426.8192	Yes
Lovelock et al. (2005)	Lovelock-1-Panama	Panama	9.35	-82.25	2	2	NA	mixoeuhaline	scrub shrub	fringe	NA	0	NA	III~V	291.462077	367.1304094	367.1304094	Yes
Lovelock et al. (2005)	Lovelock-2-Panama	Panama	9.35	-82.25	2	2	NA	mixoeuhaline	scrub shrub	fringe	NA	0	NA	III~V	318.298599	402.2119309	402.2119309	Yes
Lovelock et al. (2005)	Lovelock-3-Panama	Panama	9.35	-82.25	2	2	NA	mixoeuhaline	scrub shrub	dwarf	NA	0	NA	III~V	265.3035338	332.598624	332.598624	Yes
Lovelock et al. (2005)	Lovelock-4-Panama	Panama	9.35	-82.25	2	2	NA	mixoeuhaline	scrub shrub	dwarf	NA	0	NA	III~V	241.5350867	302.8296979	302.8296979	Yes
Lovelock et al. (2005)	Lovelock-5-Panama	Panama	9.35	-82.25	2	2	NA	mixoeuhaline	scrub shrub	dwarf	NA	0	NA	III~V	219.2224485	270.0768825	270.0768825	Yes
Lovelock et al. (2005)	Lovelock-6-Panama	Panama	9.35	-82.25	2	2	NA	mixoeuhaline	scrub shrub	dwarf	NA	0	NA	III~V	282.5580872	350.3334515	350.3334515	Yes
Lovelock et al. (2005)	Lovelock-7-Panama	Panama	9.35	-82.25	2	2	NA	mixoeuhaline	scrub shrub	interior	NA	0	NA	III~V	348.4223055	436.28882	436.28882	Yes
Lovelock et al. (2005)	Lovelock-8-Panama	Panama	9.35	-82.25	2	2	NA	polyhaline	scrub shrub	interior	NA	0	NA	III~V	332.500978	415.4376246	415.4376246	Yes
Lovelock et al. (2005)	Lovelock-9-Panama	Panama	9.35	-82.25	2	2	NA	polyhaline	scrub shrub	interior	NA	0	NA	III~V	351.5618848	443.8497059	443.8497059	Yes
Alongi et al. (1993)	NF1	Papua New Guinea	-7.7984	144.5065	4	4	NA	oligohaline	scrub shrub	riverine	0.2	0	0.2	III~V	95.57		95.57	Yes
Alongi et al. (1993)	NF2	Papua New Guinea	-7.7984	144.5065	4	4	NA	mesohaline	scrub shrub	fringe	0.2	0	0.2	III~V	162.24		162.24	Yes
Alongi et al. (1993)	RB1-Alongi	Papua New Guinea	-7.7984	144.5065	4	4	NA	mesohaline	NA	fringe	0.2	0	0.2	III~V	140.832895		140.832895	Yes
Alongi et al. (1993)	RB2-Alongi	Papua New Guinea	-7.7984	144.5065	4	4	NA	mesohaline	NA	fringe	0.2	0	0.2	III~V	165.7343997		165.7344	Yes
Alongi et al. (1993)	SA1-Alongi	Papua New Guinea	-7.7984	144.5065	4	4	NA	oligohaline	NA	riverine	0.2	0	0.2	III~V	138.2605107		138.260511	Yes
Alongi et al. (1993)	SA2-Alongi	Papua New Guinea	-7.7984	144.5065	4	4	NA	mesohaline	NA	fringe	0.2	0	0.2	III~V	139.6660602		139.66606	Yes
Kennedy et al. (2004)	Oyster Bay-Philippines	Philippines	10.065	118.7533	3	4	NA	NA	NA	fringe	0.05	0	0.05	III~V	463.2179231		463.217923	Yes
Kennedy et al. (2004)	Umalagan	Philippines	10.025	118.7783	3	4	NA	NA	NA	fringe	0.05	0	0.05	III~V	477.9064023		477.906402	Yes
Thompson et al. (2014)	Bugtong-seaward	Philippines	11.82388	122.14611	5	5	NA	NA	NA	basin	1.5	0	1.5	III~V	240.56		240.56	Yes
Thompson et al. (2014)	Butong-Int	Philippines	11.82388	122.14611	5	5	NA	NA	NA	basin	1.5	0	1.5	III~V	236.07		236.07	Yes
Thompson et al. (2014)	Butong-landward	Philippines	11.82388	122.14611	5	5	NA	NA	NA	basin	1.5	0	1.5	III~V	118.38		118.38	Yes
Thompson et al. (2014)	Pedada-seaward	Philippines	11.06805	122.95694	5	5	NA	NA	NA	fringe	1.5	0	1.5	III~V	90.125		90.125	Yes
Thompson et al. (2014)	Pedada-Int	Philippines	11.06805	122.95694	5	5	NA	NA	NA	fringe	1.5	0	1.5	III~V	92.265		92.265	Yes
Thompson et al. (2014)	Pedada-Landward	Philippines	11.06805	122.95694	5	5	NA	NA	NA	fringe	1.5	0	1.5	III~V	99.28		99.28	Yes
Almahasheer et al. unpublished data	AMH1	Saudi Arabia	22.9358	38.8827	4	4	NA	NA	NA	NA	NA	NA	NA	III~V	100.5666667		100.566667	Yes
Almahasheer et al. unpublished data	AMH2	Saudi Arabia	22.9342	38.8821	4	4	NA	NA	NA	NA	NA	NA	NA	III~V	37.5		37.5	Yes
Almahasheer et al. unpublished data	EMA	Saudi Arabia	22.392	39.1303	3	4	NA	NA	NA	NA	NA	NA	NA	III~V	49.33333333		49.3333333	Yes
Almahasheer et al. unpublished data	EMB	Saudi Arabia	22.3941	39.1308	4	4	NA	NA	NA	NA	NA	NA	NA	III~V	75.66666667		75.6666667	Yes
Almahasheer et al. unpublished data	EMC	Saudi Arabia	22.3934	39.1308	4	4	NA	NA	NA	NA	NA	NA	NA	III~V	47.83333333		47.8333333	Yes
Almahasheer et al. unpublished data	EMD	Saudi Arabia	22.3805	39.1313	4	4	NA	NA	NA	NA	NA	NA	NA	III~V	34.9		34.9	Yes
Almahasheer et al. unpublished data	EME	Saudi Arabia	22.3805	39.1305	4	4	NA	NA	NA	NA	NA	NA	NA	III~V	82.6		82.6	Yes
Almahasheer et al. unpublished data	EMG	Saudi Arabia	22.3811	39.1317	4	4	NA	NA	NA	NA	NA	NA	NA	III~V	90.6		90.6	Yes
Almahasheer et al. unpublished data	EMX	Saudi Arabia	22.3736	39.1098	4	4	NA	NA	NA	NA	NA	NA	NA	III~V	55.83333333		55.8333333	Yes
Almahasheer et al. unpublished data	EMY	Saudi Arabia	22.3736	39.1103	4	4	NA	NA	NA	NA	NA	NA	NA	III~V	55.86666667		55.8666667	Yes
Almahasheer et al. unpublished data	KMA	Saudi Arabia	22.9708	38.8456	4	4	NA	NA	NA	NA	NA	NA	NA	III~V	31.56666667		31.5666667	Yes
Almahasheer et al. unpublished data	KMB	Saudi Arabia	22.9719	38.8465	4	4	NA	NA	NA	NA	NA	NA	NA	III~V	169.7333333		169.733333	Yes
Almahasheer et al. unpublished data	KMC	Saudi Arabia	22.972	38.8489	3	4	NA	NA	NA	NA	NA	NA	NA	III~V	94.9		94.9	Yes
Almahasheer et al. unpublished data	KMD	Saudi Arabia	22.9374	38.8796	4	4	NA	NA	NA	NA	NA	NA	NA	III~V	196.6333333		196.633333	Yes
Almahasheer et al. unpublished data	KME	Saudi Arabia	22.9389	38.8788	4	4	NA	NA	NA	NA	NA	NA	NA	III~V	237.9666667		237.966667	Yes
Almahasheer et al. unpublished data	RMA	Saudi Arabia	22.7516	39.013	4	3	NA	NA	NA	NA	NA	NA	NA	III~V	23.03333333		23.0333333	Yes
Almahasheer et al. unpublished data	RMB	Saudi Arabia	22.7529	39.0125	4	4	NA	NA	NA	NA	NA	NA	NA	III~V	14.93333333		14.9333333	Yes
Almahasheer et al. unpublished data	RMC	Saudi Arabia	22.7543	39.0114	4	4	NA	NA	NA	NA	NA	NA	NA	III~V	21.06666667		21.0666667	Yes
Almahasheer et al. unpublished data	RMD	Saudi Arabia	22.7517	38.9971	4	4	NA	NA	NA	NA	NA	NA	NA	III~V	38.56666667		38.5666667	Yes
Almahasheer et al. unpublished data	RMF	Saudi Arabia	22.7526	38.9974	4	4	NA	NA	NA	NA	NA	NA	NA	III~V	46.1		46.1	Yes
Almahasheer et al. unpublished data	RMG	Saudi Arabia	22.7536	38.9968	4	4	NA	NA	NA	NA	NA	NA	NA	III~V	75.8		75.8	Yes
Almahasheer et al. unpublished data	TMA	Saudi Arabia	22.2818	39.085	4	3	NA	NA	NA	NA	NA	NA	NA	III~V	16.63333333		16.6333333	Yes
Almahasheer et al. unpublished data	TMB	Saudi Arabia	22.2817	39.0852	4	4	NA	NA	NA	NA	NA	NA	NA	III~V	43.43333333		43.4333333	Yes
Almahasheer et al. unpublished data	TMC	Saudi Arabia	22.2808	39.0847	4	4	NA	NA	NA	NA	NA	NA	NA	III~V	114.7333333		114.733333	Yes
Almahasheer et al. unpublished data	TMD	Saudi Arabia	22.2823	39.0844	4	4	NA	NA	NA	NA	NA	NA	NA	III~V	30.16666667		30.1666667	Yes
Almahasheer et al. unpublished data	TME	Saudi Arabia	22.2822	39.0845	4	4	NA	NA	NA	NA	NA	NA	NA	III~V	29.53333333		29.5333333	Yes
Almahasheer et al. unpublished data	TMF	Saudi Arabia	22.2821	39.0843	4	4	NA	NA	NA	NA	NA	NA	NA	III~V	59.26666667		59.2666667	Yes
Almahasheer et al. unpublished data	TMG	Saudi Arabia	22.2802	39.0844	4	4	NA	NA	NA	NA	NA	NA	NA	III~V	64.13333333		64.1333333	Yes
Almahasheer et al. unpublished data	TMZ	Saudi Arabia	22.28	39.0844	2	4	NA	NA	NA	NA	NA	NA	NA	III~V	52.8		52.8	Yes
Balk et al. (2015)	S. Corniche	Saudi Arabia	22.33111	39.09972	5	5	NA	brine	scrub shrub	dwarf	NA	0	NA	III~V	118.789243		118.789243	Yes
Balk et al. (2015)	Thuwal	Saudi Arabia	21.2633	39.125	4	3	NA	brine	scrub shrub	fringe	NA	0	NA	III~V	105.1922961		105.192296	Yes
Sakho et al. (2015)	Sakho-Avicen	Senegal	14.4899	-17.0866	4	4	NA	brine	NA	fringe	0.42	0	0.42	III~V	88.96		88.96	Yes
Sakho et al. (2015)	Sakho-Rhizo	Senegal	14.4899	-17.0866	4	4	NA	saline	NA	fringe	0.42	0	0.42	III~V	188.87		188.87	Yes
Phang et al. (2015)	Phang-1	Singapore	1.4092	103.9574	4	4	NA	NA	NA	fringe	1	0	1	III~V	329.66		329.66	Yes
Hoppe-Speer & Adams (2015)	Hoppe-speer-fringe	South Africa	-32.5833	28.5167	4	4	NA	polyhaline	scrub shrub	fringe	0.55	0	0.55	III~V	329.656147	163.3241835	163.3241835	Yes
Hoppe-Speer & Adams (2015)	stunted non-browsed	South Africa	-32.5833	28.5167	4	4	NA	polyhaline	scrub shrub	dwarf	0.55	0	0.55	III~V	219.0089287	138.9879249	138.9879249	Yes
Hoppe-Speer & Adams (2015)	stunted-browsed	South Africa	-32.5833	28.5167	4	4	NA	polyhaline	scrub shrub	dwarf	0.55	0	0.55	III~V	189.6311638	145.0239042	145.0239042	Yes
Hoppe-Speer et al. (2013)	Hoppe-Speer-s1-Avi	South Africa	-28.3956	32.4185	4	4	NA	oligohaline	forested to shrub	fringe	0.55	0	0.55	III~V	205.22	102.4403113	102.4403113	Yes
Hoppe-Speer et al. (2013)	Hoppe-Speer-s2-Brug	South Africa	-28.3956	32.4185	4	4	NA	oligohaline	forested to shrub	fringe	0.55	0	0.55	III~V	205.02	80.09715999	80.09715999	Yes
Hoppe-Speer et al. (2013)	Hoppe-Speer-s3-Avi	South Africa	-28.3956	32.4185	4	4	NA	mixoeuhaline	forested to shrub	riverine	0.55	0	0.55	III~V	240.3869	116.9830418	116.9830418	Yes
Hoppe-Speer et al. (2013)	Hoppe-Speer-s4-Avi/Brug	South Africa	-28.3956	32.4185	4	4	NA	mixoeuhaline	forested to shrub	interior	0.55	0	0.55	III~V	253.21	113.9293271	113.9293271	Yes
Bouillon et al. (2003)	Pambala, Avice	Sri Lanka	7.5833	79.7833	4	4	NA	NA	NA	fringe	0.05	0	0.05	III~V	609.068667		609.068667	Yes
Bouillon et al. (2003)	Pambala, Brug	Sri Lanka	7.5833	79.7833	4	4	NA	NA	NA	fringe	0.05	0	0.05	III~V	624.6098621		624.609862	Yes
Bouillon et al. (2003)	Pambala, Excoecaria	Sri Lanka	7.5833	79.7833	4	4	NA	NA	NA	fringe	0.05	0	0.05	III~V	252.2052053		252.205205	Yes
Bouillon et al. (2003)	Pambala, Lumnitzera	Sri Lanka	7.5833	79.7833	4	4	NA	NA	NA	fringe	0.05	0	0.05	III~V	413.891731		413.891731	Yes
Bouillon et al. (2003)	Pambala, planted Rhiz	Sri Lanka	7.5833	79.7833	4	4	NA	NA	NA	fringe	0.05	0	0.05	III~V	435.2161996		435.2162	Yes
Bouillon et al. (2003)	Pambala, Rhizo	Sri Lanka	7.5833	79.7833	4	4	NA	NA	NA	fringe	0.05	0	0.05	III~V	680.5831096		680.58311	Yes
Fan et al. (2012)	GM-Fan	Taiwan	25.1697	121.4168	4	4	NA	mesohaline	NA	riverine	0.25	0	0.25	III~V	156.78		156.78	Yes
Kao et al. (2002)	Chu-wei, Taiwan	Taiwan	25.15	121.4333	2	4	NA	oligohaline to polyhaline	NA	NA	0.05	0	0.05	III~V	97.63415521		97.6341552	Yes
Kao et al. (2002)	Watz-wei, Taiwan	Taiwan	25.15	121.4333	2	4	NA	mesohaline to polyhaline	NA	NA	0.05	0	0.05	III~V	112.2107951		112.210795	Yes
Kristensen et al. (2008 MEPS)	M1-Ras Dege	Tanzania	-6.8793	39.2994	4	4	NA	NA	NA	fringe	0.16	0	0.16	III~V	146.8717554	104.75	104.75	Yes
Kristensen et al. (2008 MEPS)	M5-Ras Dege	Tanzania	-6.8919	39.316	4	3	NA	NA	NA	riverine	0.16	0	0.16	III~V	198.2136217	144.97	144.97	Yes
Kristensen et al. (2008 MEPS)	R1-Ras Dege	Tanzania	-6.8778	39.4599	4	4	NA	NA	NA	fringe	0.16	0	0.16	III~V	212.0820354	157.54	157.54	Yes
Kristensen et al. (2008 MEPS)	R5-Ras Dege	Tanzania	-6.8725	39.4528	4	4	NA	NA	NA	riverine	0.16	0	0.16	III~V	303.1725249	229.97	229.97	Yes
Lyimo et al. (2002)	Lyimo-A	Tanzania	-6.083333	39.68	6	2	NA	NA	NA	interior	0.3	0	0.3	III~V	361.8584389	283.33	283.33	Yes
Machiwa (1998)	TF-contaminated	Tanzania	-6.1666	39.2	4	1	NA	mixoeuhaline	NA	interior	1	0	1	III~V	253.85		253.85	Yes
Machiwa (1998)	TF-Matchiwa	Tanzania	-6.1666	39.2	4	1	NA	mixoeuhaline	NA	interior	1	0	1	III~V	203.83		203.83	Yes
Machiwa (1998)	Machiwa-MF	Tanzania	-6.1666	39.2	4	1	NA	mixoeuhaline	NA	fringe	0.7	0	0.7	III~V	198.0720101		198.07201	Yes
Machiwa (1998)	Machiwa-SL	Tanzania	-6.1666	39.2	4	1	NA	mixoeuhaline	NA	fringe	0.7	0	0.7	III~V	293.9964524		293.996452	Yes
Machiwa (1998)	Machiwa-LE	Tanzania	-6.1666	39.2	4	1	NA	mixoeuhaline	NA	interior	0.7	0	0.7	III~V	384.5703207		384.570321	Yes
Muzuka And Shunula (2006)	Muzuka-A. marina	Tanzania	-6.1729	39.1139	4	4	NA	NA	NA	NA	0.05	0	0.05	III~V	193.5459188		193.545919	Yes
Muzuka And Shunula (2006)	Muzuka-A.marina 2	Tanzania	-6.4324	38.9061	4	4	NA	NA	NA	NA	0.05	0	0.05	III~V	315.7106582		315.710658	Yes
Muzuka And Shunula (2006)	Muzuka-B. gymnorrhiza	Tanzania	-6.1729	39.1139	4	4	NA	NA	NA	NA	0.05	0	0.05	III~V	98.98459189		98.9845919	Yes
Muzuka And Shunula (2006)	muzuka-C. tagal	Tanzania	-6.1729	39.1139	4	4	NA	NA	NA	NA	0.05	0	0.05	III~V	210.3218093		210.321809	Yes
Muzuka And Shunula (2006)	muzuka-H. littoralis	Tanzania	-6.4324	38.9061	4	4	NA	NA	NA	NA	0.05	0	0.05	III~V	168.4035125		168.403513	Yes
Muzuka And Shunula (2006)	muzuka-L.Racemosa	Tanzania	-6.4324	38.9061	4	4	NA	NA	NA	NA	0.05	0	0.05	III~V	295.9637604		295.96376	Yes
Muzuka And Shunula (2006)	muzuka-R. mucronata	Tanzania	-6.1729	39.1139	4	4	NA	NA	NA	NA	0.05	0	0.05	III~V	175.0514042		175.051404	Yes
Muzuka And Shunula (2006)	muzuka-S. alba	Tanzania	-6.1729	39.1139	4	4	NA	NA	NA	NA	0.05	0	0.05	III~V	125.186463		125.186463	Yes
Muzuka And Shunula (2006)	muzuka-S.alba 2	Tanzania	-6.4324	38.9061	4	4	NA	NA	NA	NA	0.05	0	0.05	III~V	368.286893		368.286893	Yes
Muzuka And Shunula (2006)	muzukaX. granatum	Tanzania	-6.4324	38.9061	4	4	NA	NA	NA	NA	0.05	0	0.05	III~V	317.440929		317.440929	Yes
Muzuka And Shunula (2006)	muzuka-Bagamoyo-A. marina	Tanzania	-6.4282	38.904	4	3	NA	NA	NA	NA	0.05	0	0.05	III~V	125.5146685		125.514669	Yes
Muzuka And Shunula (2006)	Bagamoyo-B. gynm	Tanzania	-6.4282	38.904	4	3	NA	NA	NA	NA	0.05	0	0.05	III~V	172.9599753		172.959975	Yes
Muzuka And Shunula (2006)	Bagamoyo-C. tagal	Tanzania	-6.4282	38.904	4	3	NA	NA	NA	NA	0.05	0	0.05	III~V	209.4612481		209.461248	Yes
Muzuka And Shunula (2006)	Bagamoyo-R. mucronata	Tanzania	-6.4282	38.904	4	3	NA	NA	NA	NA	0.05	0	0.05	III~V	267.4826976		267.482698	Yes
Muzuka And Shunula (2006)	Bagamoyo-S. alba	Tanzania	-6.4282	38.904	4	3	NA	NA	NA	NA	0.05	0	0.05	III~V	293.1825494		293.182549	Yes
Muzuka And Shunula (2006)	Kisak saka-A. marina	Tanzania	-6.2411	39.2998	4	4	NA	NA	NA	NA	0.05	0	0.05	III~V	141.5861223		141.586122	Yes
Muzuka And Shunula (2006)	Kisak saka-H. littoralis	Tanzania	-6.2411	39.2998	4	4	NA	NA	NA	NA	0.05	0	0.05	III~V	341.7915875		341.791588	Yes
Muzuka And Shunula (2006)	Kisak saka-L. racemosa	Tanzania	-6.2411	39.2998	4	4	NA	NA	NA	NA	0.05	0	0.05	III~V	248.7572907		248.757291	Yes
Muzuka And Shunula (2006)	Kisak saka-S. alba	Tanzania	-6.2411	39.2998	4	4	NA	NA	NA	NA	0.05	0	0.05	III~V	299.9220582		299.922058	Yes
Muzuka And Shunula (2006)	Kisak saka-X. granatum	Tanzania	-6.2411	39.2998	4	4	NA	NA	NA	NA	0.05	0	0.05	III~V	378.248902		378.248902	Yes
Alongi et al. (2001)	Alongi et al. (2001)S1-ne	Thailand	10.333	99.2	3	1	NA	mesohaline	NA	fringe	0.2	0	0.2	III~V	221.49		221.49	Yes
Alongi et al. (2001)	Alongi et al. (2001)S1-sw	Thailand	10.333	99.2	3	1	NA	oligohaline	NA	fringe	1	0	1	III~V	175.47		175.47	Yes
Alongi et al. (2001)	Alongi et al. (2001)S2-ne	Thailand	10.333	99.2	3	1	NA	mesohaline	NA	interior	0.2	0	0.2	III~V	206.27		206.27	Yes
Alongi et al. (2001)	Alongi et al. (2001)S2-sw	Thailand	10.333	99.2	3	1	NA	oligohaline	NA	interior	1	0	1	III~V	201.76		201.76	Yes
Alongi et al. (2001)	Alongi et al. (2001)S3-ne	Thailand	10.333	99.2	3	1	NA	polyhaline	NA	fringe	0.2	0	0.2	III~V	331.85		331.85	Yes
Alongi et al. (2001)	Alongi et al. (2001)S3-sw	Thailand	10.333	99.2	3	1	NA	mesohaline	NA	fringe	1	0	1	III~V	249.72		249.72	Yes
Alongi et al. (2001)	Alongi et al. (2001)S4-ne	Thailand	10.333	99.2	3	1	NA	polyhaline	NA	fringe	0.2	0	0.2	III~V	262.04		262.04	Yes
Alongi et al. (2001)	Alongi et al. (2001)S4-sw	Thailand	10.333	99.2	3	1	NA	mesohaline	NA	fringe	1	0	1	III~V	220.54		220.54	Yes
Holmboe et al. (2001)	Holmboe-MB	Thailand	8.05	98.4167	2	4	2.6	NA	NA	interior	0.2	0	0.2	III~V	463.35		463.35	Yes
Kristensen et al. (2000)	Bangrong, Thailand	Thailand	8.05	98.4167	2	4	NA	NA	NA	fringe	0.16	0	0.16	III~V	247.3509396		253.039	Yes
Tateda et al. (2005)	Thai52	Thailand	12.2	102.55	1	2	NA	NA	NA	fringe	1	0	1	III~V	97.54		97.54	Yes
Alongi et al. (2012)	BC1	Timor-Leste	-9.167	125.4	3	1	NA	mixoeuhaline	forested	interior	0.5	0	0.5	III~V	173.9430038		173.943004	Yes
Alongi et al. (2012)	SL1	Timor-Leste	-9.167	125.27	3	2	NA	oligohaline	forested to shrub	interior	0.5	0	0.5	III~V	150.1092618		150.109262	Yes
Alongi et al. (2012)	SL2	Timor-Leste	-9.167	125.27	3	2	NA	polyhaline	forested to shrub	interior	0.5	0	0.5	III~V	205.3282786		205.328279	Yes
Alongi et al. (2012)	TB1	Timor-Leste	-8.567	125.47	3	2	NA	mixoeuhaline	forested	fringe	0.5	0	0.5	III~V	377.3934338		377.393434	Yes
Alongi et al. (2012)	TL4	Timor-Leste	-9.167	125.75	3	2	NA	polyhaline to brine	scrub shrub	interior	0.5	0	0.5	III~V	112.8870741		112.887074	Yes
Alongi et al. (2012)	TL5	Timor-Leste	-9.167	125.75	3	2	NA	polyhaline	forested	fringe	0.5	0	0.5	III~V	223.0235958		223.023596	Yes
Alongi et al. (2012)	TL6	Timor-Leste	-8.533	125.7	3	1	NA	mixoeuhaline	forested	fringe	0.5	0	0.5	III~V	238.4247515		238.424752	Yes
Balk et al. (2015)	N. Hutchinson Island-Avicennia	USA	27.5525	-80.3275	4	4	NA	brine	forested to shrub	interior	NA	0	NA	I~II	229.1267136		229.126714	Yes
Balk et al. (2015)	N. Hutchinson Island-Rhizophora	USA	27.5525	-80.3275	4	4	NA	brine	forested to shrub	fringe	NA	0	NA	I~II	299.7602582		299.760258	Yes
Balk et al. (2015)	Port of Island-Avicennia	USA	25.91333	-81.506944	5	6	NA	brine	forested to shrub	interior	NA	0	NA	I~II	604.4113642		604.411364	Yes
Balk et al. (2015)	Port of Island-Rhizophora	USA	25.91333	-81.506944	5	6	NA	mixoeuhaline	forested to shrub	fringe	NA	0	NA	I~II	557.4935713		557.493571	Yes
Balk et al. (2015)	S. Hutchinson Island-Avicennia	USA	27.28333	-80.21666	5	5	NA	saline	forested to shrub	interior	NA	0	NA	I~II	604.4113642		604.411364	Yes
Balk et al. (2015)	S. Hutchinson Island-Rhizophora	USA	27.28333	-80.21666	5	5	NA	mixoeuhaline	forested to shrub	fringe	NA	0	NA	I~II	432.2394606		432.239461	Yes
Bianchi et al. (2013)	Habour-Mangrove 1	USA	27.863	-97.059	3	3	NA	NA	NA	fringe	0.6	0	0.6	I~II	80.43		80.43	Yes
Bianchi et al. (2013)	Habour-Mangrove 2	USA	27.863	-97.059	3	3	NA	NA	NA	fringe	0.8	0	0.8	I~II	83.81		83.81	Yes
Bianchi et al. (2013)	Mudd-Mangrove 1	USA	27.942	-97.027	3	3	NA	NA	NA	fringe	0.9	0	0.9	I~II	134.14		134.14	Yes
Bianchi et al. (2013)	Mudd-Mangrove 2	USA	27.942	-97.027	3	3	NA	NA	NA	fringe	0.5	0	0.5	I~II	159.37		159.37	Yes
Breithaupt et al. (2014)	SH3-1	USA	25.3639	-81.0783	4	4	0.2	polyhaline	forested	riverine	0.5	0	0.5	I~II	523.35		523.35	Yes
Breithaupt et al. (2014)	SH3-3	USA	25.3639	-81.0783	4	4	0.2	polyhaline	forested	riverine	0.5	0	0.5	I~II	384.98		384.98	Yes
Breithaupt et al. (2014)	SH3-5	USA	25.3639	-81.0783	4	4	0.2	polyhaline	forested	riverine	0.5	0	0.5	I~II	448.68		448.68	Yes
Breithaupt et al. (2014)	SH3-8	USA	25.3639	-81.0783	4	4	0.2	polyhaline	forested	riverine	0.5	0	0.5	I~II	530.29		530.29	Yes
Breithaupt et al. (2014)	SH3-9	USA	25.3639	-81.0783	4	4	0.2	polyhaline	forested	riverine	0.5	0	0.5	I~II	413.01		413.01	Yes
Cahoon & Lynch (1997)	Basin-Cahoon	USA	25.3	-80.6	1	1	NA	NA	NA	basin	NA	0	NA	I~II	554.8	380.49	380.49	Yes
Cahoon & Lynch (1997)	Exposed-Cahoon	USA	25.3	-80.6	1	1	NA	NA	NA	overwash	NA	0	NA	I~II	439.3	291.78	291.78	Yes
Cahoon & Lynch (1997)	fringe-Cahoon	USA	25.3	-80.6	1	1	NA	NA	NA	fringe	NA	0	NA	I~II	315.18	164.52	164.52	Yes
Cahoon & Lynch (1997)	Sheltered-Cahoon	USA	25.3	-80.6	1	1	NA	NA	NA	overwash	NA	0	NA	I~II	411.6	271.13	271.13	Yes
Callaway et al. (1997)	black mangrove-Callaway	USA	25	-80.65	0	2	NA	NA	NA	fringe	0.3	0	0.3	I~II	289.9	359.85	359.85	Yes
Chambers et al. (2014)	Chambers-1	USA	25.3646	-81.0778	4	4	NA	mesohaline	NA	riverine	0.25	0	0.25	I~II	589.02		589.02	Yes
Castaneda-Moya et al. (2013)	SRS-4-Cost	USA	25.4098	-80.9643	4	4	NA	oligohaline	forested	riverine	0.45	0	0.45	I~II	424		424	Yes
Castaneda-Moya et al. (2013)	SRS-5-Cost	USA	25.377	-81.0323	3	4	NA	polyhaline	forested	riverine	0.45	0	0.45	I~II	566.1		566.1	Yes
Castaneda-Moya et al. (2013)	SRS-6-Cost	USA	25.3646	-81.0779	4	4	NA	polyhaline	forested	basin	0.45	0	0.45	I~II	506.73		506.73	Yes
Castaneda-Moya et al. (2013)	Ts/Ph-6-Cost	USA	25.2161	-80.651	4	3	NA	polyhaline	scrub shrub	riverine	0.45	0	0.45	I~II	390		390	Yes
Castaneda-Moya et al. (2013)	Ts/Ph-7-Cost	USA	25.1968	-80.6421	4	4	NA	polyhaline	scrub shrub	riverine	0.45	0	0.45	I~II	550.4		550.4	Yes
Castaneda-Moya et al. (2013)	Ts/Ph-8-Cost	USA	25.2327	-80.5246	4	4	NA	polyhaline	scrub shrub	riverine	0.45	0	0.45	I~II	575.1		575.1	Yes
Doughty et al. (2015)	C-20-c	USA	28.7	-81.7	1	1	NA	polyhaline to brine	forested to shrub	interior	0.3	0	0.3	I~II	220		220	Yes
Doughty et al. (2015)	Pine	USA	28.4917	-81.7274	4	4	NA	polyhaline to brine	forested to shrub	fringe	0.3	0	0.3	I~II	180		180	Yes
Doughty et al. (2015)	T9-North	USA	28.7	-81.7	1	1	NA	polyhaline to brine	forested to shrub	fringe	0.3	0	0.3	I~II	216.7		216.7	Yes
Doughty et al. (2015)	T9-South	USA	28.7	-81.7	1	1	NA	polyhaline to brine	forested to shrub	fringe	0.3	0	0.3	I~II	143.3		143.3	Yes
Genthner et al. (2013)	Genthner 1	USA	28.2902	-96.5764	4	4	NA	NA	forested	fringe	0.1	0	0.1	I~II	243		243	Yes
Genthner et al. (2013)	Genthner 10	USA	25.1342	-81.024	4	3	NA	NA	scrub shrub	interior	0.1	0	0.1	I~II	1052.8		1052.8	Yes
Genthner et al. (2013)	Genthner 11	USA	24.9378	-80.6173	4	4	NA	NA	forested	interior	0.1	0	0.1	I~II	447.6		447.6	Yes
Genthner et al. (2013)	Genthner 12	USA	24.6693	-81.3526	4	4	NA	NA	scrub shrub	interior	0.1	0	0.1	I~II	337.2		337.2	Yes
Genthner et al. (2013)	Genthner 2	USA	26.5763	-82.0802	4	4	NA	NA	forested to shrub	interior	0.1	0	0.1	I~II	374.4		374.4	Yes
Genthner et al. (2013)	Genthner 3	USA	26.4587	-82.1264	4	4	NA	NA	forested	interior	0.1	0	0.1	I~II	226.3		226.3	Yes
Genthner et al. (2013)	Genthner 4	USA	26.0221	-81.733	4	3	NA	NA	forested	interior	0.1	0	0.1	I~II	640.8		640.8	Yes
Genthner et al. (2013)	Genthner 5	USA	25.8939	-81.4599	4	4	NA	NA	forested	fringe	0.1	0	0.1	I~II	309.6		309.6	Yes
Genthner et al. (2013)	Genthner 6	USA	25.3411	-81.0888	4	4	NA	NA	forested	interior	0.1	0	0.1	I~II	442.5		442.5	Yes
Genthner et al. (2013)	Genthner 7	USA	25.3397	-81.0587	4	4	NA	NA	forested to shrub	interior	0.1	0	0.1	I~II	284.4		284.4	Yes
Genthner et al. (2013)	Genthner 8	USA	25.2909	-80.9225	4	4	NA	NA	scrub shrub	dwarf	0.1	0	0.1	I~II	280.8		280.8	Yes
Genthner et al. (2013)	Genthner 9	USA	25.2894	-80.943	4	3	NA	NA	scrub shrub	interior	0.1	0	0.1	I~II	361.6		361.6	Yes
Henry and Twilley (2013)	bay-Henry	USA	29.1206	-90.1817	4	4	0.387	NA	NA	basin	0.3	0	0.3	I~II	159.32		159.32	Yes
Henry and Twilley (2013)	port-Henry	USA	29.1058	-90.2083	4	4	0.214	NA	NA	fringe	0.3	0	0.3	I~II	163.2632357		163.263236	Yes
Rivera-Monroy et al. (2004)	B7-1996-natural	Venezuela	10.1	-62.61666	1	5	0.214	mixoeuhaline	NA	riverine	0.2	0	0.2	III~V	322.5994899		322.59949	Yes
Rivera-Monroy et al. (2004)	B7-1996-regen	Venezuela	10.1	-62.61666	1	5	0.214	mixoeuhaline	NA	riverine	0.2	0	0.2	III~V	311.4034463		311.403446	Yes
Rivera-Monroy et al. (2004)	B7-1997-natural	Venezuela	10.1	-62.61666	1	5	0.214	mixoeuhaline	NA	riverine	0.2	0	0.2	III~V	339.6974111		339.697411	Yes
Rivera-Monroy et al. (2004)	B7-1997-regen	Venezuela	10.1	-62.61666	1	5	0.214	mixoeuhaline	NA	riverine	0.2	0	0.2	III~V	324.7893212		324.789321	Yes
Rivera-Monroy et al. (2004)	B9-1996-natural	Venezuela	10.1	-62.61666	1	5	0.214	mixoeuhaline	NA	riverine	0.2	0	0.2	III~V	343.8303558		343.830356	Yes
Rivera-Monroy et al. (2004)	B9-1996-regen	Venezuela	10.1	-62.61666	1	5	0.214	polyhaline	NA	riverine	0.2	0	0.2	III~V	349.9321972		349.932197	Yes
Rivera-Monroy et al. (2004)	B9-1997-natural	Venezuela	10.1	-62.61666	1	5	0.214	mixoeuhaline	NA	riverine	0.2	0	0.2	III~V	337.6106766		337.610677	Yes
Rivera-Monroy et al. (2004)	B9-1997-regen	Venezuela	10.1	-62.61666	1	5	0.214	mixoeuhaline	NA	riverine	0.2	0	0.2	III~V	339.6974111		339.697411	Yes
Vegas-Vilarrubia et al. (2010)	Vegas 1	Venezuela	9.7938	-61.83	4	2	NA	oligohaline	NA	riverine	NA	0	NA	III~V	426.6772362		426.677236	Yes
Barreto et al. (2016)	Barreto-Rhiz-live	Venezuela	10.869458	-68.313577	6	6	NA	NA	forested	fringe	0.2	0	0.2	III~V	391		391	Yes
Barreto et al. (2016)	Barreto-Rhiz-dead	Venezuela	10.869458	-68.313577	6	6	NA	NA	forested	fringe	0.2	0	0.2	III~V	440		440	Yes
Barreto et al. (2016)	Barreto-mix	Venezuela	10.869458	-68.313577	6	6	NA	NA	forested	fringe	0.2	0	0.2	III~V	416		416	Yes
Barreto et al. (2016)	Barreto-Avi-live	Venezuela	10.869458	-68.313577	6	6	NA	NA	forested	basin	0.2	0	0.2	III~V	260		260	Yes
Barreto et al. (2016)	Barreto-Avi-dead	Venezuela	10.869458	-68.313577	6	6	NA	NA	forested	basin	0.2	0	0.2	III~V	35.1		35.1	Yes
Barreto et al. (2016)	Barreto-Avi-regen	Venezuela	10.869458	-68.313577	6	6	NA	NA	scrub shrub	basin	0.2	0	0.2	III~V	82.81		82.81	Yes
Kennedy et al. (2004)	Dan Moi	Vietnam	20.925	107.1533	3	4	NA	NA	NA	fringe	0.05	0	0.05	III~V	212.6637971		212.663797	Yes
Kennedy et al. (2004)	Ghia Luan	Vietnam	20.85	106.9833	2	4	NA	NA	NA	fringe	0.05	0	0.05	III~V	178.964745		178.964745	Yes
Tateda et al. (2005)	viet38	Vietnam	20	106	0	0	NA	NA	NA	fringe	0.05	0	0.05	III~V	146.36		146.36	Yes
Tue et al. (2014)	Tue-fringe	Vietnam	8.5833	104.8333	4	4	NA	NA	NA	fringe	>2.5	0	>2.5	III~V	150.2		150.2	Yes
Tue et al. (2014)	Tue-interior	Vietnam	8.5833	104.8333	4	4	NA	NA	NA	interior	>2.5	0	>2.5	III~V	193.4		193.4	Yes
Tue et al. (2014)	Tue-transition	Vietnam	8.5833	104.8333	4	4	NA	NA	NA	interior	>2.5	0	>2.5	III~V	159.9		159.9	Yes
Rovai et al. (2018)	And18_usa_1	USA	26.48	-82.15	2	2	NA	NA	NA	NA	NA	NA	NA	I~II	814.7		814.7	No
Rovai et al. (2018)	And18_usa_2	USA	26.02	-81.73	2	2	NA	NA	NA	NA	NA	NA	NA	I~II	767.5		767.5	No
Rovai et al. (2018)	And18_usa_3	USA	25.93	-81.65	2	2	NA	NA	NA	NA	NA	NA	NA	I~II	543.6		543.6	No
Rovai et al. (2018)	And18_usa_4	USA	25.36	-81.07	2	2	NA	NA	NA	NA	NA	NA	NA	I~II	527.8		527.8	No
Rovai et al. (2018)	And18_usa_5	USA	25.3	-80.96	1	2	NA	NA	NA	NA	NA	NA	NA	I~II	488.4		488.4	No
Rovai et al. (2018)	And18_usa_6	USA	25.21	-80.53	2	2	NA	NA	NA	NA	NA	NA	NA	I~II	587.7		587.7	No
Rovai et al. (2018)	And18_usa_7	USA	25.2	-80.46	1	2	NA	NA	NA	NA	NA	NA	NA	I~II	419.4		419.4	No
Rovai et al. (2018)	And18_usa_8	USA	25.2	-80.64	1	2	NA	NA	NA	NA	NA	NA	NA	I~II	615.1		615.1	No
Rovai et al. (2018)	And18_usa_9	USA	25.18	-80.91	2	2	NA	NA	NA	NA	NA	NA	NA	I~II	728		728	No
Rovai et al. (2018)	And18_eis_1	El Salvador	13.19	-88.33	2	2	NA	NA	NA	NA	NA	NA	NA	III~V	249.5		249.5	No
Rovai et al. (2018)	And18_eis_2	El Salvador	13.22	-88.46	2	2	NA	NA	NA	NA	NA	NA	NA	III~V	211.4		211.4	No
Rovai et al. (2018)	And18_eis_3	El Salvador	13.26	-88.79	2	2	NA	NA	NA	NA	NA	NA	NA	III~V	180.7		180.7	No
Rovai et al. (2018)	And18_cr_1	Costa Rica	9.83	-84.92	2	2	NA	NA	NA	NA	NA	NA	NA	III~V	329.9		329.9	No
Rovai et al. (2018)	And18_cr_2	Costa Rica	9.83	-84.92	2	2	NA	NA	NA	NA	NA	NA	NA	III~V	244.6		244.6	No
Rovai et al. (2018)	And18_cr_3	Costa Rica	9.82	-84.91	2	2	NA	NA	NA	NA	NA	NA	NA	III~V	287.5		287.5	No
Rovai et al. (2018)	And18_cr_4	Costa Rica	9.59	-82.6	2	1	NA	NA	NA	NA	NA	NA	NA	III~V	412.2		412.2	No
Rovai et al. (2018)	And18_cr_5	Costa Rica	9.59	-82.6	2	1	NA	NA	NA	NA	NA	NA	NA	III~V	469.8		469.8	No
Rovai et al. (2018)	And18_cr_6	Costa Rica	9.59	-82.6	2	1	NA	NA	NA	NA	NA	NA	NA	III~V	443.8		443.8	No
Rovai et al. (2018)	And18_panama_1	Panama	8.32	-82.44	2	2	NA	NA	NA	NA	NA	NA	NA	III~V	238.2		238.2	No
Rovai et al. (2018)	And18_panama_2	Panama	8.31	-82.28	2	2	NA	NA	NA	NA	NA	NA	NA	III~V	289.6		289.6	No
Rovai et al. (2018)	And18_panama_3	Panama	8.28	-82.35	2	2	NA	NA	NA	NA	NA	NA	NA	III~V	345.2		345.2	No
Rovai et al. (2018)	And18_brazil_1	Brazil	-0.64	-47.56	2	2	NA	NA	NA	NA	NA	NA	NA	III~V	203.7		203.7	No
Rovai et al. (2018)	And18_brazil_2	Brazil	-0.67	-48.03	2	2	NA	NA	NA	NA	NA	NA	NA	III~V	172		172	No
Rovai et al. (2018)	And18_brazil_3	Brazil	-0.7	-47.12	1	2	NA	NA	NA	NA	NA	NA	NA	III~V	166.4		166.4	No
Rovai et al. (2018)	And18_brazil_4	Brazil	-13.49	-38.91	2	2	NA	NA	NA	NA	NA	NA	NA	III~V	240.7		240.7	No
Rovai et al. (2018)	And18_brazil_5	Brazil	-13.47	-38.91	2	2	NA	NA	NA	NA	NA	NA	NA	III~V	370.1		370.1	No
Rovai et al. (2018)	And18_brazil_6	Brazil	-13.45	-38.89	2	2	NA	NA	NA	NA	NA	NA	NA	III~V	335.7		335.7	No
Rovai et al. (2018)	And18_brazil_7	Brazil	-17.79	-39.33	2	2	NA	NA	NA	NA	NA	NA	NA	III~V	300.1		300.1	No
Rovai et al. (2018)	And18_brazil_8	Brazil	-17.77	-39.33	2	2	NA	NA	NA	NA	NA	NA	NA	III~V	194.2		194.2	No
Rovai et al. (2018)	And18_brazil_9	Brazil	-17.77	-39.22	2	2	NA	NA	NA	NA	NA	NA	NA	III~V	204.7		204.7	No
Rovai et al. (2018)	And18_brazil_10	Brazil	-24.69	-47.51	2	2	NA	NA	NA	NA	NA	NA	NA	III~V	274.8		274.8	No
Rovai et al. (2018)	And18_brazil_11	Brazil	-25.02	-47.92	2	2	NA	NA	NA	NA	NA	NA	NA	III~V	232.6		232.6	No
Rovai et al. (2018)	And18_brazil_12	Brazil	-25.23	-48.02	2	2	NA	NA	NA	NA	NA	NA	NA	III~V	289.9		289.9	No
Rovai et al. (2018)	And18_brazil_13	Brazil	-25.87	-48.63	2	2	NA	NA	NA	NA	NA	NA	NA	III~V	162.4		162.4	No
Rovai et al. (2018)	And18_brazil_14	Brazil	-26.18	-48.62	2	2	NA	NA	NA	NA	NA	NA	NA	III~V	213.6		213.6	No
Rovai et al. (2018)	And18_brazil_15	Brazil	-27.45	-48.52	2	2	NA	NA	NA	NA	NA	NA	NA	III~V	202.7		202.7	No
Coronado-Molina et al. 2012	TL_R	Mexico	18.6	-91.98	1	2	NA	polyhaline	forested	riverine	0.4	0	0.4	III~V	421		421	No
Coronado-Molina et al. 2012	TL_F	Mexico	18.6	-91.98	1	2	NA	saline	forested	fringe	0.4	0	0.4	III~V	417		417	No
Coronado-Molina et al. 2012	TL_B	Mexico	18.6	-91.98	1	2	NA	brine	forested	basin	0.4	0	0.4	III~V	587		587	No
Coronado-Molina et al. 2012	SE_R	USA	25.18	-80.7	2	1	NA	polyhaline	scrub shrub	riverine	0.4	0	0.4	I~II	962		962	No
Coronado-Molina et al. 2012	SE_F	USA	25.18	-80.7	2	1	NA	polyhaline	forested	fringe	0.4	0	0.4	I~II	952		952	No
Coronado-Molina et al. 2012	SE_B	USA	25.18	-80.7	2	1	NA	mesohaline	scrub shrub	basin	0.4	0	0.4	I~II	364		364	No
Day et al. 1996	Day_96_1	Mexico	18.65	-91.76	2	2	NA	mesohaline	forested	fringe	NA	NA	NA	III~V	417		417	No
Day et al. 1996	Day_96_2	Mexico	18.65	-91.76	2	2	NA	brine	forested	basin	NA	NA	NA	III~V	587		587	No
Dung et al. 2016	fringe	Vietnam	10.4	106.88	1	2	NA	NA	NA	fringe	4	0	4	III~V	191.1		191.1	No
Dung et al. 2016	transitinoal	Vietnam	10.4	106.88	1	2	NA	NA	NA	interior	4	0	4	III~V	248.8		248.8	No
Dung et al. 2016	interior	Vietnam	10.4	106.88	1	2	NA	NA	NA	interior	4	0	4	III~V	248.5		248.5	No
Dung et al. 2016	typoon impacted	Vietnam	10.4	106.88	1	2	NA	NA	NA	interior	4	0	4	III~V	236.5		236.5	No
Ezcurra et al. 2016	PE16 Punta Cancun fringe	Mexico	15.07	-92.76	2	2	NA	NA	NA	fringe	1.25	0	1.25	III~V	309.8		309.8	No
Ezcurra et al. 2016	PE16 La Salina fringe	Mexico	24.25	-110.31	2	2	NA	NA	NA	fringe	1.1	0	1.1	III~V	916.1		916.1	No
Ezcurra et al. 2016	PE16 Sur fringe	Mexico	24.25	-110.31	2	2	NA	NA	NA	fringe	1.88	0	1.88	III~V	880.4		880.4	No
Ezcurra et al. 2016	PE16 Norte fringe	Mexico	24.25	-110.31	2	2	NA	NA	NA	fringe	0.61	0	0.61	III~V	700		700	No
Ezcurra et al. 2016	PE16 La Concepcion fringe	Mexico	24.31	-110.32	2	2	NA	NA	NA	fringe	1.85	0	1.85	III~V	75.2		75.2	No
Ezcurra et al. 2016	PE16 Puerto Gata fringeCore 1	Mexico	24.32	-110.32	2	2	NA	NA	NA	fringe	0.6	0	0.6	III~V	1400		1400	No
Ezcurra et al. 2016	PE16 Puerto Gata fringeCore 2	Mexico	24.55	-111.74	2	2	NA	NA	NA	fringe	0.61	0	0.61	III~V	415.7		415.7	No
Ezcurra et al. 2016	PE16 Puerto Gata fringeCore 3	Mexico	24.58	-111.8	2	1	NA	NA	NA	fringe	0.66	0	0.66	III~V	205.3		205.3	No
Fernandes et al. 2011	Man II	India	19.25	72.83	2	2	NA	NA	NA	fringe	0.42	0	0.42	III~V	67		67	No
Fernandes et al. 2011	Man I	India	19.25	72.83	2	2	NA	NA	NA	riverine	0.5	0	0.5	III~V	129.4		129.4	No
Grellier et al. 2017	Intact	Vietnam	20.24	106.52	2	2	NA	polyhaline	scrub shrub	NA	0.5	0	0.5	III~V	122.3		122.3	No
Grellier et al. 2017	Cleared	Vietnam	20.24	106.52	2	2	NA	mesohaline	scrub shrub	NA	0.5	0	0.5	III~V	107.2		107.2	No
Gutierrez et al. 2016	LDQL	Mexico	22.25	-105.55	2	2	NA	mesohaline	NA	NA	0.1	0	0.1	III~V	328.2		328.2	No
Gutierrez et al. 2016	LDMM	Mexico	22.25	-105.55	2	2	NA	mesohaline	NA	NA	0.1	0	0.1	III~V	320.9		320.9	No
Lupembe 2014	Rufiji river delta	Tanzania	-7.85	39.23	2	2	NA	NA	NA	NA	0.6	0	0.6	III~V	164.3		164.3	No
MacKenzie et al. 2016	RAM16 D1B0	Palau	7.41	134.51	2	2	NA	NA	NA	fringe	0.6	0	0.6	III~V	367.2		367.2	No
MacKenzie et al. 2016	RAM16 D1B375	Palau	7.41	134.51	2	2	NA	NA	NA	interior	0.6	0	0.6	III~V	571.3		571.3	No
MacKenzie et al. 2016	RAM16 D3B0	Palau	7.58	134.63	2	2	NA	NA	NA	fringe	0.6	0	0.6	III~V	533.4		533.4	No
MacKenzie et al. 2016	RAM16 D2B0	Palau	7.38	134.51	2	2	NA	NA	NA	fringe	0.6	0	0.6	III~V	711.2		711.2	No
MacKenzie et al. 2016	RAM16 D2B375	Palau	7.38	134.51	2	2	NA	NA	NA	interior	0.6	0	0.6	III~V	601.8		601.8	No
MacKenzie et al. 2016	RAM16 KVPF1.1	Vietnam	8.65	105.11	2	2	NA	NA	NA	fringe	0.6	0	0.6	III~V	273		273	No
MacKenzie et al. 2016	RAM16 KVPF1.6	Vietnam	8.65	105.11	2	2	NA	NA	NA	interior	0.6	0	0.6	III~V	374		374	No
MacKenzie et al. 2016	RAM16 KVPF2.1	Vietnam	8.65	105.11	2	2	NA	NA	NA	fringe	0.6	0	0.6	III~V	615		615	No
MacKenzie et al. 2016	RAM16 KVPF2.6	Vietnam	8.65	105.11	2	2	NA	NA	NA	interior	0.6	0	0.6	III~V	216		216	No
MacKenzie et al. 2016	RAM16 KVPF3.1	Vietnam	8.65	105.11	2	2	NA	NA	NA	fringe	0.6	0	0.6	III~V	163.2		163.2	No
MacKenzie et al. 2016	RAM16 KVPF3.6	Vietnam	8.65	105.11	2	2	NA	NA	NA	interior	0.6	0	0.6	III~V	189.8		189.8	No
MacKenzie et al. 2016	RAM16 CG1.6	Vietnam	10.48	106.94	2	2	NA	NA	NA	interior	0.6	0	0.6	III~V	262.4		262.4	No
MacKenzie et al. 2016	RAM16 CG2.1	Vietnam	10.48	106.94	2	2	NA	NA	NA	fringe	0.6	0	0.6	III~V	169.6		169.6	No
MacKenzie et al. 2016	RAM16 U1B375	Palau	7.63	134.62	2	2	NA	NA	NA	interior	0.6	0	0.6	III~V	597		597	No
MacKenzie et al. 2016	RAM16 U2B0	Palau	7.57	134.54	2	2	NA	NA	NA	fringe	0.6	0	0.6	III~V	424.8		424.8	No
MacKenzie et al. 2016	RAM16 U2B375	Palau	7.57	134.54	2	2	NA	NA	NA	interior	0.6	0	0.6	III~V	899.6		899.6	No
MacKenzie et al. 2016	RAM16 U3B0	Palau	7.4	134.59	1	2	NA	NA	NA	fringe	0.6	0	0.6	III~V	343		343	No
MacKenzie et al. 2016	RAM16 U3B375	Palau	7.4	134.59	1	2	NA	NA	NA	interior	0.6	0	0.6	III~V	604.8		604.8	No
MacKenzie et al. 2016	RAM16 U1B0	Palau	7.63	134.62	2	2	NA	NA	NA	fringe	0.6	0	0.6	III~V	453		453	No
Marchand 2017	Mixed mature	French Guiana/Guadeloupe	5.4	-52.9	1	1	NA	NA	forested	interior	1.01	0	1.01	III~V	157.4		157.4	No
Marchand 2017	Scenecent	French Guiana/Guadeloupe	5.4	-52.9	1	1	NA	NA	forested to shrub	interior	1.01	0	1.01	III~V	237.3		237.3	No
Marchio et al. 2016	SC basin	French Guiana	26.09	-81.77	2	2	NA	NA	NA	basin	0.32	0	0.32	III~V	309.4		309.4	No
Marchio et al. 2016	SC dwarf	French Guiana	26.09	-81.77	2	2	NA	NA	scrub shrub	dwarf	0.18	0	0.18	III~V	91		91	No
Marchio et al. 2016	SC riverine	French Guiana	26.09	-81.78	2	2	NA	NA	NA	riverine	0.34	0	0.34	III~V	314.6		314.6	No
Marchio et al. 2016	SC fringe	French Guiana	26.09	-81.78	2	2	NA	NA	NA	fringe	0.26	0	0.26	III~V	533.6		533.6	No
Mehlig et al. 2010	Site 9	Brazil	-0.93	-46.7	2	1	NA	brine	forested	fringe	0.5	0	0.5	III~V	116.7		116.7	No
Mehlig et al. 2010	Site 6	Brazil	-0.89	-46.66	2	2	NA	NA	scrub shrub	interior	0.5	0	0.5	III~V	195.3		195.3	No
Mehlig et al. 2010	Site 3	Brazil	-0.84	-46.64	2	2	NA	NA	forested	interior	0.5	0	0.5	III~V	133.8		133.8	No
Nam et al. 2016	CGMBR fringe	Vietnam	10.48	106.94	2	2	NA	polyhaline	NA	fringe	3	0	3	III~V	272.25		280.3	No
Nam et al. 2016	CGMBR interior	Vietnam	10.48	106.94	2	2	NA	polyhaline	NA	interior	3	0	3	III~V	378.29		277.8	No
Nam et al. 2016	KVPF fringe	Vietnam	8.65	105.11	2	2	NA	polyhaline	NA	fringe	3	0	3	III~V	332.97		332.97	No
Nam et al. 2016	KVPF interior	Vietnam	8.65	105.11	2	2	NA	polyhaline	NA	interior	3	0	3	III~V	293.22		293.22	No
N?brega et al. 2016	Jaguaribe	Brazil	-4.44	-37.78	2	2	NA	NA	NA	NA	0.4	0	0.4	III~V	210.6		210.6	No
N?brega et al. 2016	Coco	Brazil	-3.78	-38.44	2	2	NA	NA	NA	NA	0.4	0	0.4	III~V	208.2		208.2	No
N?brega et al. 2016	Timonha river	Brazil	-2.95	-41.25	2	2	NA	NA	NA	NA	0.4	0	0.4	III~V	373.7		373.7	No
Osland et al. 2012	Osl12	USA	27.75	-82.45	2	2	NA	NA	forested to shrub	NA	0.4	0	0.4	I~II	256		256	No
Perera & Amarasinghe 2016	Per16	Sri Lanka	8.3	79.84	1	2	NA	NA	NA	NA	0.45	0	0.45	III~V	836.1		836.1	No
Ranjan et al. 2010	core C	India	11.38	79.75	2	2	NA	saline	NA	NA	0.42	0	0.42	III~V	129		155.7	No
Ranjan et al. 2010	core B	India	11.38	79.75	2	2	NA	brine	NA	NA	0.48	0	0.48	III~V	141		141	No
Ranjan et al. 2010	core D	India	11.38	79.75	2	2	NA	brine	NA	NA	0.8	0	0.8	III~V	103		168.7	No
Sahu et al. 2016	Sahu16	India	20.39	86.76	2	2	NA	NA	NA	NA	0.3	0	0.3	III~V	181		181	No
Steyer 1988	Steyer88_1	USA	26.03	-81.75	2	2	NA	NA	NA	NA	NA	NA	NA	I~II	403.3		403.3	No
Steyer 1988	Steyer88_2	USA	26.03	-81.75	2	2	NA	NA	NA	NA	NA	NA	NA	I~II	429.9		429.9	No
Twilley et al. 1986	basin	USA	26.03	-81.75	2	2	NA	mesohaline to brine	forested	basin	NA	NA	NA	I~II	502.3		502.3	No
Twilley et al. 1986	fringe	USA	26.03	-81.75	2	2	NA	mesohaline to brine	forested	fringe	NA	NA	NA	I~II	552.7		552.7	No
Ukpong 1995, 2000	Community 1	Nigeria	4.94	8.27	2	2	NA	NA	NA	NA	0.4	0	0.4	III~V	429.2		429.2	No
Ukpong 1995, 2000	Community 2	Nigeria	4.94	8.27	2	2	NA	NA	NA	NA	0.4	0	0.4	III~V	729.8		729.8	No
Ukpong 1995, 2000	Community 3	Nigeria	4.94	8.27	2	2	NA	NA	NA	NA	0.4	0	0.4	III~V	482.4		482.4	No
Ukpong 1995, 2000	Community 4	Nigeria	4.94	8.27	2	2	NA	NA	NA	NA	0.4	0	0.4	III~V	489.7		489.7	No
Ukpong 1995, 2000	Community 5	Nigeria	4.94	8.27	2	2	NA	NA	NA	NA	0.4	0	0.4	III~V	342		342	No
Ukpong 1995, 2000	Community 6	Nigeria	4.94	8.27	2	2	NA	NA	NA	NA	0.4	0	0.4	III~V	828		828	No
Vasconcelos et al. 2015	Vas15	Guinea-Bissau	12.29	-16.25	2	2	NA	NA	NA	NA	NA	NA	NA	III~V	272.5		272.5	No
Wang et al. 2013	SA	China	21.57	109.75	2	2	1.7	mesohaline	scrub shrub	interior	1	0	1	III~V	183.98		131.6	No
Wang et al. 2013	AC+KO	China	21.56	109.75	2	2	3.3	mesohaline	scrub shrub	interior	1	0	1	III~V	261.5		237.9	No
Wang et al. 2013	BG	China	21.57	109.76	2	2	4.5	mesohaline	scrub shrub	interior	1	0	1	III~V	279.04		229	No
Wang et al. 2013	RS	China	21.55	109.77	2	2	4.2	mesohaline	scrub shrub	interior	1	0	1	III~V	275.79		266.8	No
Wang et al. 2013	AM	China	21.54	109.78	2	2	1.6	mesohaline	scrub shrub	dwarf	1	0	1	III~V	188.07		236	No
Yando et al. 2016	Cedar Key	USA	29.14	-83.03	2	2	0.49	mixoeuhaline	forested to shrub	NA	0.3	0	0.3	I~II	137		137	No
Yando et al. 2016	Port Fourchon	USA	29.11	-90.2	2	1	0.11	saline	scrub shrub	NA	0.3	0	0.3	I~II	243		243	No
Yando et al. 2016	Port Aransas	USA	27.86	-97.07	2	2	0.25	saline	scrub shrub	NA	0.3	0	0.3	I~II	290		290	No
Liu et al. 2014	Jiulong River Estuary1	China	24.46166667	118.1783333	8	7	NA	NA	NA	NA	0.6	0	0.6	III~V	334.8		320.13	No
Liu et al. 2014	Dongzhai Hainan Island	China	19.995	110.5433333	3	6	NA	NA	NA	NA	0.2	0	0.2	III~V	209.88		209.88	No
Liu et al. 2014	Techeng Island	China	21.15666667	110.4241667	8	7	NA	NA	NA	NA	0.3	0	0.3	III~V	145.2		145.2	No
Zheng et al. 1995	Yingluo bay	China	21.49333333	109.7583333	8	7	NA	mixoeuhaline	forested	interior	1.2	0	1.2	III~V	631.21		620.5	No
Liu et al. 2014	Jiulong River Estuary2	China	24.46166667	118.045	8	3	NA	NA	NA	NA	0.2	0	0.2	III~V	346.68		346.68	No
Liu et al. 2014	Futian Shenzhen	China	22.52416667	113.9925	8	4	NA	NA	NA	NA	0.5	0	0.5	III~V	602.88		602.88	No
Liu et al. 2014	Gaoqiao	China	31.38416667	121.5216667	8	7	NA	NA	NA	NA	1	0	1	III~V	260.14		260.14	No
Meng et al. 2019	Dongzhai Harbor1	China	19.995	110.5433333	3	6	NA	NA	NA	NA	1	0	1	III~V	311.17		311.17	No
Meng et al. 2019	Dongzhai Harbor2	China	19.995	110.5433333	3	6	NA	NA	NA	NA	1	0	1	III~V	246.37		246.37	No
Meng et al. 2019	Qinglan Harbor	China	19.56	110.8366667	2	7	NA	NA	NA	NA	1	0	1	III~V	492.76		492.76	No
Lunstrum & Chen (2014)	Shenzhen Bay2	China	22.51833333	114.025	8	3	1.5	NA	forested	fringe	1	0	1	III~V	119.6		119.6	No
Lunstrum & Chen (2014)	Shenzhen Bay3	China	22.52	114.0017105	2	7	1.5	NA	scrub shrub	fringe	1	0	1	III~V	102.3		102.3	No
Lunstrum & Chen (2014)	Shenzhen Bay4	China	22.52166667	114.0183333	8	7	1.4	NA	forested	fringe	1	0	1	III~V	123.6		123.6	No
Lunstrum & Chen (2014)	Shenzhen Bay5	China	22.52333333	114.015	8	3	1.7	NA	forested	interior	1	0	1	III~V	170.4		170.4	No
He et al. 2017	qinzhou Bay4	China	21.815	108.6406667	3	7	NA	NA	scrub shrub	NA	0.3	0	0.3	III~V	132.57		132.57	No
He et al. 2017	qinzhou Bay5	China	21.88283333	108.4825	8	4	NA	NA	scrub shrub	NA	0.3	0	0.3	III~V	150.83		150.83	No
He et al. 2017	qinzhou Bay6	China	21.77166667	108.49	8	2	NA	NA	scrub shrub	NA	0.3	0	0.3	III~V	172.43		172.43	No
Xin et al. 2014	Haikou1	China	20.07833333	110.6	8	1	NA	NA	NA	NA	1	0	1	III~V	267.7		267.7	No
Xin et al. 2014	Haikou2	China	20.00666667	110.6678333	8	7	NA	NA	NA	NA	1	0	1	III~V	291.7		291.7	No
Xin et al. 2014	Haikou3	China	19.92916667	110.6296667	8	7	NA	NA	NA	NA	1	0	1	III~V	220		220	No
Xin et al. 2014	Haikou4	China	19.9305	110.5566667	4	7	NA	NA	NA	NA	1	0	1	III~V	205.9		205.9	No
Xin et al. 2014	Haikou5	China	20.05083333	110.4041667	8	7	NA	NA	NA	NA	1	0	1	III~V	249.3		249.3	No
Xin et al. 2014	Haikou6	China	19.98833333	110.4566667	8	6	NA	NA	NA	NA	1	0	1	III~V	261.5		261.5	No
Xin et al. 2014	Wenchang1	China	19.50416667	110.7808333	8	7	NA	NA	NA	NA	1	0	1	III~V	1490.5		1490.5	No
Xin et al. 2014	Wenchang2	China	19.53	110.865	2	3	NA	NA	NA	NA	1	0	1	III~V	506.4		506.4	No
Xin et al. 2014	Wenchang3	China	19.449	110.7371667	3	7	NA	NA	NA	NA	1	0	1	III~V	851.2		851.2	No
Xin et al. 2014	Sanya1	China	18.24233333	109.715	8	3	NA	NA	NA	NA	1	0	1	III~V	219.5		219.5	No
Xin et al. 2014	Sanya2	China	18.20733333	109.6025	8	4	NA	NA	NA	NA	1	0	1	III~V	208.6		208.6	No
Xin et al. 2014	Sanya3	China	18.25233333	109.5416667	8	7	NA	NA	NA	NA	1	0	1	III~V	191.2		191.2	No
Xin et al. 2014	Dongfang	China	19.34416667	108.7133333	8	7	NA	NA	NA	NA	1	0	1	III~V	765.8		765.8	No
Xin et al. 2014	Danzhou	China	19.84916667	109.2933333	8	6	NA	NA	NA	NA	1	0	1	III~V	302		302	No
Mao et al. 2011	Shenzhen Bay6	China	22.47666667	114.0156667	8	7	NA	NA	NA	fringe	1	0	1	III~V	215.6		215.6	No
Liao et al. 2013	mindong Fujian1	China	27.25833333	120.3583333	8	7	NA	NA	NA	NA	0.6	0	0.6	III~V	94.3		94.3	No
Liao et al. 2013	mindong Fujian2	China	27.46583333	120.63	8	2	NA	NA	NA	NA	0.6	0	0.6	III~V	57		57	No
Liao et al. 2013	mindong Fujian3	China	27.72166667	120.7575	8	4	NA	NA	NA	NA	0.6	0	0.6	III~V	35.33		35.33	No
Murdiyarso et al. 2015	Sembilang 1	Indonesia	-2.0745	104.4666667	4	7	NA	NA	forested to shrub	riverine	1.76	0	1.76	III~V	429.9		429.9	No
Murdiyarso et al. 2015	Sembilang 2	Indonesia	-2.0745	104.4666667	4	7	NA	NA	forested to shrub	riverine	2.13	0	2.13	III~V	560.5		560.5	No
Murdiyarso et al. 2015	Sembilang 3	Indonesia	-2.0745	104.4666667	4	7	NA	NA	forested to shrub	riverine	1.86	0	1.86	III~V	516.3		516.3	No
Murdiyarso et al. 2015	Sembilang 4	Indonesia	-2.0745	104.4666667	4	7	NA	NA	forested to shrub	riverine	1.87	0	1.87	III~V	559.5		559.5	No
Murdiyarso et al. 2015	Sembilang 5	Indonesia	-2.0745	104.4666667	4	7	NA	NA	forested to shrub	riverine	1.57	0	1.57	III~V	581		581	No
Murdiyarso et al. 2015	Sembilang 6	Indonesia	-2.0745	104.4666667	4	7	NA	NA	forested to shrub	riverine	1.82	0	1.82	III~V	486.8		486.8	No
Murdiyarso et al. 2015	Cilacap 1	Indonesia	-7.723333333	108.958	9	3	NA	NA	scrub shrub	fringe	1.42	0	1.42	III~V	314.5		314.5	No
Murdiyarso et al. 2015	Cilacap 2	Indonesia	-7.723333333	108.958	9	3	NA	NA	scrub shrub	fringe	2.81	0	2.81	III~V	239.9		239.9	No
Murdiyarso et al. 2015	Kubu Raya 1	Indonesia	-0.675	109.3616667	3	7	NA	NA	forested	riverine	1.37	0	1.37	III~V	505.7		505.7	No
Murdiyarso et al. 2015	Kubu Raya 2	Indonesia	-0.675	109.3616667	3	7	NA	NA	forested	riverine	1.38	0	1.38	III~V	450.8		450.8	No
Murdiyarso et al. 2015	Kubu Raya 3	Indonesia	-0.675	109.3616667	3	7	NA	NA	forested	riverine	1.52	0	1.52	III~V	442.4		442.4	No
Murdiyarso et al. 2015	Kubu Raya 4	Indonesia	-0.675	109.3616667	3	7	NA	NA	forested	riverine	1.38	0	1.38	III~V	472.7		472.7	No
Murdiyarso et al. 2015	Kubu Raya 5	Indonesia	-0.675	109.3616667	3	7	NA	NA	forested	riverine	1.24	0	1.24	III~V	381.4		381.4	No
Murdiyarso et al. 2015	Kubu Raya 6	Indonesia	-0.675	109.3616667	3	7	NA	NA	forested	riverine	1.39	0	1.39	III~V	471		471	No
Murdiyarso et al. 2015	Kubu Raya 7	Indonesia	-0.675	109.3616667	3	7	NA	NA	forested	riverine	1.27	0	1.27	III~V	463.9		463.9	No
Murdiyarso et al. 2015	Tanjung Puting 1	Indonesia	-2.858333333	111.7	9	1	NA	NA	forested	riverine	3	0	3	III~V	279.3		279.3	No
Murdiyarso et al. 2015	Tanjung Puting 2	Indonesia	-2.858333333	111.7	9	1	NA	NA	forested	riverine	3	0	3	III~V	232.4		232.4	No
Murdiyarso et al. 2015	Tanjung Puting 3	Indonesia	-2.858333333	111.7	9	1	NA	NA	forested	riverine	3	0	3	III~V	333.8		333.8	No
Murdiyarso et al. 2015	Tanjung Puting 4	Indonesia	-2.858333333	111.7	9	1	NA	NA	forested	riverine	3	0	3	III~V	319		319	No
Murdiyarso et al. 2015	Tanjung Puting 5	Indonesia	-2.858333333	111.7	9	1	NA	NA	forested	riverine	3	0	3	III~V	378.6		378.6	No
Murdiyarso et al. 2015	Bunaken 1	Indonesia	1.288333333	124.51	9	2	NA	NA	scrub shrub	overwash	0.46	0	0.46	III~V	600.6		600.6	No
Murdiyarso et al. 2015	Bunaken 2	Indonesia	1.288333333	124.51	9	2	NA	NA	scrub shrub	overwash	0.97	0	0.97	III~V	553.4		553.4	No
Murdiyarso et al. 2015	Bunaken 3	Indonesia	1.288333333	124.51	9	2	NA	NA	scrub shrub	overwash	0.85	0	0.85	III~V	733.7		733.7	No
Murdiyarso et al. 2015	Bunaken 4	Indonesia	1.288333333	124.51	9	2	NA	NA	scrub shrub	overwash	3	0	3	III~V	722		722	No
Murdiyarso et al. 2015	Bunaken 5	Indonesia	1.288333333	124.51	9	2	NA	NA	scrub shrub	overwash	0.98	0	0.98	III~V	725.2		725.2	No
Murdiyarso et al. 2015	Bunaken 6	Indonesia	1.288333333	124.51	9	2	NA	NA	scrub shrub	overwash	0.78	0	0.78	III~V	652.2		652.2	No
Murdiyarso et al. 2015	Teminabuan 1	Indonesia	-1.623333333	131.81	9	2	NA	NA	forested to shrub	fringe/riverine	1.19	0	1.19	III~V	579.3		579.3	No
Murdiyarso et al. 2015	Teminabuan 2	Indonesia	-1.623333333	131.81	9	2	NA	NA	forested to shrub	fringe/riverine	1.41	0	1.41	III~V	472.4		472.4	No
Murdiyarso et al. 2015	Teminabuan 3	Indonesia	-1.623333333	131.81	9	2	NA	NA	forested to shrub	fringe/riverine	1.27	0	1.27	III~V	226.1		226.1	No
Murdiyarso et al. 2015	Teminabuan 4	Indonesia	-1.623333333	131.81	9	2	NA	NA	forested to shrub	fringe/riverine	2.29	0	2.29	III~V	437.6		437.6	No
Murdiyarso et al. 2015	Bintuni 1	Indonesia	-2.17	133.5333333	2	7	NA	NA	forested	fringe	2.15	0	2.15	III~V	476.5		476.5	No
Murdiyarso et al. 2015	Bintuni 2	Indonesia	-2.17	133.5333333	2	7	NA	NA	forested	fringe	2.86	0	2.86	III~V	341.4		341.4	No
Murdiyarso et al. 2015	Bintuni 3	Indonesia	-2.17	133.5333333	2	7	NA	NA	forested	fringe	2.64	0	2.64	III~V	489.5		489.5	No
Murdiyarso et al. 2015	Bintuni 4	Indonesia	-2.17	133.5333333	2	7	NA	NA	forested	fringe	2.9	0	2.9	III~V	400.3		400.3	No
Murdiyarso et al. 2015	Bintuni 5	Indonesia	-2.17	133.5333333	2	7	NA	NA	forested	fringe	2.69	0	2.69	III~V	394.7		394.7	No
Murdiyarso et al. 2015	Timika 1	Indonesia	-4.861666667	136.7883333	9	7	NA	NA	forested	riverine	1.7	0	1.7	III~V	566.7		566.7	No
Murdiyarso et al. 2015	Timika 2	Indonesia	-4.861666667	136.7883333	9	7	NA	NA	forested	riverine	1.56	0	1.56	III~V	490.5		490.5	No
Murdiyarso et al. 2015	Timika 3	Indonesia	-4.861666667	136.7883333	9	7	NA	NA	forested	riverine	2.85	0	2.85	III~V	439.4		439.4	No
Murdiyarso et al. 2015	Timika 4	Indonesia	-4.861666667	136.7883333	9	7	NA	NA	forested	riverine	2.27	0	2.27	III~V	476.9		476.9	No
Chen et al. (2018)	LW	Indonesia	1.595	124.8466667	3	6	NA	NA	NA	interior	0.5	0	0.5	III~V	163		163	No
Chen et al. (2018)	MZ	Indonesia	1.595	124.8466667	3	6	NA	NA	NA	interior	0.5	0	0.5	III~V	162		162	No
Chen et al. (2018)	SW	Indonesia	1.595	124.8466667	3	6	NA	NA	NA	fringe	0.2	0	0.2	III~V	136		136	No
Kusumaningtyas et al. (2019)	SAL	Indonesia	-8.7	108.9	1	1	NA	NA	NA	fringe/riverine	1	0	1	III~V	317.4		317.4	No
Kusumaningtyas et al. (2019)	Kobgsi Island	Indonesia	-5.9	106.6	1	1	NA	NA	NA	overwash	1	0	1	III~V	108		108	No
Thant et al. (2012)	Ayeyarwady Delta, Myanmar	Myanmar	16.9	94.97	1	2	NA	NA	forested to shrub	NA	1	0	1	III~V	163		163	No
Adame et al. (2018)	clear-cut	Malaysia	4.838333333	100.6308333	9	7	NA	mesohaline	scrub shrub	riverine	2.5	0	2.5	III~V	385.2		385.2	No
Adame et al. (2018)	5years	Malaysia	4.838333333	100.6308333	9	7	NA	mesohaline	NA	riverine	2.5	0	2.5	III~V	460.8		460.8	No
Adame et al. (2018)	15 years	Malaysia	4.838333333	100.6308333	9	7	NA	mesohaline	NA	riverine	2.5	0	2.5	III~V	483.2		483.2	No
Adame et al. (2018)	30 years	Malaysia	4.838333333	100.6308333	9	7	NA	mesohaline	NA	riverine	2.5	0	2.5	III~V	497.5		497.5	No
Adame et al. (2018)	40 years	Malaysia	4.838333333	100.6308333	9	7	NA	mesohaline	NA	riverine	2.5	0	2.5	III~V	454.3		454.3	No
Adame et al. (2018)	70 years	Malaysia	4.838333333	100.6308333	9	7	NA	mesohaline	forested	riverine	2.5	0	2.5	III~V	545		545	No
Guan et al. 2018	Qinglan Bay	China	19.583	110.8	3	1	NA	NA	NA	NA	1	0	1	III~V	228.72		228.72	No
Guan et al. 2018	Chengmai	China	19.9	109.983	1	3	NA	NA	NA	NA	1	0	1	III~V	94.26		94.26	No
Guan et al. 2018	Dongchang-Caiqiao	China	19.833	109.54	3	2	NA	NA	NA	NA	1	0	1	III~V	200.8		200.8	No
Guan et al. 2018	Danzhou	China	19.74	109.275	2	3	NA	NA	NA	NA	1	0	1	III~V	198.84		198.84	No
Guan et al. 2018	Dongfang	China	19.2	108.633	1	3	NA	NA	NA	NA	1	0	1	III~V	198.98		198.98	No
Guan et al. 2018	Sanya	China	18.24	108.633	2	3	NA	NA	NA	NA	1	0	1	III~V	129.24		129.24	No
Guan et al. 2018	Dongzhai Bay	China	19.94	110.575	2	3	NA	NA	NA	NA	1	0	1	III~V	152.32		152.32	No
Bukoski et al 2017	KB1 Core 1	Thailand	8	99	0	0	NA	NA	NA	NA	1~2	0	1~2	III~V	96.93		96.93	Yes
Bukoski et al 2017	KB1 Core 2	Thailand	8	99	0	0	NA	NA	NA	NA	1~2	0	1~2	III~V	141.908		141.908	Yes
Bukoski et al 2017	KB2 Core 1	Thailand	8.1	98.9	1	1	NA	NA	NA	NA	1~2	0	1~2	III~V	306.332		306.332	Yes
Bukoski et al 2017	KB2 Core 2	Thailand	8.1	98.9	1	1	NA	NA	NA	NA	1~2	0	1~2	III~V	328.492		328.492	Yes
Bukoski et al 2017	KB3 Core 1	Thailand	8.1	98.9	1	1	NA	NA	NA	NA	1~2	0	1~2	III~V	416.726		416.726	Yes
Bukoski et al 2017	KB3 Core 2	Thailand	8.1	98.9	1	1	NA	NA	NA	NA	1~2	0	1~2	III~V	413.84		413.84	Yes
Bukoski et al 2017	KB4 Core 1	Thailand	8	98.9	0	1	NA	NA	NA	NA	1~2	0	1~2	III~V	214.4170553		214.4170553	Yes
Bukoski et al 2017	KB4 Core 2	Thailand	8	98.9	0	1	NA	NA	NA	NA	1~2	0	1~2	III~V	187.662		187.662	Yes
Bukoski et al 2017	KB5 Core 1	Thailand	8	99	0	0	NA	NA	NA	NA	1~2	0	1~2	III~V	400.69		400.69	Yes
Bukoski et al 2017	KB5 Core 2	Thailand	8	99	0	0	NA	NA	NA	NA	1~2	0	1~2	III~V	383.318		383.318	Yes
Bukoski et al 2017	KB6 Core 1	Thailand	8.1	98.9	1	1	NA	NA	NA	NA	1~2	0	1~2	III~V	226.895		226.895	Yes
Bukoski et al 2017	KB6 Core 2	Thailand	8.1	98.9	1	1	NA	NA	NA	NA	1~2	0	1~2	III~V	189.6444223		189.6444223	Yes
Bukoski et al 2017	KB7 Core 1	Thailand	8	99	0	0	NA	NA	NA	NA	1~2	0	1~2	III~V	372.11		372.11	Yes
Bukoski et al 2017	KB7 Core 2	Thailand	8	99	0	0	NA	NA	NA	NA	1~2	0	1~2	III~V	375.23		375.23	Yes
Bukoski et al 2017	PP1 Core 1	Thailand	8.4	100.2	1	1	NA	NA	NA	NA	1~2	0	1~2	III~V	175.748973		175.748973	Yes
Bukoski et al 2017	PP1 Core 2	Thailand	8.4	100.2	1	1	NA	NA	NA	NA	1~2	0	1~2	III~V	170.5596636		170.5596636	Yes
Bukoski et al 2017	PP2 Core 1	Thailand	8.5	100.2	1	1	NA	NA	NA	NA	1~2	0	1~2	III~V	147.1264808		147.1264808	Yes
Bukoski et al 2017	PP2 Core 2	Thailand	8.5	100.2	1	1	NA	NA	NA	NA	1~2	0	1~2	III~V	204.2679626		204.2679626	Yes
Bukoski et al 2017	PP3 Core 1	Thailand	8.5	100.2	1	1	NA	NA	NA	NA	1~2	0	1~2	III~V	156.1900377		156.1900377	Yes
Bukoski et al 2017	PP3 Core 2	Thailand	8.5	100.2	1	1	NA	NA	NA	NA	1~2	0	1~2	III~V	160.1706598		160.1706598	Yes
Bukoski et al 2017	PP4 Core 1	Thailand	8.4	100.2	1	1	NA	NA	NA	NA	1~2	0	1~2	III~V	224.4932269		224.4932269	Yes
Bukoski et al 2017	PP4 Core 2	Thailand	8.4	100.2	1	1	NA	NA	NA	NA	1~2	0	1~2	III~V	179.8309029		179.8309029	Yes
Bukoski et al 2017	PP5 Core 1	Thailand	8.4	100.2	1	1	NA	NA	NA	NA	1~2	0	1~2	III~V	224.9349268		224.9349268	Yes
Bukoski et al 2017	PP5 Core 2	Thailand	8.4	100.2	1	1	NA	NA	NA	NA	1~2	0	1~2	III~V	189.5808389		189.5808389	Yes
Bukoski et al 2017	PP6 Core 1	Thailand	8.4	100.2	1	1	NA	NA	NA	NA	1~2	0	1~2	III~V	148.0889582		148.0889582	Yes
Bukoski et al 2017	PP6 Core 2	Thailand	8.4	100.2	1	1	NA	NA	NA	NA	1~2	0	1~2	III~V	178.1302026		178.1302026	Yes
Bukoski et al 2017	PP7 Core 1	Thailand	8.4	100.2	1	1	NA	NA	NA	NA	1~2	0	1~2	III~V	171.2670212		171.2670212	Yes
Bukoski et al 2017	PP7 Core 2	Thailand	8.4	100.2	1	1	NA	NA	NA	NA	1~2	0	1~2	III~V	200.4225495		200.4225495	Yes
Bukoski et al 2017	PP8 Core 1	Thailand	8.5	100.2	1	1	NA	NA	NA	NA	1~2	0	1~2	III~V	186.0739137		186.0739137	Yes
Bukoski et al 2017	PP8 Core 2	Thailand	8.5	100.2	1	1	NA	NA	NA	NA	1~2	0	1~2	III~V	170.5477925		170.5477925	Yes
Bukoski et al 2017	PP9 Core 1	Thailand	8.4	100.2	1	1	NA	NA	NA	NA	1~2	0	1~2	III~V	148.4517753		148.4517753	Yes
Bukoski et al 2017	PP9 Core 2	Thailand	8.4	100.2	1	1	NA	NA	NA	NA	1~2	0	1~2	III~V	171.8908403		171.8908403	Yes
Bukoski et al 2017	PP10 Core 1	Thailand	8.5	100.2	1	1	NA	NA	NA	NA	1~2	0	1~2	III~V	173.4105551		173.4105551	Yes
Bukoski et al 2017	PP10 Core 2	Thailand	8.5	100.2	1	1	NA	NA	NA	NA	1~2	0	1~2	III~V	194.5408435		194.5408435	Yes
Bukoski et al 2017	QN1 Core 1	Vietnam	21.2	101.4	1	1	NA	NA	NA	NA	1~2	0	1~2	III~V	141.2702842		141.2702842	Yes
Bukoski et al 2017	QN1 Core 2	Vietnam	21.2	101.4	1	1	NA	NA	NA	NA	1~2	0	1~2	III~V	153.9889861		153.9889861	Yes
Bukoski et al 2017	QN2 Core 1	Vietnam	21.2	101.4	1	1	NA	NA	NA	NA	1~2	0	1~2	III~V	250.5379		250.5379	Yes
Bukoski et al 2017	QN2 Core 2	Vietnam	21.2	101.4	1	1	NA	NA	NA	NA	1~2	0	1~2	III~V	150.0137201		150.0137201	Yes
Bukoski et al 2017	QN3 Core 1	Vietnam	21.2	101.4	1	1	NA	NA	NA	NA	1~2	0	1~2	III~V	108.3325243		108.3325243	Yes
Bukoski et al 2017	QN3 Core 2	Vietnam	21.2	101.4	1	1	NA	NA	NA	NA	1~2	0	1~2	III~V	118.4554323		118.4554323	Yes
Bukoski et al 2017	HP1 Core 1	Vietnam	20.6	100.7	1	1	NA	NA	NA	NA	1~2	0	1~2	III~V	103.56136		103.56136	Yes
Bukoski et al 2017	HP1 Core 2	Vietnam	20.6	100.7	1	1	NA	NA	NA	NA	1~2	0	1~2	III~V	88.7072		88.7072	Yes
Bukoski et al 2017	HP2 Core 1	Vietnam	20.7	100.7	1	1	NA	NA	NA	NA	1~2	0	1~2	III~V	127.40942		127.40942	Yes
Bukoski et al 2017	HP2 Core 2	Vietnam	20.7	100.7	1	1	NA	NA	NA	NA	1~2	0	1~2	III~V	103.4818026		103.4818026	Yes
Bukoski et al 2017	HP3 Core 1	Vietnam	20.7	100.7	1	1	NA	NA	NA	NA	1~2	0	1~2	III~V	124.13096		124.13096	Yes
Bukoski et al 2017	HP3 Core 2	Vietnam	20.7	100.7	1	1	NA	NA	NA	NA	1~2	0	1~2	III~V	127.0978		127.0978	Yes
Bukoski et al 2017	ND Core 1	Vietnam	20.2	100.5	1	0	NA	NA	NA	NA	1~2	0	1~2	III~V	129.6633		129.6633	Yes
Bukoski et al 2017	KL3 Core 1	Vietnam	10.2	100.6	1	1	NA	NA	NA	NA	1~2	0	1~2	III~V	58.78939529		58.78939529	Yes
Bukoski et al 2017	KL3 Core 2	Vietnam	10.2	100.6	1	1	NA	NA	NA	NA	1~2	0	1~2	III~V	118.81074		118.81074	Yes
Bukoski et al 2017	KL5 Core 1	Vietnam	10.2	104.6	1	1	NA	NA	NA	NA	1~2	0	1~2	III~V	269.4508717		269.4508717	Yes
Bukoski et al 2017	KL5 Core 2	Vietnam	10.2	104.6	1	1	NA	NA	NA	NA	1~2	0	1~2	III~V	193.522		193.522	Yes
Bukoski et al 2017	KL8 Core 1	Vietnam	10.2	104.6	1	1	NA	NA	NA	NA	1~2	0	1~2	III~V	257.543		257.543	Yes
Bukoski et al 2017	KL8 Core 2	Vietnam	10.2	104.6	1	1	NA	NA	NA	NA	1~2	0	1~2	III~V	184.196		184.196	Yes
Bukoski et al 2017	AB1 Core 1	Vietnam	9.8	104.9	1	1	NA	NA	NA	NA	1~2	0	1~2	III~V	147.49		147.49	Yes
Bukoski et al 2017	AM1 Core 1	Vietnam	9.7	104.9	1	1	NA	NA	NA	NA	1~2	0	1~2	III~V	147.487		147.487	Yes
Bukoski et al 2017	VR2 Core 1	Vietnam	10.1	105	1	0	NA	NA	NA	NA	1~2	0	1~2	III~V	208.5376833		208.5376833	Yes
Bukoski et al 2017	VR3 Core 1	Vietnam	10.1	105	1	0	NA	NA	NA	NA	1~2	0	1~2	III~V	229.0469094		229.0469094	Yes
Bukoski et al 2017	VR4 Core 1	Vietnam	10.1	105	1	0	NA	NA	NA	NA	1~2	0	1~2	III~V	238.789824		238.789824	Yes
Gillis et al 2017	LGG17_A	Thailand	8.210624	98.339469	6	6	NA	NA	NA	NA	0.05	0	0.05	III~V	266.724234		266.724234	Yes
Gillis et al 2017	LGG17_B	Thailand	8.202915	98.317947	6	6	NA	NA	NA	NA	0.05	0	0.05	III~V	54.40175631		54.40175631	Yes
Gillis et al 2017	LGG17_C	Thailand	8.175359	98.624256	6	6	NA	NA	NA	NA	0.05	0	0.05	III~V	50.91696917		50.91696917	Yes
Gillis et al 2017	LGG17_D	Thailand	8.126224	98.593558	6	6	NA	NA	NA	NA	0.05	0	0.05	III~V	32.20919205		32.20919205	Yes
Gillis et al 2017	LGG17_E	Thailand	8.101655	98.597483	6	6	NA	NA	NA	NA	0.05	0	0.05	III~V	211.8252062		211.8252062	Yes
Gillis et al 2017	LGG17_F	Thailand	8.085983	98.559989	6	6	NA	NA	NA	NA	0.05	0	0.05	III~V	100.0252644		100.0252644	Yes
Gillis et al 2017	LGG17_G	Thailand	8.064669	98.543226	6	6	NA	NA	NA	NA	0.05	0	0.05	III~V	128.2423581		128.2423581	Yes
Gillis et al 2017	LGG17_H	Thailand	8.044226	98.424474	6	6	NA	NA	NA	NA	0.05	0	0.05	III~V	74.82695673		74.82695673	Yes
Gillis et al 2017	LGG17_I	Thailand	7.987587	98.58128	6	5	NA	NA	NA	NA	0.05	0	0.05	III~V	44.92856869		44.92856869	Yes
Gillis et al 2017	LGG17_J	Thailand	7.914271	98.584573	6	6	NA	NA	NA	NA	0.05	0	0.05	III~V	154.0443096		154.0443096	Yes
Gillis et al 2017	LGG17_K	Thailand	7.832793	98.359394	6	6	NA	NA	NA	NA	0.05	0	0.05	III~V	42.46674221		42.46674221	Yes
Gillis et al 2017	LGG17_L	Thailand	7.826122	98.380965	6	6	NA	NA	NA	NA	0.05	0	0.05	III~V	81.73460022		81.73460022	Yes
Gevana and Pampolina 2009	GP09 Averaged	Philippines	13.814167	121.447528	6	6	NA	NA	forested to shrub	NA	0.05	0	0.05	III~V	128.6504303		128.6504303	Yes
Otero et al 2009	XLO09 Laguncularia	Brazil	-24.996785	-47.907329	6	6	NA	mixoeuhaline	NA	fringe	0.3	0	0.3	III~V	171.4318952		171.4318952	Yes
Otero et al 2009	XLO09 Rhizophora	Brazil	-24.996822	-47.907276	6	6	NA	mixoeuhaline	NA	fringe	0.4	0	0.4	III~V	358.7840362		358.7840362	Yes
Otero et al 2009	XLO09 Avicennia	Brazil	-24.996941	-47.907039	6	6	NA	mixoeuhaline	NA	fringe	0.35	0	0.35	III~V	363.0689724		363.0689724	Yes
Lee and Baker 1972	BKHL72 Station I	USA	21.437496	-157.811985	6	6	NA	mesohaline	NA	fringe	0.0762	0	0.0762	I~II	545.654626	344.93	344.93	Yes
Frusher et al 1994	SDF94 1	Australia	-18.078864	146.023005	6	6	NA	polyhaline	NA	NA	0.45	0	0.45	III~V	156.0922338		156.0922338	Yes
Frusher et al 1994	SDF94 2	Australia	-18.083427	146.000095	5	6	NA	mesohaline	NA	NA	0.45	0	0.45	III~V	147.4677881		147.4677881	Yes
Frusher et al 1994	SDF94 3	Australia	-18.101195	145.985549	6	6	NA	mesohaline	NA	NA	0.45	0	0.45	III~V	152.6715785		152.6715785	Yes
Frusher et al 1994	SDF94 4	Australia	-18.105466	145.963259	5	6	NA	oligohaline	NA	NA	0.45	0	0.45	III~V	105.5816811		105.5816811	Yes
Frusher et al 1994	SDF94 5	Australia	-18.100419	145.961916	6	6	NA	oligohaline	NA	NA	0.45	0	0.45	III~V	129.3711794		129.3711794	Yes
Dissanayake and Chandrasekara 2014	ND14 Avicennia	Sri Lanka	7.195614	79.843577	6	6	NA	polyhaline	NA	NA	0.15	0	0.15	III~V	487.136209	295.5122817	295.5122817	Yes
Dissanayake and Chandrasekara 2014	ND14 Rhizophora	Sri Lanka	7.19536	79.843759	5	6	NA	polyhaline	NA	NA	0.15	0	0.15	III~V	200.6638251	134.1530458	134.1530458	Yes
Dissanayake and Chandrasekara 2014	ND14 Lumnitzera	Sri Lanka	7.196772	79.843314	6	6	NA	polyhaline	NA	NA	0.15	0	0.15	III~V	204.6132527	136.1982477	136.1982477	Yes
Zhang et al 2012	JPZ12 Sites 1-2	China	21.568751	109.75712	6	4	NA	oligohaline	NA	NA	1	0	1	III~V	208.352		208.352	Yes
Naidoo and Raiman 1982	GN82 Sipingo 1	South Africa	-29.988266	30.947644	6	6	NA	NA	NA	NA	1	0	1	III~V	83.8540982	90.66516519	90.66516519	Yes
Naidoo and Raiman 1982	GN82 Sipingo 2	South Africa	-29.988266	30.947644	6	6	NA	NA	NA	NA	1	0	1	III~V	87.4367698	120.1983932	120.1983932	Yes
Naidoo and Raiman 1982	GN82 Mdloti	South Africa	-29.651374	31.126536	6	6	NA	NA	NA	NA	1	0	1	III~V	31.72410957	6.147314161	6.147314161	Yes
Owers et al 2016	CJO16 Tall Mangrove	Australia	-35.006626	150.668402	6	6	NA	NA	forested to shrub	NA	0.3	0	0.3	III~V	295		295	Yes
Owers et al 2016	CJO16 Shrub Mangrove	Australia	-35.013693	150.666216	6	6	NA	NA	scrub shrub	NA	0.3	0	0.3	III~V	264		264	Yes
Owers et al 2016	CJO16 Dwarf Mangrove	Australia	-35.019153	150.66816	6	4	NA	NA	scrub shrub	dwarf	0.3	0	0.3	III~V	248.3333333		248.3333333	Yes
Penha-Lopes et al 2009	GPL09 Canopy	Mozambique	-26.046572	32.964403	6	6	NA	NA	forested	NA	0.03	0	0.03	III~V	213.017509	140.52	140.52	Yes
Smoak et al 2013	JMS13 SH4	USA	25.42348611	-81.06044722	8	7	NA	NA	forested to shrub	fringe	0.24	0	0.24	I~II	515.0760133		515.0760133	Yes
Szczygielski et al 2015	AS14 VC10	Brazil	-2.768383333	-41.93361667	9	8	NA	NA	NA	NA	0.56	0	0.56	III~V	259.6498143		259.6498143	Yes
Lang'at et al 2014	JKSL14 Control	Kenya	-4.408888889	39.52305556	9	8	2.91	NA	NA	NA	1	0	1	III~V	520.8		520.8	Yes
Kelleway et al 2016	JJK16 TP1A	Australia	-34.01758	151.150859	5	6	NA	NA	NA	fringe	1	0	1	III~V	333.3296185		333.3296185	Yes
Kelleway et al 2016	JJK16 TP1B	Australia	-34.017388	151.151084	6	6	NA	NA	NA	fringe	1	0	1	III~V	393.9435482		393.9435482	Yes
Kelleway et al 2016	JJK16 TP1C	Australia	-34.017179	151.150425	6	6	NA	NA	NA	fringe	1	0	1	III~V	261.9845327		261.9845327	Yes
Kelleway et al 2016	JJK16 TP2A	Australia	-34.018197	151.152118	6	6	NA	NA	NA	fringe	1	0	1	III~V	250.0431209		250.0431209	Yes
Kelleway et al 2016	JJK16 TP2B	Australia	-34.018014	151.152284	6	6	NA	NA	NA	fringe	1	0	1	III~V	161.1561714		161.1561714	Yes
Kelleway et al 2016	JJK16 TP2C	Australia	-34.017396	151.15221	6	5	NA	NA	NA	fringe	1	0	1	III~V	177.6129164		177.6129164	Yes
Kelleway et al 2016	JJK16 TP3B	Australia	-34.019499	151.149488	6	6	NA	NA	NA	fringe	1	0	1	III~V	153.463582		153.463582	Yes
Kelleway et al 2016	JJK16 TP3C	Australia	-34.019265	151.147628	6	6	NA	NA	NA	fringe	1	0	1	III~V	222.2390812		222.2390812	Yes
Kelleway et al 2016	JJK16 TP3E	Australia	-34.019882	151.15011	6	5	NA	NA	NA	fringe	1	0	1	III~V	107.8466273		107.8466273	Yes
Kelleway et al 2016	JJK16 TP4A	Australia	-34.020201	151.152524	5	5	NA	NA	NA	fringe	1	0	1	III~V	115.9225857		115.9225857	Yes
Kelleway et al 2016	JJK16 TP4B	Australia	-34.021042	151.151427	6	6	NA	NA	NA	fringe	1	0	1	III~V	102.3263429		102.3263429	Yes
Kelleway et al 2016	JJK16 TP4C	Australia	-34.020932	151.151121	6	6	NA	NA	NA	fringe	1	0	1	III~V	126.3291714		126.3291714	Yes
Kelleway et al 2016	JJK16 GR1A	Australia	-33.98323	151.009012	5	6	NA	NA	NA	riverine	1	0	1	III~V	510.1886143		510.1886143	Yes
Kelleway et al 2016	JJK16 GR1B	Australia	-33.98335	151.008662	5	6	NA	NA	NA	riverine	1	0	1	III~V	396.3816714		396.3816714	Yes
Kelleway et al 2016	JJK16 GR1C	Australia	-33.98309	151.008512	5	6	NA	NA	NA	riverine	1	0	1	III~V	380.8524857		380.8524857	Yes
Kelleway et al 2016	JJK16 GR2A	Australia	-33.9848	151.008282	4	6	NA	NA	NA	riverine	1	0	1	III~V	297.3088631		297.3088631	Yes
Kelleway et al 2016	JJK16 GR2B	Australia	-33.98443	151.008642	5	6	NA	NA	NA	riverine	1	0	1	III~V	377.4049868		377.4049868	Yes
Kelleway et al 2016	JJK16 GR2C	Australia	-33.98416	151.008602	5	6	NA	NA	NA	riverine	1	0	1	III~V	392.0551714		392.0551714	Yes
Kelleway et al 2016	JJK16 GR3A	Australia	-33.98414	151.009322	5	6	NA	NA	NA	riverine	1	0	1	III~V	249.4194531		249.4194531	Yes
Kelleway et al 2016	JJK16 GR3B	Australia	-33.98405	151.009052	5	6	NA	NA	NA	riverine	1	0	1	III~V	265.5231429		265.5231429	Yes
Kelleway et al 2016	JJK16 GR3C	Australia	-33.983964	151.008804	6	6	NA	NA	NA	riverine	1	0	1	III~V	363.1770571		363.1770571	Yes
Kelleway et al 2016	JJK16 GR4A	Australia	-33.98453	151.010182	5	6	NA	NA	NA	riverine	1	0	1	III~V	192.6508571		192.6508571	Yes
Kelleway et al 2016	JJK16 GR4B	Australia	-33.98449	151.009732	5	6	NA	NA	NA	riverine	1	0	1	III~V	230.9643429		230.9643429	Yes
Kelleway et al 2016	JJK16 GR4C	Australia	-33.98402	151.009472	5	6	NA	NA	NA	riverine	1	0	1	III~V	259.6791857		259.6791857	Yes
Nsombo et al 2016	ENN16 Tran1Well1	Cameroon	4.5125	8.75	4	2	NA	NA	NA	riverine	1	0	1	III~V	563.85		563.85	Yes
Nsombo et al 2016	ENN16 Tran1Well2	Cameroon	4.5125	8.75	4	2	NA	NA	NA	riverine	1	0	1	III~V	481.3666667		481.3666667	Yes
Nsombo et al 2016	ENN16 Tran1Well3	Cameroon	4.5125	8.75	4	2	NA	NA	NA	riverine	1	0	1	III~V	550.0833333		550.0833333	Yes
Nsombo et al 2016	ENN16 Tran2Well2	Cameroon	4.5125	8.75	4	2	NA	NA	NA	riverine	1	0	1	III~V	418.1670271		418.1670271	Yes
Nsombo et al 2016	ENN16 Tran2Well3	Cameroon	4.5125	8.75	4	2	NA	NA	NA	riverine	1	0	1	III~V	386.8967658		386.8967658	Yes
Gomes et al 2016	FHG16 M1	Brazil	-14.68111111	-39.07444444	7	8	NA	NA	NA	riverine	0.4	0	0.4	III~V	404.8391514		404.8391514	Yes
Gomes et al 2016	FHG16 M2	Brazil	-14.68083333	-39.075	7	3	NA	NA	NA	riverine	0.3	0	0.3	III~V	359.3088593		359.3088593	Yes
Gomes et al 2016	FHG16 M3	Brazil	-14.68055556	-39.07416667	7	8	NA	NA	NA	riverine	0.2	0	0.2	III~V	457.0532512		457.0532512	Yes
Gomes et al 2016	FHG16 M4	Brazil	-14.71833333	-39.07027778	7	8	NA	NA	NA	riverine	0.3	0	0.3	III~V	413.9195598		413.9195598	Yes
Gomes et al 2016	FHG16 M5	Brazil	-14.75833333	-39.06222222	8	8	NA	NA	NA	riverine	0.2	0	0.2	III~V	396.1346943		396.1346943	Yes
Ukpong 1997	IEU97 Supratidal	Nigeria	4.992813	8.28116	6	5	NA	NA	scrub shrub	interior	0.3	0	0.3	III~V	390.6		390.6	Yes
Ukpong 1997	IEU97 Hinterland	Nigeria	4.967615	8.302193	6	6	NA	NA	forested to shrub	interior	0.3	0	0.3	III~V	510.4		510.4	Yes
Ukpong 1997	IEU97 Distributary	Nigeria	4.976897	8.28349	6	5	NA	NA	scrub shrub	riverine	0.3	0	0.3	III~V	686.2		686.2	Yes
Ukpong 1997	IEU16 Tidal Creek	Nigeria	4.959172	8.270308	6	6	NA	NA	scrub shrub	riverine	0.3	0	0.3	III~V	672		672	Yes
Ceron-Breton et al 2011	JGCB11 SA1	Mexico	18.63540741	-91.77956481	8	8	NA	NA	NA	fringe	0.6	0	0.6	III~V	462.3425443		462.3425443	Yes
Ceron-Breton et al 2011	JGCB11 SA2	Mexico	18.63533333	-91.78059259	8	8	NA	NA	NA	fringe	0.6	0	0.6	III~V	502.6158909		502.6158909	Yes
Ceron-Breton et al 2011	JGCB11 SA3	Mexico	18.63553704	-91.78361111	8	8	NA	NA	NA	interior	0.6	0	0.6	III~V	221.5396775		221.5396775	Yes
Ceron-Breton et al 2011	JGCB11 SA4	Mexico	18.63588889	-91.78604352	8	8	NA	NA	NA	interior	0.6	0	0.6	III~V	288.4870893		288.4870893	Yes
Ceron-Breton et al 2011	JGCB11 SA5	Mexico	18.63553704	-91.78568519	8	8	NA	NA	NA	interior	0.6	0	0.6	III~V	248.4400584		248.4400584	Yes
Ceron-Breton et al 2011	JGCB11 SA6	Mexico	18.63542593	-91.78534259	8	8	NA	NA	NA	interior	0.6	0	0.6	III~V	271.9766828		271.9766828	Yes
McFadden et al 2016	TNM16 Rookery	Honduras	13.367674	-87.470412	6	6	NA	mixoeuhaline	forested to shrub	fringe	1.65	0	1.65	III~V	242.4799615		242.4799615	Yes
McFadden et al 2016	TNM16 Control	Honduras	13.368079	-87.475626	6	6	NA	mixoeuhaline	forested to shrub	fringe	1.66	0	1.66	III~V	270.2010303		270.2010303	Yes
Xia et al 2015	PX15 YLW02	China	21.492697	109.762599	6	6	NA	NA	NA	fringe	0.6	0	0.6	III~V	110.8003188		110.8003188	Yes
Xia et al 2015	PX15 YLW03	China	21.4969	109.760594	4	6	NA	NA	NA	interior	0.6	0	0.6	III~V	123.6913977		123.6913977	Yes
Allen et al 2007	DEA07 Brisbane River	Australia	-27.517813	152.990952	5	6	NA	NA	NA	riverine	0.05	0	0.05	III~V	156.7672		156.7672	Yes
Yuan et al 2014	HR14 Site 1	China	21.569924	109.757814	6	6	NA	polyhaline	scrub shrub	NA	1	0	1	III~V	359.1085994		359.1085994	Yes
Yuan et al 2014	HR14 Site 2	China	21.568547	109.75761	6	4	NA	polyhaline	scrub shrub	NA	1	0	1	III~V	198.7692158		198.7692158	Yes
Gleason and Ewel 2002	SMG02 Average	Micronesia	5.314053	162.970205	6	6	NA	NA	NA	riverine/interior	0.3	0	0.3	III~V	513.5189859		513.5189859	Yes
Dutta et al 2013	MKD13 ULZ	India	21.666868	88.331259	6	6	NA	polyhaline	NA	NA	0.25	0	0.25	III~V	168.2833837		168.2833837	Yes
Dutta et al 2013	MKD13 MLZ	India	21.666868	88.331259	6	6	NA	polyhaline	NA	NA	0.25	0	0.25	III~V	174.5567592		174.5567592	Yes
Dutta et al 2013	MKD13 LLZ	India	21.666868	88.331259	6	6	NA	polyhaline	NA	NA	0.25	0	0.25	III~V	163.1034355		163.1034355	Yes
Banerjee et al 2012	KB12 Stn. 1	India	21.872546	88.168066	6	6	NA	oligohaline	NA	NA	0.4	0	0.4	III~V	126.9378559		126.9378559	Yes
Banerjee et al 2012	KB12 Stn. 2	India	21.798146	88.166492	6	6	NA	oligohaline	NA	NA	0.4	0	0.4	III~V	119.9646143		119.9646143	Yes
Banerjee et al 2012	KB12 Stn. 3	India	21.635327	88.086352	6	6	NA	polyhaline	NA	NA	0.4	0	0.4	III~V	114.940436		114.940436	Yes
Banerjee et al 2012	KB12 Stn. 4	India	21.707425	88.195374	6	6	NA	mesohaline	NA	NA	0.4	0	0.4	III~V	140.5698284		140.5698284	Yes
Banerjee et al 2012	KB12 Stn. 5	India	21.605932	88.283639	6	6	NA	polyhaline	NA	NA	0.4	0	0.4	III~V	139.9204768		139.9204768	Yes
Banerjee et al 2012	KB12 Stn. 6	India	21.763191	88.35795	6	5	NA	polyhaline	NA	NA	0.4	0	0.4	III~V	126.6346931		126.6346931	Yes
Banerjee et al 2012	KB12 Stn. 7	India	21.6923	88.413657	4	6	NA	polyhaline	NA	NA	0.4	0	0.4	III~V	123.9878764		123.9878764	Yes
Banerjee et al 2012	KB12 Stn. 8	India	21.940441	88.808983	6	6	NA	polyhaline	NA	NA	0.4	0	0.4	III~V	96.04004244		96.04004244	Yes
Banerjee et al 2012	KB12 Stn. 9	India	22.091424	88.800184	6	6	NA	polyhaline	NA	NA	0.4	0	0.4	III~V	83.54257082		83.54257082	Yes
Banerjee et al 2012	KB12 Stn. 10	India	22.023449	88.763959	6	6	NA	polyhaline	NA	NA	0.4	0	0.4	III~V	118.9642463		118.9642463	Yes
Banerjee et al 2012	KB12 Stn. 11	India	21.827697	88.848569	6	6	NA	polyhaline	NA	NA	0.4	0	0.4	III~V	85.22331934		85.22331934	Yes
Banerjee et al 2012	KB12 Stn. 12	India	21.763583	88.822088	6	6	NA	mesohaline	NA	NA	0.4	0	0.4	III~V	110.124627		110.124627	Yes
Banerjee et al 2012	KB12 Stn. 13	India	21.685091	88.957379	6	6	NA	mesohaline	NA	NA	0.4	0	0.4	III~V	79.52832184		79.52832184	Yes
Banerjee et al 2012	KB12 Stn. 14	India	21.908179	89.085136	6	6	NA	mesohaline	NA	NA	0.4	0	0.4	III~V	74.07374538		74.07374538	Yes
Abino et al 2014	ACA14 Average	Philippines	10.043023	118.730673	6	6	NA	NA	forested	NA	0.15	0	0.15	III~V	579.333	157.46	157.46	Yes
Mao et al 2012	LZM12 Futian 1	China	22.5281944	114.0018972	7	7	NA	NA	forested	NA	0.5	0	0.5	III~V	376.229		376.229	Yes
Mao et al 2012	LZM12 Futian 2	China	22.5284111	114.0019583	7	7	NA	NA	forested	NA	0.5	0	0.5	III~V	300.8388743		300.8388743	Yes
Mao et al 2012	LZM12 Futian 3	China	22.5286028	114.0024444	7	7	NA	NA	forested	NA	0.5	0	0.5	III~V	463.3669024		463.3669024	Yes
Xu et al 2012	FHX12 Zhanjiang 1	China	21.10991	110.317315	5	6	NA	polyhaline	scrub shrub	fringe	1	0	1	III~V	673.2		673.2	Yes
Xu et al 2012	FHX12 Zhanjiang 2	China	21.10991	110.317315	5	6	NA	polyhaline	scrub shrub	interior	1	0	1	III~V	371.9		371.9	Yes
Xu et al 2012	FHX12 Zhanjiang 3	China	21.10991	110.317315	5	6	NA	polyhaline	scrub shrub	dwarf	1	0	1	III~V	325.2		325.2	Yes
Liu et al 2008	MLL08 Plot 1	China	19.981578	110.592345	6	6	NA	mesohaline	forested	interior	0.2	0	0.2	III~V	57.8098233	54.14117702	54.14117702	Yes
Liu et al 2008	MLL08 Plot 2	China	19.981578	110.592345	6	6	NA	mesohaline	forested	fringe	0.2	0	0.2	III~V	127.7892815	94.57764802	94.57764802	Yes
Liu et al 2008	MLL08 Plot 3	China	19.981578	110.592345	6	6	NA	mesohaline	forested	fringe	0.2	0	0.2	III~V	92.39853253	74.44390774	74.44390774	Yes
Liu et al 2008	MLL08 Plot 4	China	19.981578	110.592345	6	6	NA	oligohaline	forested	interior	0.2	0	0.2	III~V	42.90039795	44.84239175	44.84239175	Yes
Liu et al 2008	MLL08 Plot 5	China	19.981578	110.592345	6	6	NA	oligohaline	forested	fringe	0.2	0	0.2	III~V	50.44634118	49.63587797	49.63587797	Yes
Liu et al 2008	MLL08 Plot 6	China	19.981578	110.592345	6	6	NA	mesohaline	forested	fringe	0.2	0	0.2	III~V	76.03232889	64.96916957	64.96916957	Yes
Liu et al 2008	MLL08 Plot 7	China	19.981578	110.592345	6	6	NA	mesohaline	forested	interior	0.2	0	0.2	III~V	112.0391865	85.6818107	85.6818107	Yes
Liu et al 2008	MLL08 Plot 8	China	19.981578	110.592345	6	6	NA	mesohaline	forested	interior	0.2	0	0.2	III~V	148.5507507	106.177979	106.177979	Yes
Liu et al 2008	MLL08 Plot 9	China	19.981578	110.592345	6	6	NA	oligohaline	forested	interior	0.2	0	0.2	III~V	99.5472287	78.55392114	78.55392114	Yes
Liu et al 2008	MLL08 Plot 10	China	19.981578	110.592345	6	6	NA	mesohaline	forested	fringe	0.2	0	0.2	III~V	195.266406	131.3397547	131.3397547	Yes
Liu et al 2008	MLL08 Plot 11	China	19.981578	110.592345	6	6	NA	mesohaline	forested	fringe	0.2	0	0.2	III~V	250.5339239	159.3348379	159.3348379	Yes
Liu et al 2008	MLL08 Plot 12	China	19.981578	110.592345	6	6	NA	mesohaline	forested	fringe	0.2	0	0.2	III~V	116.666949	88.30167337	88.30167337	Yes
Liu et al 2008	MLL08 Plot 13	China	19.981578	110.592345	6	6	NA	mesohaline	forested	fringe	0.2	0	0.2	III~V	344.1298847	205.5288829	205.5288829	Yes
Liu et al 2008	MLL08 Plot 14	China	19.981578	110.592345	6	6	NA	mesohaline	forested	fringe	0.2	0	0.2	III~V	263.0651982	165.5117317	165.5117317	Yes
Liu et al 2008	MLL08 Plot 15	China	19.981578	110.592345	6	6	NA	mesohaline	forested	fringe	0.2	0	0.2	III~V	132.0584086	96.99048497	96.99048497	Yes
Liu et al 2008	MLL08 Plot 16	China	19.981578	110.592345	6	6	NA	mesohaline	forested	fringe	0.2	0	0.2	III~V	114.3865009	86.9989424	86.9989424	Yes
Tam and Wong 1998	NFYT98 Transect A Core 1	China	22.432217	114.268921	6	6	NA	oligohaline to polyhaline	scrub shrub	dwarf	0.01	0	0.01	III~V	180.1913738		180.1913738	Yes
Tam and Wong 1998	NFYT98 Transect A Core 2	China	22.432182	114.268883	6	6	NA	oligohaline to polyhaline	scrub shrub	dwarf	0.01	0	0.01	III~V	245.8846919		245.8846919	Yes
Tam and Wong 1998	NFYT98 Transect A Core 3	China	22.432157	114.268834	6	6	NA	oligohaline to polyhaline	scrub shrub	dwarf	0.01	0	0.01	III~V	264.3329393		264.3329393	Yes
Tam and Wong 1998	NFYT98 Transect A Core 4	China	22.432143	114.268788	6	6	NA	oligohaline to polyhaline	scrub shrub	dwarf	0.01	0	0.01	III~V	204.4013759		204.4013759	Yes
Tam and Wong 1998	NFYT98 Transect A Core 5	China	22.432118	114.268748	6	6	NA	oligohaline to polyhaline	scrub shrub	dwarf	0.01	0	0.01	III~V	325.0835265		325.0835265	Yes
Tam and Wong 1998	NFYT98 Transect A Core 6	China	22.432101	114.268704	6	5	NA	oligohaline to polyhaline	scrub shrub	dwarf	0.01	0	0.01	III~V	346.6820206		346.6820206	Yes
Tam and Wong 1998	NFYT98 Transect A Core 7	China	22.432076	114.268642	6	5	NA	oligohaline to polyhaline	scrub shrub	dwarf	0.01	0	0.01	III~V	363.4993234		363.4993234	Yes
Tam and Wong 1998	NFYT98 Transect A Core 8	China	22.432051	114.268589	6	6	NA	oligohaline to polyhaline	scrub shrub	dwarf	0.01	0	0.01	III~V	308.4994042		308.4994042	Yes
Tam and Wong 1998	NFYT98 Transect A Core 9	China	22.432029	114.268551	6	6	NA	oligohaline to polyhaline	scrub shrub	dwarf	0.01	0	0.01	III~V	341.0509633		341.0509633	Yes
Tam and Wong 1998	NFYT98 Transect A Core 10	China	22.432004	114.268498	6	6	NA	oligohaline to polyhaline	scrub shrub	dwarf	0.01	0	0.01	III~V	395.1939141		395.1939141	Yes
Tam and Wong 1998	NFYT98 Transect A Core 11	China	22.43199	114.26845	5	5	NA	oligohaline to polyhaline	scrub shrub	dwarf	0.01	0	0.01	III~V	359.66401		359.66401	Yes
Tam and Wong 1998	NFYT98 Transect A Core 12	China	22.431968	114.268399	6	6	NA	oligohaline to polyhaline	scrub shrub	dwarf	0.01	0	0.01	III~V	411.2045488		411.2045488	Yes
Tam and Wong 1998	NFYT98 Transect A Core 13	China	22.43196	114.268378	5	6	NA	oligohaline to polyhaline	scrub shrub	dwarf	0.01	0	0.01	III~V	351.9308142		351.9308142	Yes
Tam and Wong 1998	NFYT98 Transect A Core 14	China	22.431932	114.268321	6	5	NA	oligohaline to polyhaline	scrub shrub	dwarf	0.01	0	0.01	III~V	343.3250338		343.3250338	Yes
Tam and Wong 1998	NFYT98 Transect A Core 15	China	22.431913	114.268252	6	6	NA	oligohaline to polyhaline	scrub shrub	dwarf	0.01	0	0.01	III~V	375.290949		375.290949	Yes
Tam and Wong 1998	NFYT98 Transect A Core 16	China	22.43188	114.268179	5	6	NA	oligohaline to polyhaline	scrub shrub	dwarf	0.01	0	0.01	III~V	355.2509826		355.2509826	Yes
Tam and Wong 1998	NFYT98 Transect A Core 17	China	22.431855	114.268112	6	6	NA	oligohaline to polyhaline	scrub shrub	dwarf	0.01	0	0.01	III~V	328.4379018		328.4379018	Yes
Tam and Wong 1998	NFYT98 Transect A Core 18	China	22.431827	114.268045	6	6	NA	oligohaline to polyhaline	scrub shrub	dwarf	0.01	0	0.01	III~V	362.8098407		362.8098407	Yes
Tam and Wong 1998	NFYT98 Transect A Core 19	China	22.431794	114.267999	6	6	NA	oligohaline to polyhaline	scrub shrub	dwarf	0.01	0	0.01	III~V	249.0352536		249.0352536	Yes
Tam and Wong 1998	NFYT98 Transect A Core 20	China	22.431761	114.267938	6	6	NA	oligohaline to polyhaline	scrub shrub	dwarf	0.01	0	0.01	III~V	185.0729164		185.0729164	Yes
Tam and Wong 1998	NFYT98 Transect A Core 21	China	22.431731	114.267877	6	6	NA	oligohaline to polyhaline	scrub shrub	dwarf	0.01	0	0.01	III~V	130.7186041		130.7186041	Yes
Tam and Wong 1998	NFYT98 Transect B Core 1	China	22.423235	114.271012	6	6	NA	oligohaline to polyhaline	scrub shrub	dwarf	0.01	0	0.01	III~V	379.5988142		379.5988142	Yes
Tam and Wong 1998	NFYT98 Transect B Core 2	China	22.423232	114.270982	6	6	NA	oligohaline to polyhaline	scrub shrub	dwarf	0.01	0	0.01	III~V	289.121094		289.121094	Yes
Tam and Wong 1998	NFYT98 Transect B Core 3	China	22.423232	114.270934	6	6	NA	oligohaline to polyhaline	scrub shrub	dwarf	0.01	0	0.01	III~V	276.1931989		276.1931989	Yes
Tam and Wong 1998	NFYT98 Transect B Core 4	China	22.423238	114.270889	6	6	NA	oligohaline to polyhaline	scrub shrub	dwarf	0.01	0	0.01	III~V	188.7459933		188.7459933	Yes
Tam and Wong 1998	NFYT98 Transect B Core 5	China	22.423235	114.270835	6	6	NA	oligohaline to polyhaline	scrub shrub	dwarf	0.01	0	0.01	III~V	211.048747		211.048747	Yes
Tam and Wong 1998	NFYT98 Transect B Core 6	China	22.423185	114.270757	6	6	NA	oligohaline to polyhaline	scrub shrub	dwarf	0.01	0	0.01	III~V	111.5500428		111.5500428	Yes
Tam and Wong 1998	NFYT98 Transect B Core 7	China	22.423185	114.270717	6	6	NA	oligohaline to polyhaline	scrub shrub	dwarf	0.01	0	0.01	III~V	137.0181026		137.0181026	Yes
Tam and Wong 1998	NFYT98 Transect B Core 8	China	22.423191	114.270659	6	6	NA	oligohaline to polyhaline	scrub shrub	dwarf	0.01	0	0.01	III~V	101.7529765		101.7529765	Yes
Tam and Wong 1998	NFYT98 Transect B Core 9	China	22.423191	114.270598	6	6	NA	oligohaline to polyhaline	scrub shrub	dwarf	0.01	0	0.01	III~V	103.1660881		103.1660881	Yes
Tam and Wong 1998	NFYT98 Transect B Core 10	China	22.423197	114.270546	6	6	NA	oligohaline to polyhaline	scrub shrub	dwarf	0.01	0	0.01	III~V	123.1307099		123.1307099	Yes
Tam and Wong 1998	NFYT98 Transect B Core 11	China	22.423208	114.270488	6	5	NA	oligohaline to polyhaline	scrub shrub	dwarf	0.01	0	0.01	III~V	123.1307099		123.1307099	Yes
Vasconcelos et al 2014	AFD14 Point 1	Brazil	-7.086621	-34.882555	6	6	NA	NA	NA	riverine	0.2	0	0.2	III~V	518.2510065	657.9034848	657.9034848	Yes
Vasconcelos et al 2014	AFD14 Point 2	Brazil	-7.081431	-34.872431	6	6	NA	NA	NA	riverine	0.2	0	0.2	III~V	512.5691877	622.0088363	622.0088363	Yes
Vasconcelos et al 2014	AFD14 Point 3	Brazil	-7.067292	-34.86505	6	5	NA	NA	NA	riverine	0.2	0	0.2	III~V	513.4329065	631.0373538	631.0373538	Yes
Vasconcelos et al 2014	AFD14 Point 4	Brazil	-7.061822	-34.857701	6	6	NA	NA	NA	riverine	0.2	0	0.2	III~V	514.679683	640.3800649	640.3800649	Yes
Thimdee et al 2003	WT03 Mangrove Sediment	Thailand	12.592161	101.906571	6	5	NA	NA	NA	NA	NA	NA	NA	III~V	194.8344891		194.8344891	Yes
Suarez-Abelenda et al. 2014	Non-WAM_RS_W	Brazil	-5.4984	-39.3206	4	4	NA	NA	NA	fringe	0.4	0	0.4	III~V	202.5		202.5	No
Suarez-Abelenda et al. 2014	Non-WAM_RS_D	Brazil	-5.4984	-39.3206	4	4	NA	NA	NA	fringe	0.4	0	0.4	III~V	167.5		167.5	No
Suarez-Abelenda et al. 2014	Non-WAM_AS_W	Brazil	-5.4984	-39.3206	4	4	NA	NA	NA	fringe	0.4	0	0.4	III~V	217.5		217.5	No
Suarez-Abelenda et al. 2014	WAM_RS_W	Brazil	-5.4984	-39.3206	4	4	NA	NA	NA	fringe	0.4	0	0.4	III~V	95		95	No
Suarez-Abelenda et al. 2014	WAM_RS_D	Brazil	-5.4984	-39.3206	4	4	NA	NA	NA	fringe	0.4	0	0.4	III~V	72.5		72.5	No
Bouillon and Boschker (2006)	Pambala-R	Sri Lanka	7.583	79.783	3	3	NA	NA	NA	fringe	0.1	0	0.1	III~V	694.5905622		694.5905622	No
Bouillon and Boschker (2006)	Pambala-B	Sri Lanka	7.583	79.783	3	3	NA	NA	NA	fringe	0.1	0	0.1	III~V	575.1219339		575.1219339	No
Bouillon and Boschker (2006)	Pambala-A	Sri Lanka	7.583	79.783	3	3	NA	NA	NA	fringe	0.1	0	0.1	III~V	535.573959		535.573959	No
Bouillon and Boschker (2006)	Pambala-PR	Sri Lanka	7.583	79.783	3	3	NA	NA	NA	fringe	0.1	0	0.1	III~V	382.7280534		382.7280534	No
Bouillon and Boschker (2006)	Pambala-E	Sri Lanka	7.583	79.783	3	3	NA	NA	NA	fringe	0.1	0	0.1	III~V	210.7956826		210.7956826	No
Bouillon and Boschker (2006)	Pambala-L	Sri Lanka	7.583	79.783	3	3	NA	NA	NA	fringe	0.1	0	0.1	III~V	320.5627921		320.5627921	No
Gnanamorrthy et al 2019	Pichavaram	India	11.45	79.8	2	1	NA	mesohaline	forested to shrub	NA	0.9	0	0.9	III~V	162.825		162.825	No
Schile et al 2017	Abu al Abyad 10 yr	United Arab Emirates	24.2016	53.802	4	3	NA	NA	NA	fringe	0.23~0.34	0	0.23~0.34	III~V	175.1056767		175.1056767	No
Schile et al 2017	Abu al Abyad 3 yr	United Arab Emirates	24.2016	53.802	4	3	NA	NA	scrub shrub	dwarf	0.62~0.97	0	0.62~0.97	III~V	140.1937195		140.1937195	No
Schile et al 2017	Abu al Abyad 5 yr	United Arab Emirates	24.2016	53.802	4	3	NA	NA	NA	fringe	0.2~0.37	0	0.2~0.37	III~V	203.7276727		203.7276727	No
Schile et al 2017	Al Khor	United Arab Emirates	25.8902	51.5425	4	4	NA	brine	NA	fringe	1.66~2.8	0	1.66~2.8	III~V	107.9842678		107.9842678	No
Schile et al 2017	Al Rams	United Arab Emirates	25.2685	55.3075	4	4	NA	NA	NA	fringe	0.3~0.59	0	0.3~0.59	III~V	175.162715		175.162715	No
Schile et al 2017	Al Shalila	United Arab Emirates	24.4343	54.5424	4	4	NA	saline	NA	fringe	0.44~2	0	0.44~2	III~V	121.7998427		121.7998427	No
Schile et al 2017	Al Zorah	United Arab Emirates	25.4363	55.4648	4	4	NA	saline	NA	fringe	0.68~0.85	0	0.68~0.85	III~V	131.884386		131.884386	No
Schile et al 2017	Bu Tinah Janoub	United Arab Emirates	24.6283	53.0526	4	4	NA	brine	NA	overwash	0.12~0.35	0	0.12~0.35	III~V	169.0716545		169.0716545	No
Schile et al 2017	Bu Tinah Shamal	United Arab Emirates	24.6283	53.0526	4	4	NA	brine	NA	overwash	0.14~0.45	0	0.14~0.45	III~V	309.8349206		309.8349206	No
Schile et al 2017	Eastern Mangrove	United Arab Emirates	24.4423	54.4574	4	4	NA	brine	NA	fringe	0.3~0.37	0	0.3~0.37	III~V	179.1693512		179.1693512	No
Schile et al 2017	Jubail Is.	United Arab Emirates	24.5215	54.4889	4	4	NA	brine	NA	overwash	3	0	3	III~V	79.95333333		79.95333333	No
Schile et al 2017	Jubail Is. 10 yr	United Arab Emirates	24.5215	54.4889	4	4	NA	brine	NA	overwash	1	0	1	III~V	154.596		154.596	No
Schile et al 2017	Jubail Is. 3 yr	United Arab Emirates	24.5215	54.4889	4	4	NA	brine	scrub shrub	dwarf	0.4~1	0	0.4~1	III~V	81.89893862		81.89893862	No
Schile et al 2017	Jubail Is. 7 yr	United Arab Emirates	24.5215	54.4889	4	4	NA	brine	NA	overwash	0.12~1	0	0.12~1	III~V	184.7926667		184.7926667	No
Schile et al 2017	Jubail Is. East	United Arab Emirates	24.5215	54.4889	4	4	NA	saline	NA	overwash	0.39~0.51	0	0.39~0.51	III~V	158.2433032		158.2433032	No
Schile et al 2017	Khalba East	United Arab Emirates	25.051	56.3489	3	4	NA	NA	NA	fringe	0.88~2.04	0	0.88~2.04	III~V	183.9756064		183.9756064	No
Schile et al 2017	Khalba North	United Arab Emirates	25.051	56.3489	3	4	NA	mixoeuhaline	NA	fringe	0.66~1.23	0	0.66~1.23	III~V	166.6318508		166.6318508	No
Schile et al 2017	Khalba South	United Arab Emirates	25.051	56.3489	3	4	NA	saline	NA	fringe	1.18~2.06	0	1.18~2.06	III~V	222.3545141		222.3545141	No
Schile et al 2017	Khalba West	United Arab Emirates	25.051	56.3489	3	4	NA	mixoeuhaline	NA	fringe	0.58~1.22	0	0.58~1.22	III~V	242.0044711		242.0044711	No
Schile et al 2017	Marawah Is.	United Arab Emirates	24.2993	53.2881	4	4	NA	brine	NA	overwash	0.21~0.29	0	0.21~0.29	III~V	319.6176085		319.6176085	No
Schile et al 2017	Ras Al Kaimah	United Arab Emirates	25.6741	55.9804	4	4	NA	saline	NA	fringe	1.57~1.98	0	1.57~1.98	III~V	174.8958887		174.8958887	No
Schile et al 2017	Salaam	United Arab Emirates	24.4423	54.4574	4	4	NA	saline	NA	fringe	1.61~2	0	1.61~2	III~V	110.366248		110.366248	No
Schile et al 2017	Sinnia	United Arab Emirates	25.5205	55.7134	4	4	NA	saline	NA	fringe	0.23~0.45	0	0.23~0.45	III~V	209.8962058		209.8962058	No
Schile et al 2017	Umm Al Quwain	United Arab Emirates	25.5205	55.7134	4	4	NA	saline	NA	fringe	0.21~0.63	0	0.21~0.63	III~V	172.0176802		172.0176802	No
