# Supplementary material for: Improved estimates on global carbon stock and carbon pools in tidal wetlands
Source: Nat Commun. 2020 Jan 16;11:317. doi: 10.1038/s41467-019-14120-2 (PMC6965625; doi:10.1038/s41467-019-14120-2)
Supplement: Supplementary file 7 — Dataset 4 [file 41467_2019_14120_MOESM7_ESM.csv]

Study ID	Sample_ID	Country	Latitude	Longitude	LOI	OC	ecosystem
Woodroffe et al. (1985)	Auckland_9	New Zealand	-36.8	174.75	25.1	7.42	mangrove
Woodroffe et al. (1985)	Auckland_10	New Zealand	-36.8	174.75	21.2	5.6	mangrove
Woodroffe et al. (1985)	Auckland_15	New Zealand	-36.8	174.75	16.5	5.68	mangrove
Woodroffe et al. (1985)	Auckland_8	New Zealand	-36.8	174.75	15.9	2.73	mangrove
Woodroffe et al. (1985)	Auckland_2	New Zealand	-36.8	174.75	15.7	2.93	mangrove
Woodroffe et al. (1985)	Auckland_20	New Zealand	-36.8	174.75	15	3.1	mangrove
Woodroffe et al. (1985)	Auckland_5	New Zealand	-36.8	174.75	14.7	2.99	mangrove
Woodroffe et al. (1985)	Auckland_3	New Zealand	-36.8	174.75	14.3	3.44	mangrove
Woodroffe et al. (1985)	Auckland_17	New Zealand	-36.8	174.75	13.1	3.16	mangrove
Woodroffe et al. (1985)	Auckland_12	New Zealand	-36.8	174.75	12.4	1.8	mangrove
Woodroffe et al. (1985)	Auckland_14	New Zealand	-36.8	174.75	12	1.75	mangrove
Woodroffe et al. (1985)	Auckland_13	New Zealand	-36.8	174.75	11.4	1.82	mangrove
Woodroffe et al. (1985)	Auckland_18	New Zealand	-36.8	174.75	11.2	2.96	mangrove
Woodroffe et al. (1985)	Auckland_11	New Zealand	-36.8	174.75	10.9	2.59	mangrove
Woodroffe et al. (1985)	Auckland_19	New Zealand	-36.8	174.75	10.9	3.85	mangrove
Woodroffe et al. (1985)	Auckland_4	New Zealand	-36.8	174.75	10.3	2.98	mangrove
Woodroffe et al. (1985)	Auckland_16	New Zealand	-36.8	174.75	9	1.87	mangrove
Woodroffe et al. (1985)	Auckland_1	New Zealand	-36.8	174.75	8.5	1.57	mangrove
Woodroffe et al. (1985)	Auckland_7	New Zealand	-36.8	174.75	7.7	1.23	mangrove
Woodroffe et al. (1985)	Auckland_6	New Zealand	-36.8	174.75	6.3	0.74	mangrove
Kristensen et al. (1992)	creek1	Pakistan	24.7484	67.1258	5.4	1.15	mangrove
Kristensen et al. (1992)	dry1	Pakistan	24.7484	67.1258	5.3	1.07	mangrove
Kristensen et al. (1992)	creek9	Pakistan	24.7484	67.1258	5.3	0.87	mangrove
Kristensen et al. (1992)	creek2	Pakistan	24.7484	67.1258	5	1	mangrove
Kristensen et al. (1992)	creek3	Pakistan	24.7484	67.1258	4.9	1.02	mangrove
Kristensen et al. (1992)	wet2	Pakistan	24.7484	67.1258	4.9	1.03	mangrove
Kristensen et al. (1992)	creek8	Pakistan	24.7484	67.1258	4.9	0.9	mangrove
Kristensen et al. (1992)	dry2	Pakistan	24.7484	67.1258	4.8	0.96	mangrove
Kristensen et al. (1992)	wet1	Pakistan	24.7484	67.1258	4.8	0.93	mangrove
Kristensen et al. (1992)	creek7	Pakistan	24.7484	67.1258	4.7	0.92	mangrove
Kristensen et al. (1992)	wet5	Pakistan	24.7484	67.1258	4.7	0.96	mangrove
Kristensen et al. (1992)	creek4	Pakistan	24.7484	67.1258	4.6	0.85	mangrove
Kristensen et al. (1992)	dry3	Pakistan	24.7484	67.1258	4.5	0.88	mangrove
Kristensen et al. (1992)	wet3	Pakistan	24.7484	67.1258	4.5	0.84	mangrove
Kristensen et al. (1992)	wet6	Pakistan	24.7484	67.1258	4.5	0.85	mangrove
Kristensen et al. (1992)	wet4	Pakistan	24.7484	67.1258	4.4	0.9	mangrove
Kristensen et al. (1992)	dry4	Pakistan	24.7484	67.1258	4.3	0.79	mangrove
Kristensen et al. (1992)	creek6	Pakistan	24.7484	67.1258	4.3	0.85	mangrove
Kristensen et al. (1992)	creek5	Pakistan	24.7484	67.1258	4.2	0.97	mangrove
Kristensen et al. (1992)	dry5	Pakistan	24.7484	67.1258	3.7	0.71	mangrove
Kristensen et al. (1992)	wet7	Pakistan	24.7484	67.1258	3.7	0.81	mangrove
Kristensen et al. (1992)	dry6	Pakistan	24.7484	67.1258	3.1	0.54	mangrove
Kristensen et al. (1992)	dry7	Pakistan	24.7484	67.1258	2.9	0.48	mangrove
Ranjan et al. (2010)	Pichavaram_1	India	11.4	79.8	2.67	0.64	mangrove
Ranjan et al. (2010)	Pichavaram_2	India	11.4	79.8	2.33	0.28	mangrove
Ranjan et al. (2010)	Pichavaram_3	India	11.4	79.8	1.76	0.25	mangrove
Ranjan et al. (2010)	Pichavaram_4	India	11.4	79.8	1.53	0.2	mangrove
Ranjan et al. (2010)	Pichavaram_5	India	11.4	79.8	1.6	0.32	mangrove
Ranjan et al. (2010)	Pichavaram_6	India	11.4	79.8	1.66	0.28	mangrove
Ranjan et al. (2010)	Pichavaram_7	India	11.4	79.8	1.61	0.34	mangrove
Ranjan et al. (2010)	Pichavaram_8	India	11.4	79.8	1.56	0.35	mangrove
Ranjan et al. (2010)	Pichavaram_9	India	11.4	79.8	1.42	0.41	mangrove
Ranjan et al. (2010)	Pichavaram_10	India	11.4	79.8	1.28	0.21	mangrove
Ranjan et al. (2010)	Pichavaram_11	India	11.4	79.8	0.88	0.06	mangrove
Ranjan et al. (2010)	Pichavaram_12	India	11.4	79.8	0.49	0.06	mangrove
Ranjan et al. (2010)	Pichavaram_13	India	11.4	79.8	0.28	0.06	mangrove
Ranjan et al. (2010)	Pichavaram_14	India	11.4	79.8	4.61	1.23	mangrove
Ranjan et al. (2010)	Pichavaram_15	India	11.4	79.8	5.32	1.25	mangrove
Ranjan et al. (2010)	Pichavaram_16	India	11.4	79.8	5.4	1.45	mangrove
Ranjan et al. (2010)	Pichavaram_17	India	11.4	79.8	6.27	1.4	mangrove
Ranjan et al. (2010)	Pichavaram_18	India	11.4	79.8	6.04	1.69	mangrove
Ranjan et al. (2010)	Pichavaram_19	India	11.4	79.8	6.01	1.74	mangrove
Ranjan et al. (2010)	Pichavaram_20	India	11.4	79.8	5.97	1.82	mangrove
Ranjan et al. (2010)	Pichavaram_21	India	11.4	79.8	6.02	1.72	mangrove
Ranjan et al. (2010)	Pichavaram_22	India	11.4	79.8	6.07	1.97	mangrove
Ranjan et al. (2010)	Pichavaram_23	India	11.4	79.8	5.92	1.78	mangrove
Ranjan et al. (2010)	Pichavaram_24	India	11.4	79.8	5.43	1.83	mangrove
Ranjan et al. (2010)	Pichavaram_25	India	11.4	79.8	5.04	1.44	mangrove
Ranjan et al. (2010)	Pichavaram_26	India	11.4	79.8	4.52	1.04	mangrove
Ranjan et al. (2010)	Pichavaram_27	India	11.4	79.8	3.99	0.75	mangrove
Ranjan et al. (2010)	Pichavaram_28	India	11.4	79.8	2.86	0.52	mangrove
Ranjan et al. (2010)	Pichavaram_29	India	11.4	79.8	1.74	0.35	mangrove
Ranjan et al. (2010)	Pichavaram_30	India	11.4	79.8	3.37	1.79	mangrove
Ranjan et al. (2010)	Pichavaram_31	India	11.4	79.8	4.27	1.52	mangrove
Ranjan et al. (2010)	Pichavaram_32	India	11.4	79.8	4.58	1.33	mangrove
Ranjan et al. (2010)	Pichavaram_33	India	11.4	79.8	5.26	1.35	mangrove
Ranjan et al. (2010)	Pichavaram_34	India	11.4	79.8	5.39	1.42	mangrove
Ranjan et al. (2010)	Pichavaram_35	India	11.4	79.8	5.52	1.53	mangrove
Ranjan et al. (2010)	Pichavaram_36	India	11.4	79.8	5.17	1.11	mangrove
Ranjan et al. (2010)	Pichavaram_37	India	11.4	79.8	4.82	1.33	mangrove
Ranjan et al. (2010)	Pichavaram_38	India	11.4	79.8	4.65	1.5	mangrove
Ranjan et al. (2010)	Pichavaram_39	India	11.4	79.8	4.49	1.17	mangrove
Ranjan et al. (2010)	Pichavaram_40	India	11.4	79.8	4.68	1.25	mangrove
Ranjan et al. (2010)	Pichavaram_41	India	11.4	79.8	4.88	1.24	mangrove
Ranjan et al. (2010)	Pichavaram_42	India	11.4	79.8	4.52	1.12	mangrove
Ranjan et al. (2010)	Pichavaram_43	India	11.4	79.8	4.17	0.96	mangrove
Ranjan et al. (2010)	Pichavaram_44	India	11.4	79.8	3.8	0.94	mangrove
Ranjan et al. (2010)	Pichavaram_45	India	11.4	79.8	3.43	0.72	mangrove
Ranjan et al. (2010)	Pichavaram_46	India	11.4	79.8	3.5	0.88	mangrove
Ranjan et al. (2010)	Pichavaram_47	India	11.4	79.8	0.23	0.1	mangrove
Ranjan et al. (2010)	Pichavaram_48	India	11.4	79.8	0.21	0.09	mangrove
Ranjan et al. (2010)	Pichavaram_49	India	11.4	79.8	0.21	0.09	mangrove
Ranjan et al. (2010)	Pichavaram_50	India	11.4	79.8	0.21	0.09	mangrove
Ranjan et al. (2010)	Pichavaram_51	India	11.4	79.8	0.45	0.1	mangrove
Ranjan et al. (2010)	Pichavaram_52	India	11.4	79.8	4.18	1.08	mangrove
Ranjan et al. (2010)	Pichavaram_53	India	11.4	79.8	5.03	1.6	mangrove
Ranjan et al. (2010)	Pichavaram_54	India	11.4	79.8	5.87	1.81	mangrove
Ranjan et al. (2010)	Pichavaram_55	India	11.4	79.8	5	1.57	mangrove
Ranjan et al. (2010)	Pichavaram_56	India	11.4	79.8	3.38	0.85	mangrove
Ranjan et al. (2010)	Pichavaram_57	India	11.4	79.8	3.52	0.84	mangrove
Ranjan et al. (2010)	Pichavaram_58	India	11.4	79.8	3.66	0.97	mangrove
Ranjan et al. (2010)	Pichavaram_59	India	11.4	79.8	4.22	1.45	mangrove
Ranjan et al. (2010)	Pichavaram_60	India	11.4	79.8	4.78	1.57	mangrove
Ranjan et al. (2010)	Pichavaram_61	India	11.4	79.8	5.33	1.78	mangrove
Ranjan et al. (2010)	Pichavaram_62	India	11.4	79.8	5.89	1.46	mangrove
Ranjan et al. (2010)	Pichavaram_63	India	11.4	79.8	6.31	1.44	mangrove
Ranjan et al. (2010)	Pichavaram_64	India	11.4	79.8	6.73	1.55	mangrove
Ranjan et al. (2010)	Pichavaram_65	India	11.4	79.8	7.13	1.12	mangrove
Ranjan et al. (2010)	Pichavaram_66	India	11.4	79.8	7.53	1.02	mangrove
Ranjan et al. (2010)	Pichavaram_67	India	11.4	79.8	6.05	0.95	mangrove
Ranjan et al. (2010)	Pichavaram_68	India	11.4	79.8	4.57	0.87	mangrove
Ranjan et al. (2010)	Pichavaram_69	India	11.4	79.8	4.48	0.79	mangrove
Ranjan et al. (2010)	Pichavaram_70	India	11.4	79.8	4.38	0.87	mangrove
Ranjan et al. (2010)	Pichavaram_71	India	11.4	79.8	4.7	0.74	mangrove
Ranjan et al. (2010)	Pichavaram_72	India	11.4	79.8	5.02	0.92	mangrove
Ranjan et al. (2010)	Pichavaram_73	India	11.4	79.8	3.88	0.72	mangrove
Ranjan et al. (2010)	Pichavaram_74	India	11.4	79.8	4.59	0.59	mangrove
Ranjan et al. (2010)	Pichavaram_75	India	11.4	79.8	4.84	0.57	mangrove
Ranjan et al. (2010)	Pichavaram_76	India	11.4	79.8	5.09	0.58	mangrove
Ranjan et al. (2010)	Pichavaram_77	India	11.4	79.8	5.2	0.51	mangrove
Ranjan et al. (2010)	Pichavaram_78	India	11.4	79.8	4.68	0.5	mangrove
Ranjan et al. (2010)	Pichavaram_79	India	11.4	79.8	4.63	0.51	mangrove
Ranjan et al. (2010)	Pichavaram_80	India	11.4	79.8	4.59	0.5	mangrove
Bird et al. (2004)	Singapore_coast_1	Singapore	1.34	103.89	79.9	22.62	mangrove
Bird et al. (2004)	Singapore_coast_2	Singapore	1.34	103.89	78.76	27.72	mangrove
Bird et al. (2004)	Singapore_coast_3	Singapore	1.34	103.89	77.87	26.44	mangrove
Bird et al. (2004)	Singapore_coast_4	Singapore	1.34	103.89	77.17	22.03	mangrove
Bird et al. (2004)	Singapore_coast_5	Singapore	1.34	103.89	76.89	32.72	mangrove
Bird et al. (2004)	Singapore_coast_6	Singapore	1.34	103.89	75.99	34.62	mangrove
Bird et al. (2004)	Singapore_coast_7	Singapore	1.34	103.89	75.24	26.63	mangrove
Bird et al. (2004)	Singapore_coast_8	Singapore	1.34	103.89	74.51	32.8	mangrove
Bird et al. (2004)	Singapore_coast_9	Singapore	1.34	103.89	73.56	21.5	mangrove
Bird et al. (2004)	Singapore_coast_10	Singapore	1.34	103.89	72.75	23.65	mangrove
Bird et al. (2004)	Singapore_coast_11	Singapore	1.34	103.89	71.26	25.06	mangrove
Bird et al. (2004)	Singapore_coast_12	Singapore	1.34	103.89	69.1	25.67	mangrove
Bird et al. (2004)	Singapore_coast_13	Singapore	1.34	103.89	68.88	27.69	mangrove
Bird et al. (2004)	Singapore_coast_14	Singapore	1.34	103.89	67.52	19.06	mangrove
Bird et al. (2004)	Singapore_coast_15	Singapore	1.34	103.89	66.57	28.38	mangrove
Bird et al. (2004)	Singapore_coast_16	Singapore	1.34	103.89	64.12	22.46	mangrove
Bird et al. (2004)	Singapore_coast_17	Singapore	1.34	103.89	62.39	13.3	mangrove
Bird et al. (2004)	Singapore_coast_18	Singapore	1.34	103.89	61.55	22.32	mangrove
Bird et al. (2004)	Singapore_coast_19	Singapore	1.34	103.89	59.54	11.51	mangrove
Bird et al. (2004)	Singapore_coast_20	Singapore	1.34	103.89	58.87	21.9	mangrove
Bird et al. (2004)	Singapore_coast_21	Singapore	1.34	103.89	58.73	11.19	mangrove
Bird et al. (2004)	Singapore_coast_22	Singapore	1.34	103.89	57.24	24.38	mangrove
Bird et al. (2004)	Singapore_coast_23	Singapore	1.34	103.89	54.51	13.91	mangrove
Bird et al. (2004)	Singapore_coast_24	Singapore	1.34	103.89	50.04	13.07	mangrove
Bird et al. (2004)	Singapore_coast_25	Singapore	1.34	103.89	48.72	15.61	mangrove
Bird et al. (2004)	Singapore_coast_26	Singapore	1.34	103.89	47.59	8.24	mangrove
Bird et al. (2004)	Singapore_coast_27	Singapore	1.34	103.89	46.08	12.71	mangrove
Bird et al. (2004)	Singapore_coast_28	Singapore	1.34	103.89	45.85	25.78	mangrove
Bird et al. (2004)	Singapore_coast_29	Singapore	1.34	103.89	45.61	9.21	mangrove
Bird et al. (2004)	Singapore_coast_30	Singapore	1.34	103.89	45.59	7.87	mangrove
Bird et al. (2004)	Singapore_coast_31	Singapore	1.34	103.89	44.05	16.76	mangrove
Bird et al. (2004)	Singapore_coast_32	Singapore	1.34	103.89	43.89	5.02	mangrove
Bird et al. (2004)	Singapore_coast_33	Singapore	1.34	103.89	43.69	7.16	mangrove
Bird et al. (2004)	Singapore_coast_34	Singapore	1.34	103.89	39.93	5.8	mangrove
Bird et al. (2004)	Singapore_coast_35	Singapore	1.34	103.89	39	11.4	mangrove
Bird et al. (2004)	Singapore_coast_36	Singapore	1.34	103.89	37.52	18.23	mangrove
Bird et al. (2004)	Singapore_coast_37	Singapore	1.34	103.89	35.34	5.98	mangrove
Bird et al. (2004)	Singapore_coast_38	Singapore	1.34	103.89	34.74	9.31	mangrove
Bird et al. (2004)	Singapore_coast_39	Singapore	1.34	103.89	34.58	10.13	mangrove
Bird et al. (2004)	Singapore_coast_40	Singapore	1.34	103.89	32.4	6.16	mangrove
Bird et al. (2004)	Singapore_coast_41	Singapore	1.34	103.89	31.67	9.52	mangrove
Bird et al. (2004)	Singapore_coast_42	Singapore	1.34	103.89	31.4	9.74	mangrove
Bird et al. (2004)	Singapore_coast_43	Singapore	1.34	103.89	30.83	5.31	mangrove
Bird et al. (2004)	Singapore_coast_44	Singapore	1.34	103.89	30.57	3.45	mangrove
Bird et al. (2004)	Singapore_coast_45	Singapore	1.34	103.89	26.1	6.65	mangrove
Bird et al. (2004)	Singapore_coast_46	Singapore	1.34	103.89	25.04	5.88	mangrove
Bird et al. (2004)	Singapore_coast_47	Singapore	1.34	103.89	24.86	5.3	mangrove
Bird et al. (2004)	Singapore_coast_48	Singapore	1.34	103.89	24.77	8.88	mangrove
Bird et al. (2004)	Singapore_coast_49	Singapore	1.34	103.89	24.08	22.87	mangrove
Bird et al. (2004)	Singapore_coast_50	Singapore	1.34	103.89	22.88	7.9	mangrove
Bird et al. (2004)	Singapore_coast_51	Singapore	1.34	103.89	21.94	9.66	mangrove
Bird et al. (2004)	Singapore_coast_52	Singapore	1.34	103.89	21.88	11.67	mangrove
Bird et al. (2004)	Singapore_coast_53	Singapore	1.34	103.89	21.45	7.5	mangrove
Bird et al. (2004)	Singapore_coast_54	Singapore	1.34	103.89	21.12	3.56	mangrove
Bird et al. (2004)	Singapore_coast_55	Singapore	1.34	103.89	20.74	7.99	mangrove
Bird et al. (2004)	Singapore_coast_56	Singapore	1.34	103.89	20.4	4.14	mangrove
Bird et al. (2004)	Singapore_coast_57	Singapore	1.34	103.89	19.65	6.53	mangrove
Bird et al. (2004)	Singapore_coast_58	Singapore	1.34	103.89	19.28	5.84	mangrove
Bird et al. (2004)	Singapore_coast_59	Singapore	1.34	103.89	18.94	8.08	mangrove
Bird et al. (2004)	Singapore_coast_60	Singapore	1.34	103.89	18.55	4.18	mangrove
Bird et al. (2004)	Singapore_coast_61	Singapore	1.34	103.89	18.21	3.8	mangrove
Bird et al. (2004)	Singapore_coast_62	Singapore	1.34	103.89	17.59	8.31	mangrove
Bird et al. (2004)	Singapore_coast_63	Singapore	1.34	103.89	17.34	3.07	mangrove
Bird et al. (2004)	Singapore_coast_64	Singapore	1.34	103.89	17.27	7.6	mangrove
Bird et al. (2004)	Singapore_coast_65	Singapore	1.34	103.89	17.16	1.05	mangrove
Bird et al. (2004)	Singapore_coast_66	Singapore	1.34	103.89	16.84	6.78	mangrove
Bird et al. (2004)	Singapore_coast_67	Singapore	1.34	103.89	16.3	7.04	mangrove
Bird et al. (2004)	Singapore_coast_68	Singapore	1.34	103.89	16.02	9.23	mangrove
Bird et al. (2004)	Singapore_coast_69	Singapore	1.34	103.89	16.02	6.66	mangrove
Bird et al. (2004)	Singapore_coast_70	Singapore	1.34	103.89	15.42	6.96	mangrove
Bird et al. (2004)	Singapore_coast_71	Singapore	1.34	103.89	15.24	6.71	mangrove
Bird et al. (2004)	Singapore_coast_72	Singapore	1.34	103.89	14.69	6.14	mangrove
Bird et al. (2004)	Singapore_coast_73	Singapore	1.34	103.89	13.8	5.84	mangrove
Bird et al. (2004)	Singapore_coast_74	Singapore	1.34	103.89	13.76	1.04	mangrove
Bird et al. (2004)	Singapore_coast_75	Singapore	1.34	103.89	13.65	5.66	mangrove
Bird et al. (2004)	Singapore_coast_76	Singapore	1.34	103.89	13.3	9.19	mangrove
Bird et al. (2004)	Singapore_coast_77	Singapore	1.34	103.89	12.99	6.01	mangrove
Bird et al. (2004)	Singapore_coast_78	Singapore	1.34	103.89	12.35	4.28	mangrove
Bird et al. (2004)	Singapore_coast_79	Singapore	1.34	103.89	11.3	2.74	mangrove
Bird et al. (2004)	Singapore_coast_80	Singapore	1.34	103.89	11.28	5.68	mangrove
Bird et al. (2004)	Singapore_coast_81	Singapore	1.34	103.89	11.14	3.21	mangrove
Bird et al. (2004)	Singapore_coast_82	Singapore	1.34	103.89	11.04	6.49	mangrove
Bird et al. (2004)	Singapore_coast_83	Singapore	1.34	103.89	10.63	7.24	mangrove
Bird et al. (2004)	Singapore_coast_84	Singapore	1.34	103.89	10.13	6.07	mangrove
Bird et al. (2004)	Singapore_coast_85	Singapore	1.34	103.89	9.78	2.84	mangrove
Bird et al. (2004)	Singapore_coast_86	Singapore	1.34	103.89	9.57	3.89	mangrove
Bird et al. (2004)	Singapore_coast_87	Singapore	1.34	103.89	9.51	1	mangrove
Bird et al. (2004)	Singapore_coast_88	Singapore	1.34	103.89	9.45	1.15	mangrove
Bird et al. (2004)	Singapore_coast_89	Singapore	1.34	103.89	9.18	2.54	mangrove
Bird et al. (2004)	Singapore_coast_90	Singapore	1.34	103.89	8.91	7.02	mangrove
Bird et al. (2004)	Singapore_coast_91	Singapore	1.34	103.89	8.53	2.26	mangrove
Bird et al. (2004)	Singapore_coast_92	Singapore	1.34	103.89	8.36	3.05	mangrove
Bird et al. (2004)	Singapore_coast_93	Singapore	1.34	103.89	8.28	0.96	mangrove
Bird et al. (2004)	Singapore_coast_94	Singapore	1.34	103.89	7.4	1.5	mangrove
Bird et al. (2004)	Singapore_coast_95	Singapore	1.34	103.89	7.06	3.41	mangrove
Bird et al. (2004)	Singapore_coast_96	Singapore	1.34	103.89	6.71	1.37	mangrove
Bird et al. (2004)	Singapore_coast_97	Singapore	1.34	103.89	6.45	0.59	mangrove
Bird et al. (2004)	Singapore_coast_98	Singapore	1.34	103.89	6.33	4.12	mangrove
Bird et al. (2004)	Singapore_coast_99	Singapore	1.34	103.89	6.18	1.17	mangrove
Bird et al. (2004)	Singapore_coast_100	Singapore	1.34	103.89	6.11	2.75	mangrove
Bird et al. (2004)	Singapore_coast_101	Singapore	1.34	103.89	5.93	2.11	mangrove
Bird et al. (2004)	Singapore_coast_102	Singapore	1.34	103.89	5.71	5.24	mangrove
Bird et al. (2004)	Singapore_coast_103	Singapore	1.34	103.89	5.63	2.18	mangrove
Bird et al. (2004)	Singapore_coast_104	Singapore	1.34	103.89	5.6	1.78	mangrove
Bird et al. (2004)	Singapore_coast_105	Singapore	1.34	103.89	5.46	1.29	mangrove
Bird et al. (2004)	Singapore_coast_106	Singapore	1.34	103.89	5.26	1.3	mangrove
Bird et al. (2004)	Singapore_coast_107	Singapore	1.34	103.89	4.86	0.94	mangrove
Bird et al. (2004)	Singapore_coast_108	Singapore	1.34	103.89	4.66	2.02	mangrove
Bird et al. (2004)	Singapore_coast_109	Singapore	1.34	103.89	4.45	0.68	mangrove
Bird et al. (2004)	Singapore_coast_110	Singapore	1.34	103.89	4.41	1.88	mangrove
Bird et al. (2004)	Singapore_coast_111	Singapore	1.34	103.89	4.4	1.46	mangrove
Bird et al. (2004)	Singapore_coast_112	Singapore	1.34	103.89	4.23	2.01	mangrove
Bird et al. (2004)	Singapore_coast_113	Singapore	1.34	103.89	4.12	1.47	mangrove
Bird et al. (2004)	Singapore_coast_114	Singapore	1.34	103.89	4.04	1.77	mangrove
Bird et al. (2004)	Singapore_coast_115	Singapore	1.34	103.89	3.71	1.84	mangrove
Bird et al. (2004)	Singapore_coast_116	Singapore	1.34	103.89	3.59	2.37	mangrove
Bird et al. (2004)	Singapore_coast_117	Singapore	1.34	103.89	3.32	1.25	mangrove
Bird et al. (2004)	Singapore_coast_118	Singapore	1.34	103.89	3.31	2	mangrove
Bird et al. (2004)	Singapore_coast_119	Singapore	1.34	103.89	3.14	1.85	mangrove
Bird et al. (2004)	Singapore_coast_120	Singapore	1.34	103.89	2.9	1.53	mangrove
Bird et al. (2004)	Singapore_coast_121	Singapore	1.34	103.89	2.81	1.19	mangrove
Bird et al. (2004)	Singapore_coast_122	Singapore	1.34	103.89	2.62	2.05	mangrove
Bird et al. (2004)	Singapore_coast_123	Singapore	1.34	103.89	2.49	0.96	mangrove
Bird et al. (2004)	Singapore_coast_124	Singapore	1.34	103.89	2.39	1.11	mangrove
Bird et al. (2004)	Singapore_coast_125	Singapore	1.34	103.89	2.34	0.51	mangrove
Bird et al. (2004)	Singapore_coast_126	Singapore	1.34	103.89	2.21	1.39	mangrove
Bird et al. (2004)	Singapore_coast_127	Singapore	1.34	103.89	2.03	0.88	mangrove
Bird et al. (2004)	Singapore_coast_128	Singapore	1.34	103.89	1.93	0.53	mangrove
Bird et al. (2004)	Singapore_coast_129	Singapore	1.34	103.89	1.9	0.69	mangrove
Bird et al. (2004)	Singapore_coast_130	Singapore	1.34	103.89	1.89	0.51	mangrove
Bird et al. (2004)	Singapore_coast_131	Singapore	1.34	103.89	1.82	0.62	mangrove
Bird et al. (2004)	Singapore_coast_132	Singapore	1.34	103.89	1.72	1.03	mangrove
Bird et al. (2004)	Singapore_coast_133	Singapore	1.34	103.89	1.65	1.49	mangrove
Bird et al. (2004)	Singapore_coast_134	Singapore	1.34	103.89	1.65	0.3	mangrove
Bird et al. (2004)	Singapore_coast_135	Singapore	1.34	103.89	1.57	1.25	mangrove
Bird et al. (2004)	Singapore_coast_136	Singapore	1.34	103.89	1.54	0.69	mangrove
Bird et al. (2004)	Singapore_coast_137	Singapore	1.34	103.89	1.44	1.17	mangrove
Bird et al. (2004)	Singapore_coast_138	Singapore	1.34	103.89	1.39	0.78	mangrove
Bird et al. (2004)	Singapore_coast_139	Singapore	1.34	103.89	1.33	0.52	mangrove
Bird et al. (2004)	Singapore_coast_140	Singapore	1.34	103.89	1.32	0.44	mangrove
Bird et al. (2004)	Singapore_coast_141	Singapore	1.34	103.89	1.27	0.39	mangrove
Bird et al. (2004)	Singapore_coast_142	Singapore	1.34	103.89	1.09	0.17	mangrove
Bird et al. (2004)	Singapore_coast_143	Singapore	1.34	103.89	1.05	0.65	mangrove
Bird et al. (2004)	Singapore_coast_144	Singapore	1.34	103.89	1.05	0.48	mangrove
Bird et al. (2004)	Singapore_coast_145	Singapore	1.34	103.89	0.94	0.38	mangrove
Bird et al. (2004)	Singapore_coast_146	Singapore	1.34	103.89	0.83	0.47	mangrove
Bird et al. (2004)	Singapore_coast_147	Singapore	1.34	103.89	0.81	0.3	mangrove
Bird et al. (2004)	Singapore_coast_148	Singapore	1.34	103.89	0.81	0.4	mangrove
Bird et al. (2004)	Singapore_coast_149	Singapore	1.34	103.89	0.69	0.48	mangrove
Bird et al. (2004)	Singapore_coast_150	Singapore	1.34	103.89	0.69	0.4	mangrove
Bird et al. (2004)	Singapore_coast_151	Singapore	1.34	103.89	0.65	0.14	mangrove
Bird et al. (2004)	Singapore_coast_152	Singapore	1.34	103.89	0.64	0.24	mangrove
Bird et al. (2004)	Singapore_coast_153	Singapore	1.34	103.89	0.61	0.12	mangrove
Bird et al. (2004)	Singapore_coast_154	Singapore	1.34	103.89	0.57	0.23	mangrove
Bird et al. (2004)	Singapore_coast_155	Singapore	1.34	103.89	0.55	0.25	mangrove
Bird et al. (2004)	Singapore_coast_156	Singapore	1.34	103.89	0.53	0.23	mangrove
Bird et al. (2004)	Singapore_coast_157	Singapore	1.34	103.89	0.46	0.04	mangrove
Bird et al. (2004)	Singapore_coast_158	Singapore	1.34	103.89	0.39	0.1	mangrove
Bird et al. (2004)	Singapore_coast_159	Singapore	1.34	103.89	0.39	0.18	mangrove
Bird et al. (2004)	Singapore_coast_160	Singapore	1.34	103.89	0.25	0.23	mangrove
Beasy and Ellison (2013)	Rubicon_1_1	Australia	-41.1491	146.6032	2.33	1.07	saltmarsh
Beasy and Ellison (2013)	Rubicon_1_2	Australia	-41.1491	146.6032	1.26	0.98	saltmarsh
Beasy and Ellison (2013)	Rubicon_1_3	Australia	-41.1491	146.6032	1.04	0.43	saltmarsh
Beasy and Ellison (2013)	Rubicon_1_4	Australia	-41.1491	146.6032	1.3	0.17	saltmarsh
Beasy and Ellison (2013)	Rubicon_1_5	Australia	-41.1491	146.6032	1.76	0.19	saltmarsh
Beasy and Ellison (2013)	Rubicon_1_6	Australia	-41.1491	146.6032	1.54	0.29	saltmarsh
Beasy and Ellison (2013)	Rubicon_1_7	Australia	-41.1491	146.6032	1.07	0.34	saltmarsh
Beasy and Ellison (2013)	Rubicon_1_8	Australia	-41.1491	146.6032	2.1	1.47	saltmarsh
Beasy and Ellison (2013)	Rubicon_1_9	Australia	-41.1491	146.6032	2.13	1.7	saltmarsh
Beasy and Ellison (2013)	Rubicon_1_10	Australia	-41.1491	146.6032	2.01	0.66	saltmarsh
Beasy and Ellison (2013)	Rubicon_1_11	Australia	-41.1491	146.6032	1.74	0.41	saltmarsh
Beasy and Ellison (2013)	Rubicon_1_12	Australia	-41.1491	146.6032	1.82	0.19	saltmarsh
Beasy and Ellison (2013)	Rubicon_1_13	Australia	-41.1491	146.6032	1.65	0.17	saltmarsh
Beasy and Ellison (2013)	Rubicon_1_14	Australia	-41.1491	146.6032	2.03	0.23	saltmarsh
Beasy and Ellison (2013)	Rubicon_1_15	Australia	-41.1491	146.6032	1.39	0.22	saltmarsh
Beasy and Ellison (2013)	Rubicon_1_16	Australia	-41.1491	146.6032	1.27	0.33	saltmarsh
Callaway et al. (2012)	Browns Island1	USA	38.2104	-122.0247	59.5	27.12	saltmarsh
Callaway et al. (2012)	Browns Island2	USA	38.2104	-122.0247	48.6	21.92	saltmarsh
Callaway et al. (2012)	Rush Ranch1	USA	38.2104	-122.0247	43.9	18.14	saltmarsh
Callaway et al. (2012)	Rush Ranch2	USA	38.2104	-122.0247	32	12.59	saltmarsh
Callaway et al. (2012)	Browns Island3	USA	38.2104	-122.0247	29.3	12.14	saltmarsh
Callaway et al. (2012)	Petaluma River3	USA	38.1105	-122.4875	25.1	10.2	saltmarsh
Callaway et al. (2012)	Coon Island1	USA	37.83	-122.4167	19.2	6.76	saltmarsh
Callaway et al. (2012)	Coon Island2	USA	37.83	-122.4167	18.3	7.7	saltmarsh
Callaway et al. (2012)	Rush Ranch3	USA	38.2104	-122.0247	18	6.83	saltmarsh
Callaway et al. (2012)	Petaluma River2	USA	38.1105	-122.4875	16.1	6.29	saltmarsh
Callaway et al. (2012)	China Camp3	USA	38.001	-122.4617	15.9	6.61	saltmarsh
Callaway et al. (2012)	Coon Island3	USA	37.83	-122.4167	13.5	4.38	saltmarsh
Callaway et al. (2012)	Whale's Tail2	USA	37.7	-122	13.2	4.81	saltmarsh
Callaway et al. (2012)	Whale's Tail3	USA	37.7	-122	12.8	4.66	saltmarsh
Callaway et al. (2012)	China Camp2	USA	38.001	-122.4617	12.7	4.82	saltmarsh
Callaway et al. (2012)	China Camp1	USA	38.001	-122.4617	11.7	4.33	saltmarsh
Callaway et al. (2012)	Whale's Tail1	USA	37.7	-122	8.4	3.07	saltmarsh
Callaway et al. (2012)	Petaluma River1	USA	38.1105	-122.4875	7.6	3.15	saltmarsh
Crooks et al. (2014)	Heron Point	USA	47.91288	-122.09818	40.68	19.74	saltmarsh
Crooks et al. (2014)	Heron Point	USA	47.91288	-122.09818	33.95	17.61	saltmarsh
Crooks et al. (2014)	Heron Point	USA	47.91288	-122.09818	31.08	15.38	saltmarsh
Crooks et al. (2014)	Heron Point	USA	47.91288	-122.09818	30.89	13.59	saltmarsh
Crooks et al. (2014)	Heron Point	USA	47.91288	-122.09818	25.14	10.9	saltmarsh
Crooks et al. (2014)	Heron Point	USA	47.91288	-122.09818	19.95	8.54	saltmarsh
Crooks et al. (2014)	Heron Point	USA	47.91288	-122.09818	17.64	7.06	saltmarsh
Crooks et al. (2014)	Heron Point	USA	47.91288	-122.09818	17.52	6.57	saltmarsh
Crooks et al. (2014)	Heron Point	USA	47.91288	-122.09818	10.88	4.2	saltmarsh
Crooks et al. (2014)	Heron Point	USA	47.91288	-122.09818	7.04	3.27	saltmarsh
Crooks et al. (2014)	Heron Point	USA	47.91288	-122.09818	6.54	2.31	saltmarsh
Crooks et al. (2014)	Heron Point	USA	47.91288	-122.09818	5.43	1.54	saltmarsh
Crooks et al. (2014)	Heron Point	USA	47.91288	-122.09818	4.1	1.08	saltmarsh
Crooks et al. (2014)	Marysville	USA	48.0518	-122.1771	17.14	7.49	saltmarsh
Crooks et al. (2014)	Marysville	USA	48.0518	-122.1771	15.69	6.79	saltmarsh
Crooks et al. (2014)	Marysville	USA	48.0518	-122.1771	14.34	5.8	saltmarsh
Crooks et al. (2014)	Marysville	USA	48.0518	-122.1771	11.99	4.96	saltmarsh
Crooks et al. (2014)	Marysville	USA	48.0518	-122.1771	10.46	4.32	saltmarsh
Crooks et al. (2014)	Marysville	USA	48.0518	-122.1771	9.53	3.66	saltmarsh
Crooks et al. (2014)	Marysville	USA	48.0518	-122.1771	9.21	3.01	saltmarsh
Crooks et al. (2014)	Marysville	USA	48.0518	-122.1771	7.6	2.68	saltmarsh
Crooks et al. (2014)	Marysville	USA	48.0518	-122.1771	6.57	1.96	saltmarsh
Crooks et al. (2014)	Marysville	USA	48.0518	-122.1771	6.37	1.98	saltmarsh
Crooks et al. (2014)	Marysville	USA	48.0518	-122.1771	6.26	1.84	saltmarsh
Crooks et al. (2014)	Marysville	USA	48.0518	-122.1771	5.73	1.56	saltmarsh
Crooks et al. (2014)	Marysville	USA	48.0518	-122.1771	5.68	1.76	saltmarsh
Crooks et al. (2014)	Marysville	USA	48.0518	-122.1771	5.62	1.55	saltmarsh
Crooks et al. (2014)	Marysville	USA	48.0518	-122.1771	5.49	1.42	saltmarsh
Crooks et al. (2014)	North Ebey	USA	47.608	-122.335	12.43	5.68	saltmarsh
Crooks et al. (2014)	North Ebey	USA	47.608	-122.335	12.34	4.78	saltmarsh
Crooks et al. (2014)	North Ebey	USA	47.608	-122.335	12.27	4.98	saltmarsh
Crooks et al. (2014)	North Ebey	USA	47.608	-122.335	12.21	5.8	saltmarsh
Crooks et al. (2014)	North Ebey	USA	47.608	-122.335	11.99	4.85	saltmarsh
Crooks et al. (2014)	North Ebey	USA	47.608	-122.335	11.63	4.53	saltmarsh
Crooks et al. (2014)	North Ebey	USA	47.608	-122.335	11.52	4.33	saltmarsh
Crooks et al. (2014)	North Ebey	USA	47.608	-122.335	11.33	3.93	saltmarsh
Crooks et al. (2014)	North Ebey	USA	47.608	-122.335	11	4.27	saltmarsh
Crooks et al. (2014)	North Ebey	USA	47.608	-122.335	10.91	4.56	saltmarsh
Crooks et al. (2014)	North Ebey	USA	47.608	-122.335	10.5	4.45	saltmarsh
Crooks et al. (2014)	North Ebey	USA	47.608	-122.335	10.44	4.51	saltmarsh
Crooks et al. (2014)	North Ebey	USA	47.608	-122.335	10.26	3.48	saltmarsh
Crooks et al. (2014)	North Ebey	USA	47.608	-122.335	9.64	3.52	saltmarsh
Crooks et al. (2014)	North Ebey	USA	47.608	-122.335	9.42	4.15	saltmarsh
Crooks et al. (2014)	North Ebey	USA	47.608	-122.335	8.71	3.72	saltmarsh
Crooks et al. (2014)	North Ebey	USA	47.608	-122.335	8.53	2.69	saltmarsh
Crooks et al. (2014)	Otter Island	USA	NA	NA	30.42	15.13	saltmarsh
Crooks et al. (2014)	Otter Island	USA	NA	NA	22.19	11.1	saltmarsh
Crooks et al. (2014)	Otter Island	USA	NA	NA	21.3	11.53	saltmarsh
Crooks et al. (2014)	Otter Island	USA	NA	NA	20.79	11.12	saltmarsh
Crooks et al. (2014)	Otter Island	USA	NA	NA	20	10.29	saltmarsh
Crooks et al. (2014)	Otter Island	USA	NA	NA	19.66	9.11	saltmarsh
Crooks et al. (2014)	Otter Island	USA	NA	NA	19.52	7.56	saltmarsh
Crooks et al. (2014)	Otter Island	USA	NA	NA	18.32	9.01	saltmarsh
Crooks et al. (2014)	Otter Island	USA	NA	NA	18.17	8.34	saltmarsh
Crooks et al. (2014)	Otter Island	USA	NA	NA	14.84	7.04	saltmarsh
Crooks et al. (2014)	Otter Island	USA	NA	NA	14.73	5.59	saltmarsh
Crooks et al. (2014)	Otter Island	USA	NA	NA	13.67	7.19	saltmarsh
Crooks et al. (2014)	Otter Island	USA	NA	NA	13.44	6.08	saltmarsh
Crooks et al. (2014)	Otter Island	USA	NA	NA	13.02	6.4	saltmarsh
Crooks et al. (2014)	Otter Island	USA	NA	NA	13.01	5.85	saltmarsh
Crooks et al. (2014)	Otter Island	USA	NA	NA	11.08	4.92	saltmarsh
Crooks et al. (2014)	Otter Island	USA	NA	NA	10.65	4.7	saltmarsh
Crooks et al. (2014)	Otter Island	USA	NA	NA	10.45	4.66	saltmarsh
Crooks et al. (2014)	Otter Island	USA	NA	NA	10.34	4.68	saltmarsh
Crooks et al. (2014)	Otter Island	USA	NA	NA	9.17	3.95	saltmarsh
Crooks et al. (2014)	Quilceda Marsh	USA	47.75	-120.74	14.61	6.12	saltmarsh
Crooks et al. (2014)	Quilceda Marsh	USA	47.75	-120.74	14.53	6.14	saltmarsh
Crooks et al. (2014)	Quilceda Marsh	USA	47.75	-120.74	13.36	5.46	saltmarsh
Crooks et al. (2014)	Quilceda Marsh	USA	47.75	-120.74	12.74	5.26	saltmarsh
Crooks et al. (2014)	Quilceda Marsh	USA	47.75	-120.74	11.74	4.75	saltmarsh
Crooks et al. (2014)	Quilceda Marsh	USA	47.75	-120.74	11.68	4.83	saltmarsh
Crooks et al. (2014)	Quilceda Marsh	USA	47.75	-120.74	11.54	4.12	saltmarsh
Crooks et al. (2014)	Quilceda Marsh	USA	47.75	-120.74	10.6	4.34	saltmarsh
Crooks et al. (2014)	Quilceda Marsh	USA	47.75	-120.74	10.36	4.14	saltmarsh
Crooks et al. (2014)	Quilceda Marsh	USA	47.75	-120.74	10.07	4.19	saltmarsh
Crooks et al. (2014)	Quilceda Marsh	USA	47.75	-120.74	9.35	3.65	saltmarsh
Crooks et al. (2014)	Quilceda Marsh	USA	47.75	-120.74	8.95	3.53	saltmarsh
Crooks et al. (2014)	Quilceda Marsh	USA	47.75	-120.74	8.04	3.14	saltmarsh
Crooks et al. (2014)	Quilceda Marsh	USA	47.75	-120.74	6.9	2.42	saltmarsh
Crooks et al. (2014)	Qwuloolt	USA	47.9826	-122.1934	16.03	6.12	saltmarsh
Crooks et al. (2014)	Qwuloolt	USA	47.9826	-122.1934	15.17	6.16	saltmarsh
Crooks et al. (2014)	Qwuloolt	USA	47.9826	-122.1934	15.02	6.02	saltmarsh
Crooks et al. (2014)	Qwuloolt	USA	47.9826	-122.1934	14.55	5.75	saltmarsh
Crooks et al. (2014)	Qwuloolt	USA	47.9826	-122.1934	14.04	5.78	saltmarsh
Crooks et al. (2014)	Qwuloolt	USA	47.9826	-122.1934	12.83	4.77	saltmarsh
Crooks et al. (2014)	Qwuloolt	USA	47.9826	-122.1934	12.4	4.56	saltmarsh
Crooks et al. (2014)	Qwuloolt	USA	47.9826	-122.1934	12.09	4.38	saltmarsh
Crooks et al. (2014)	Qwuloolt	USA	47.9826	-122.1934	11.39	4.01	saltmarsh
Crooks et al. (2014)	Qwuloolt	USA	47.9826	-122.1934	11.33	4.97	saltmarsh
Crooks et al. (2014)	Qwuloolt	USA	47.9826	-122.1934	11.15	4.28	saltmarsh
Crooks et al. (2014)	Qwuloolt	USA	47.9826	-122.1934	10.93	4.06	saltmarsh
Crooks et al. (2014)	Qwuloolt	USA	47.9826	-122.1934	10.3	3.43	saltmarsh
Crooks et al. (2014)	Smith Island - City	USA	NA	NA	48.57	25.54	saltmarsh
Crooks et al. (2014)	Smith Island - City	USA	NA	NA	37.43	18.58	saltmarsh
Crooks et al. (2014)	Smith Island - City	USA	NA	NA	36.84	18.44	saltmarsh
Crooks et al. (2014)	Smith Island - City	USA	NA	NA	28.63	14.12	saltmarsh
Crooks et al. (2014)	Smith Island - City	USA	NA	NA	23.96	11.21	saltmarsh
Crooks et al. (2014)	Smith Island - City	USA	NA	NA	22.26	10.1	saltmarsh
Crooks et al. (2014)	Smith Island - City	USA	NA	NA	22.22	10.34	saltmarsh
Crooks et al. (2014)	Smith Island - City	USA	NA	NA	21.05	9.86	saltmarsh
Crooks et al. (2014)	Smith Island - City	USA	NA	NA	6.09	3.46	saltmarsh
Crooks et al. (2014)	Smith Island - City	USA	NA	NA	4.99	1.8	saltmarsh
Crooks et al. (2014)	Smith Island - City	USA	NA	NA	4.7	2.75	saltmarsh
Crooks et al. (2014)	Smith Island - City	USA	NA	NA	4.43	2.13	saltmarsh
Crooks et al. (2014)	Smith Island - City	USA	NA	NA	3.81	1.35	saltmarsh
Crooks et al. (2014)	Smith Island - City	USA	NA	NA	3.77	1.32	saltmarsh
Crooks et al. (2014)	Smith Island - City	USA	NA	NA	3.31	1.09	saltmarsh
Crooks et al. (2014)	Smith Island - City	USA	NA	NA	2.98	0.94	saltmarsh
Crooks et al. (2014)	Smith Island - City	USA	NA	NA	2.95	0.77	saltmarsh
Crooks et al. (2014)	Smith Island - City	USA	NA	NA	2.41	0.62	saltmarsh
Crooks et al. (2014)	Smith Island - City	USA	NA	NA	2.26	0.51	saltmarsh
Crooks et al. (2014)	Smith Island - County	USA	NA	NA	61.62	29.66	saltmarsh
Crooks et al. (2014)	Smith Island - County	USA	NA	NA	34.17	16.69	saltmarsh
Crooks et al. (2014)	Smith Island - County	USA	NA	NA	28.74	13.58	saltmarsh
Crooks et al. (2014)	Smith Island - County	USA	NA	NA	28.55	13.09	saltmarsh
Crooks et al. (2014)	Smith Island - County	USA	NA	NA	27.74	13.45	saltmarsh
Crooks et al. (2014)	Smith Island - County	USA	NA	NA	25.66	11.86	saltmarsh
Crooks et al. (2014)	Smith Island - County	USA	NA	NA	21.04	9.37	saltmarsh
Crooks et al. (2014)	Smith Island - County	USA	NA	NA	20.58	8.44	saltmarsh
Crooks et al. (2014)	Smith Island - County	USA	NA	NA	20.22	8.95	saltmarsh
Crooks et al. (2014)	Smith Island - County	USA	NA	NA	19.62	8.47	saltmarsh
Crooks et al. (2014)	Smith Island - County	USA	NA	NA	18.95	8.19	saltmarsh
Crooks et al. (2014)	Smith Island - County	USA	NA	NA	18.91	8.11	saltmarsh
Crooks et al. (2014)	Spencer Island	USA	47.993	-122.1644	16.67	6.97	saltmarsh
Crooks et al. (2014)	Spencer Island	USA	47.993	-122.1644	15.88	6.37	saltmarsh
Crooks et al. (2014)	Spencer Island	USA	47.993	-122.1644	15.22	5.67	saltmarsh
Crooks et al. (2014)	Spencer Island	USA	47.993	-122.1644	11.96	4.27	saltmarsh
Crooks et al. (2014)	Spencer Island	USA	47.993	-122.1644	10.41	3.53	saltmarsh
Crooks et al. (2014)	Spencer Island	USA	47.993	-122.1644	9.11	3.48	saltmarsh
Crooks et al. (2014)	Spencer Island	USA	47.993	-122.1644	8.71	3.02	saltmarsh
Crooks et al. (2014)	Spencer Island	USA	47.993	-122.1644	7.87	2.47	saltmarsh
Crooks et al. (2014)	Spencer Island	USA	47.993	-122.1644	7.73	2.57	saltmarsh
Crooks et al. (2014)	Spencer Island	USA	47.993	-122.1644	7.6	2.52	saltmarsh
Crooks et al. (2014)	Spencer Island	USA	47.993	-122.1644	7.34	2.31	saltmarsh
Crooks et al. (2014)	Spencer Island	USA	47.993	-122.1644	6.61	2.01	saltmarsh
Crooks et al. (2014)	Spencer Island	USA	47.993	-122.1644	5.74	1.32	saltmarsh
Crooks et al. (2014)	Union Slough	USA	48.0334	-122.1896	8.22	2.58	saltmarsh
Crooks et al. (2014)	Union Slough	USA	48.0334	-122.1896	7.91	2.52	saltmarsh
Crooks et al. (2014)	Union Slough	USA	48.0334	-122.1896	7.59	2.43	saltmarsh
Crooks et al. (2014)	Union Slough	USA	48.0334	-122.1896	7.41	1.9	saltmarsh
Crooks et al. (2014)	Union Slough	USA	48.0334	-122.1896	7.2	2.13	saltmarsh
Crooks et al. (2014)	Union Slough	USA	48.0334	-122.1896	6.94	2.02	saltmarsh
Crooks et al. (2014)	Union Slough	USA	48.0334	-122.1896	6.85	1.63	saltmarsh
Crooks et al. (2014)	Union Slough	USA	48.0334	-122.1896	6.72	2.37	saltmarsh
Crooks et al. (2014)	Union Slough	USA	48.0334	-122.1896	6.55	1.57	saltmarsh
Crooks et al. (2014)	WDFW Forested	USA	NA	NA	71.39	38.47	saltmarsh
Crooks et al. (2014)	WDFW Forested	USA	NA	NA	70.85	37.2	saltmarsh
Crooks et al. (2014)	WDFW Forested	USA	NA	NA	61.71	32.92	saltmarsh
Crooks et al. (2014)	WDFW Forested	USA	NA	NA	61.49	32.32	saltmarsh
Crooks et al. (2014)	WDFW Forested	USA	NA	NA	56.81	29.49	saltmarsh
Crooks et al. (2014)	WDFW Forested	USA	NA	NA	53.62	27.86	saltmarsh
Crooks et al. (2014)	WDFW Forested	USA	NA	NA	38.48	20.83	saltmarsh
Crooks et al. (2014)	WDFW Forested	USA	NA	NA	31.13	14.7	saltmarsh
Crooks et al. (2014)	WDFW Forested	USA	NA	NA	30.09	14.81	saltmarsh
Crooks et al. (2014)	WDFW Forested	USA	NA	NA	28.66	13.84	saltmarsh
Crooks et al. (2014)	WDFW Forested	USA	NA	NA	27.94	14.49	saltmarsh
Crooks et al. (2014)	WDFW Forested	USA	NA	NA	26.07	12.67	saltmarsh
Crooks et al. (2014)	WDFW Forested	USA	NA	NA	25.37	12.34	saltmarsh
Crooks et al. (2014)	WDFW Forested	USA	NA	NA	24.94	12.2	saltmarsh
Crooks et al. (2014)	WDFW Forested	USA	NA	NA	21.6	10.3	saltmarsh
Crooks et al. (2014)	WDFW Wetland	USA	NA	NA	48.8	23.6	saltmarsh
Crooks et al. (2014)	WDFW Wetland	USA	NA	NA	44.8	21.91	saltmarsh
Crooks et al. (2014)	WDFW Wetland	USA	NA	NA	44.04	21.39	saltmarsh
Crooks et al. (2014)	WDFW Wetland	USA	NA	NA	39.21	19.66	saltmarsh
Crooks et al. (2014)	WDFW Wetland	USA	NA	NA	38.81	18.32	saltmarsh
Crooks et al. (2014)	WDFW Wetland	USA	NA	NA	34.78	17.86	saltmarsh
Crooks et al. (2014)	WDFW Wetland	USA	NA	NA	34.48	17.02	saltmarsh
Crooks et al. (2014)	WDFW Wetland	USA	NA	NA	33.55	15.85	saltmarsh
Crooks et al. (2014)	WDFW Wetland	USA	NA	NA	31.53	15.45	saltmarsh
Crooks et al. (2014)	WDFW Wetland	USA	NA	NA	31.12	15.31	saltmarsh
Crooks et al. (2014)	WDFW Wetland	USA	NA	NA	30.07	15.15	saltmarsh
Crooks et al. (2014)	WDFW Wetland	USA	NA	NA	28.18	13.45	saltmarsh
Crooks et al. (2014)	WDFW Wetland	USA	NA	NA	21.99	9.99	saltmarsh
Piazza et al. (2011)	CRMS0326-H	USA	29.2616	-85.0948	26.72	11.62	saltmarsh
Piazza et al. (2011)	CRMS0164-H	USA	29.2237	-84.1112	22.56	8.48	saltmarsh
Craft et al. (1991)	north_carolina_1	USA	35.7596	-79.0193	1.1	0.21	saltmarsh
Craft et al. (1991)	north_carolina_2	USA	35.7596	-79.0193	1	0.17	saltmarsh
Craft et al. (1991)	north_carolina_3	USA	35.7596	-79.0193	48	24.92	saltmarsh
Craft et al. (1991)	north_carolina_4	USA	35.7596	-79.0193	50.9	27.5	saltmarsh
Craft et al. (1991)	north_carolina_5	USA	35.7596	-79.0193	2.4	1.4	saltmarsh
Craft et al. (1991)	north_carolina_6	USA	35.7596	-79.0193	0.2	0.11	saltmarsh
Craft et al. (1991)	north_carolina_7	USA	35.7596	-79.0193	5.5	2.46	saltmarsh
Craft et al. (1991)	north_carolina_8	USA	35.7596	-79.0193	1.6	0.6	saltmarsh
Craft et al. (1991)	north_carolina_9	USA	35.7596	-79.0193	1.2	0.29	saltmarsh
Craft et al. (1991)	north_carolina_10	USA	35.7596	-79.0193	0.4	0.11	saltmarsh
Craft et al. (1991)	north_carolina_11	USA	35.7596	-79.0193	1.2	0.36	saltmarsh
Craft et al. (1991)	north_carolina_12	USA	35.7596	-79.0193	0.6	0.2	saltmarsh
Craft et al. (1991)	north_carolina_13	USA	35.7596	-79.0193	3.9	1.42	saltmarsh
Craft et al. (1991)	north_carolina_14	USA	35.7596	-79.0193	1.2	0.27	saltmarsh
Craft et al. (1991)	north_carolina_15	USA	35.7596	-79.0193	19.3	7.41	saltmarsh
Craft et al. (1991)	north_carolina_16	USA	35.7596	-79.0193	23.5	10.6	saltmarsh
Craft et al. (1991)	north_carolina_17	USA	35.7596	-79.0193	5	2.22	saltmarsh
Craft et al. (1991)	north_carolina_18	USA	35.7596	-79.0193	3.8	1.89	saltmarsh
Craft et al. (1991)	north_carolina_19	USA	35.7596	-79.0193	44	22.79	saltmarsh
DelVecchia et al. (2014)	esmeraldas_1	Ecuador	0.6	-80.01	39.5	27.2	mangrove
DelVecchia et al. (2014)	esmeraldas_2	Ecuador	0.6	-80.01	32.2	22.7	mangrove
DelVecchia et al. (2014)	esmeraldas_3	Ecuador	0.6	-80.01	32.6	21.3	mangrove
DelVecchia et al. (2014)	esmeraldas_4	Ecuador	0.6	-80.01	33.6	19.6	mangrove
DelVecchia et al. (2014)	esmeraldas_5	Ecuador	0.6	-80.01	29.3	20.1	mangrove
DelVecchia et al. (2014)	esmeraldas_6	Ecuador	0.6	-80.01	24.5	19.9	mangrove
DelVecchia et al. (2014)	esmeraldas_7	Ecuador	0.6	-80.01	22.1	18.9	mangrove
DelVecchia et al. (2014)	esmeraldas_8	Ecuador	0.6	-80.01	35.9	16.9	mangrove
DelVecchia et al. (2014)	esmeraldas_9	Ecuador	0.6	-80.01	25.2	17.6	mangrove
DelVecchia et al. (2014)	esmeraldas_10	Ecuador	0.6	-80.01	27.1	16.6	mangrove
DelVecchia et al. (2014)	esmeraldas_11	Ecuador	0.6	-80.01	22.6	16.9	mangrove
DelVecchia et al. (2014)	esmeraldas_12	Ecuador	0.6	-80.01	31.4	15.7	mangrove
DelVecchia et al. (2014)	esmeraldas_13	Ecuador	0.6	-80.01	23	14.6	mangrove
DelVecchia et al. (2014)	esmeraldas_14	Ecuador	0.6	-80.01	17.9	14.9	mangrove
DelVecchia et al. (2014)	esmeraldas_15	Ecuador	0.6	-80.01	19.4	13.1	mangrove
DelVecchia et al. (2014)	esmeraldas_16	Ecuador	0.6	-80.01	20.5	12.4	mangrove
DelVecchia et al. (2014)	esmeraldas_17	Ecuador	0.6	-80.01	19.2	10.9	mangrove
DelVecchia et al. (2014)	esmeraldas_18	Ecuador	0.6	-80.01	17.9	11.2	mangrove
DelVecchia et al. (2014)	esmeraldas_19	Ecuador	0.6	-80.01	19.2	10.9	mangrove
DelVecchia et al. (2014)	esmeraldas_20	Ecuador	0.6	-80.01	18.7	10.1	mangrove
DelVecchia et al. (2014)	esmeraldas_21	Ecuador	0.6	-80.01	15.6	10.1	mangrove
DelVecchia et al. (2014)	esmeraldas_22	Ecuador	0.6	-80.01	14.2	9.9	mangrove
DelVecchia et al. (2014)	esmeraldas_23	Ecuador	0.6	-80.01	17.7	9.4	mangrove
DelVecchia et al. (2014)	esmeraldas_24	Ecuador	0.6	-80.01	14.5	8.7	mangrove
DelVecchia et al. (2014)	esmeraldas_25	Ecuador	0.6	-80.01	12.9	8.6	mangrove
DelVecchia et al. (2014)	esmeraldas_26	Ecuador	0.6	-80.01	13.8	7.8	mangrove
DelVecchia et al. (2014)	esmeraldas_27	Ecuador	0.6	-80.01	14.2	7.5	mangrove
DelVecchia et al. (2014)	esmeraldas_28	Ecuador	0.6	-80.01	11.7	7.4	mangrove
DelVecchia et al. (2014)	esmeraldas_29	Ecuador	0.6	-80.01	17	6.5	mangrove
DelVecchia et al. (2014)	esmeraldas_30	Ecuador	0.6	-80.01	12	6.2	mangrove
DelVecchia et al. (2014)	esmeraldas_31	Ecuador	0.6	-80.01	10.7	6.1	mangrove
DelVecchia et al. (2014)	esmeraldas_32	Ecuador	0.6	-80.01	11.4	5.3	mangrove
DelVecchia et al. (2014)	esmeraldas_33	Ecuador	0.6	-80.01	10.1	5.2	mangrove
DelVecchia et al. (2014)	esmeraldas_34	Ecuador	0.6	-80.01	3.4	0.6	mangrove
DelVecchia et al. (2014)	esmeraldas_35	Ecuador	0.6	-80.01	4.8	1.5	mangrove
Tue et al. (2014)	tue_1	Vietnam	8.5833	104.8333	17.1	5	mangrove
Tue et al. (2014)	tue_2	Vietnam	8.5833	104.8333	12.7	5.6	mangrove
Tue et al. (2014)	tue_3	Vietnam	8.5833	104.8333	13.7	5.1	mangrove
Tue et al. (2014)	tue_4	Vietnam	8.5833	104.8333	14.1	4.9	mangrove
Tue et al. (2014)	tue_5	Vietnam	8.5833	104.8333	13.3	4.7	mangrove
Tue et al. (2014)	tue_6	Vietnam	8.5833	104.8333	12.4	4.5	mangrove
Tue et al. (2014)	tue_7	Vietnam	8.5833	104.8333	13.1	4.5	mangrove
Tue et al. (2014)	tue_8	Vietnam	8.5833	104.8333	14.1	4.1	mangrove
Tue et al. (2014)	tue_9	Vietnam	8.5833	104.8333	13.6	4	mangrove
Tue et al. (2014)	tue_10	Vietnam	8.5833	104.8333	14.8	3.3	mangrove
Tue et al. (2014)	tue_11	Vietnam	8.5833	104.8333	12.5	4	mangrove
Tue et al. (2014)	tue_12	Vietnam	8.5833	104.8333	12.6	3.6	mangrove
Tue et al. (2014)	tue_13	Vietnam	8.5833	104.8333	11.6	3.7	mangrove
Tue et al. (2014)	tue_14	Vietnam	8.5833	104.8333	10.7	3.7	mangrove
Tue et al. (2014)	tue_15	Vietnam	8.5833	104.8333	11.4	3.5	mangrove
Tue et al. (2014)	tue_16	Vietnam	8.5833	104.8333	11.2	3.4	mangrove
Tue et al. (2014)	tue_17	Vietnam	8.5833	104.8333	11.7	3.3	mangrove
Tue et al. (2014)	tue_18	Vietnam	8.5833	104.8333	11.4	3.1	mangrove
Tue et al. (2014)	tue_19	Vietnam	8.5833	104.8333	10.3	3.2	mangrove
Tue et al. (2014)	tue_20	Vietnam	8.5833	104.8333	8.5	3.5	mangrove
Tue et al. (2014)	tue_21	Vietnam	8.5833	104.8333	8.7	3.1	mangrove
Tue et al. (2014)	tue_22	Vietnam	8.5833	104.8333	8.3	3	mangrove
Tue et al. (2014)	tue_23	Vietnam	8.5833	104.8333	8.5	2.9	mangrove
Tue et al. (2014)	tue_24	Vietnam	8.5833	104.8333	7.8	2.9	mangrove
Tue et al. (2014)	tue_25	Vietnam	8.5833	104.8333	9.3	2.8	mangrove
Tue et al. (2014)	tue_26	Vietnam	8.5833	104.8333	8.7	2.7	mangrove
Tue et al. (2014)	tue_27	Vietnam	8.5833	104.8333	8.3	2.7	mangrove
Tue et al. (2014)	tue_28	Vietnam	8.5833	104.8333	7.6	2.5	mangrove
Tue et al. (2014)	tue_29	Vietnam	8.5833	104.8333	8.5	2.4	mangrove
Tue et al. (2014)	tue_30	Vietnam	8.5833	104.8333	7.9	2.6	mangrove
Tue et al. (2014)	tue_31	Vietnam	8.5833	104.8333	6.7	2.7	mangrove
Tue et al. (2014)	tue_32	Vietnam	8.5833	104.8333	6	2.1	mangrove
Tue et al. (2014)	tue_33	Vietnam	8.5833	104.8333	6	2.3	mangrove
Tue et al. (2014)	tue_34	Vietnam	8.5833	104.8333	6.2	1.9	mangrove
Tue et al. (2014)	tue_35	Vietnam	8.5833	104.8333	5.2	2	mangrove
Tue et al. (2014)	tue_36	Vietnam	8.5833	104.8333	4.2	1.8	mangrove
Tue et al. (2014)	tue_37	Vietnam	8.5833	104.8333	5.8	0.9	mangrove
Tue et al. (2014)	tue_38	Vietnam	8.5833	104.8333	5.2	0.9	mangrove
Tue et al. (2014)	tue_39	Vietnam	8.5833	104.8333	4.5	0.8	mangrove
Tue et al. (2014)	tue_40	Vietnam	8.5833	104.8333	3.8	0.9	mangrove
Tue et al. (2014)	tue_41	Vietnam	8.5833	104.8333	3.6	0.8	mangrove
Tue et al. (2014)	tue_42	Vietnam	8.5833	104.8333	2.8	1.2	mangrove
Tue et al. (2014)	tue_43	Vietnam	8.5833	104.8333	4.6	1	mangrove
Tue et al. (2014)	tue_44	Vietnam	8.5833	104.8333	4.2	1.1	mangrove
Tue et al. (2014)	tue_45	Vietnam	8.5833	104.8333	3.5	1.2	mangrove
Tue et al. (2014)	tue_46	Vietnam	8.5833	104.8333	3.8	1.4	mangrove
Tue et al. (2014)	tue_47	Vietnam	8.5833	104.8333	3.8	1.5	mangrove
Morris and Whiting (1986)	morris_1	USA	33.3281	-79.1668	13.6	3.6	saltmarsh
Morris and Whiting (1986)	morris_2	USA	33.3281	-79.1668	12.6	4	saltmarsh
Morris and Whiting (1986)	morris_3	USA	33.3281	-79.1668	12.6	3.5	saltmarsh
Morris and Whiting (1986)	morris_4	USA	33.3281	-79.1668	9.2	2.2	saltmarsh
Morris and Whiting (1986)	morris_5	USA	33.3281	-79.1668	9.2	2.1	saltmarsh
Morris and Whiting (1986)	morris_6	USA	33.3281	-79.1668	7.7	3.9	saltmarsh
Morris and Whiting (1986)	morris_7	USA	33.3281	-79.1668	7.7	2.9	saltmarsh
Morris and Whiting (1986)	morris_8	USA	33.3281	-79.1668	7.6	2.7	saltmarsh
Morris and Whiting (1986)	morris_9	USA	33.3281	-79.1668	5.2	2.2	saltmarsh
Morris and Whiting (1986)	morris_10	USA	33.3281	-79.1668	5.2	2	saltmarsh
Morris and Whiting (1986)	morris_11	USA	33.3281	-79.1668	5.3	1.8	saltmarsh
Morris and Whiting (1986)	morris_12	USA	33.3281	-79.1668	5.3	1.7	saltmarsh
Morris and Whiting (1986)	morris_13	USA	33.3281	-79.1668	5.7	1.9	saltmarsh
Morris and Whiting (1986)	morris_14	USA	33.3281	-79.1668	5.9	1.8	saltmarsh
Morris and Whiting (1986)	morris_15	USA	33.3281	-79.1668	5.9	1.7	saltmarsh
Morris and Whiting (1986)	morris_16	USA	33.3281	-79.1668	5.8	1.6	saltmarsh
Morris and Whiting (1986)	morris_17	USA	33.3281	-79.1668	5.5	1.5	saltmarsh
Morris and Whiting (1986)	morris_18	USA	33.3281	-79.1668	3.7	1.3	saltmarsh
Morris and Whiting (1986)	morris_19	USA	33.3281	-79.1668	3.7	1.2	saltmarsh
Morris and Whiting (1986)	morris_20	USA	33.3281	-79.1668	3.4	0.9	saltmarsh
Morris and Whiting (1986)	morris_21	USA	33.3281	-79.1668	2.8	0.9	saltmarsh
Morris and Whiting (1986)	morris_22	USA	33.3281	-79.1668	2.6	1	saltmarsh
Morris and Whiting (1986)	morris_23	USA	33.3281	-79.1668	2.6	0.8	saltmarsh
Morris and Whiting (1986)	morris_24	USA	33.3281	-79.1668	2.5	0.8	saltmarsh
Morris and Whiting (1986)	morris_25	USA	33.3281	-79.1668	2.6	0.6	saltmarsh
Morris and Whiting (1986)	morris_26	USA	33.3281	-79.1668	1.8	0.5	saltmarsh
Morris and Whiting (1986)	morris_27	USA	33.3281	-79.1668	1.9	0.4	saltmarsh
Chambers et al. (2014)		USA	25.35	-81.07	50.35	21.7	mangrove
Castaneda-Moya et al. (2013)	Shark River Estuary	USA	25.377	-81.0323	68.9	31.12	mangrove
Hutchins et al. (2007)	Moreton Bay	Australia	-27.0946	152.9206	5.1	1.9	NA
Shaifullah et al. (2009)	Hatiya Island_1	Bangladesh	22.2824	91.0969	3.29	2.11	mangrove
Shaifullah et al. (2009)	Hatiya Island_2	Bangladesh	22.2824	91.0969	3.21	1.34	mangrove
Shaifullah et al. (2009)	Hatiya Island_3	Bangladesh	22.2824	91.0969	4.1	2.38	mangrove
Shaifullah et al. (2009)	Hatiya Island_4	Bangladesh	22.2824	91.0969	3.86	2.11	mangrove
Shaifullah et al. (2009)	Hatiya Island_5	Bangladesh	22.2824	91.0969	3.47	2.01	mangrove
Shaifullah et al. (2009)	Hatiya Island_6	Bangladesh	22.2824	91.0969	3.01	1.79	mangrove
Breithaupt et al. (2014)	SH3-1	USA	25.3043	-90.0659	43	19	mangrove
Breithaupt et al. (2014)	SH3-3	USA	25.3043	-90.0659	40	18	mangrove
Breithaupt et al. (2014)	SH3-5	USA	25.3043	-90.0659	59	27	mangrove
Breithaupt et al. (2014)	SH3-7	USA	25.3043	-90.0659	54	26	mangrove
Breithaupt et al. (2014)	SH3-8	USA	25.3043	-90.0659	57	25	mangrove
Breithaupt et al. (2014)	SH3-9	USA	25.3043	-90.0659	56	27	mangrove
This study	YSO_1	China	22.5167	114.2667	6.09	1.34	mangrove
This study	YSO_2	China	22.5167	114.2667	6.02	0.43	mangrove
This study	YSO_3	China	22.5167	114.2667	5.52	0.69	mangrove
This study	YSO_4	China	22.5167	114.2667	5.92	0.6	mangrove
This study	YSO_5	China	22.5167	114.2667	5.61	0.92	mangrove
This study	YSO_6	China	22.5167	114.2667	5.52	1.45	mangrove
This study	TK_1	China	22.4667	114.2167	5.55	0.89	mangrove
This study	TK_2	China	22.4667	114.2167	3.92	0.53	mangrove
This study	TK_3	China	22.4667	114.2167	4.8	0.87	mangrove
This study	TK_4	China	22.4667	114.2167	4.27	0.69	mangrove
This study	TK_5	China	22.4667	114.2167	4.25	0.7	mangrove
This study	TK_6	China	22.4667	114.2167	4.59	0.57	mangrove
This study	TK_7	China	22.4667	114.2167	4.72	0.4	mangrove
This study	TK_8	China	22.4667	114.2167	2.53	0.26	mangrove
This study	TK_9	China	22.4667	114.2167	2.95	0.38	mangrove
This study	TK_10	China	22.4667	114.2167	2.87	0.36	mangrove
This study	TK_11	China	22.4667	114.2167	3.86	0.63	mangrove
This study	TK_12	China	22.4667	114.2167	2.81	0.34	mangrove
This study	TK_13	China	22.4667	114.2167	6.65	1.04	mangrove
This study	TK_14	China	22.4667	114.2167	4.33	0.53	mangrove
This study	TK_15	China	22.4667	114.2167	4.68	0.7	mangrove
This study	TK_16	China	22.4667	114.2167	6.28	1.13	mangrove
This study	TK_17	China	22.4667	114.2167	5.25	0.94	mangrove
This study	TK_18	China	22.4667	114.2167	3.41	0.6	mangrove
This study	TK_19	China	22.4667	114.2167	2.07	0.66	saltmarsh
This study	TK_20	China	22.4667	114.2167	1.38	0.68	saltmarsh
This study	TK_21	China	22.4667	114.2167	1.23	0.13	saltmarsh
This study	TK_22	China	22.4667	114.2167	0.95	0.04	saltmarsh
This study	TK_23	China	22.4667	114.2167	0.97	0.1	saltmarsh
This study	TK_24	China	22.4667	114.2167	1.12	0.11	saltmarsh
This study	WSK_1	China	22.5333	114.2167	3.69	0.66	mangrove
This study	WSK_2	China	22.5333	114.2167	3.05	0.48	mangrove
This study	WSK_3	China	22.5333	114.2167	5.29	0.81	mangrove
This study	WSK_4	China	22.5333	114.2167	2.66	0.25	mangrove
This study	WSK_5	China	22.5333	114.2167	5.4	0.75	mangrove
This study	WSK_6	China	22.5333	114.2167	3.42	0.5	mangrove
This study	WSK_7	China	22.5333	114.2167	7.22	1.62	saltmarsh
This study	WSK_8	China	22.5333	114.2167	7.71	1.4	saltmarsh
This study	WSK_9	China	22.5333	114.2167	6.01	1.28	saltmarsh
This study	WSK_10	China	22.5333	114.2167	5.04	0.73	saltmarsh
This study	WSK_11	China	22.5333	114.2167	5.32	1.2	saltmarsh
This study	WSK_12	China	22.5333	114.2167	3.96	0.81	saltmarsh
This study	Mai Po_1	China	22.5	114.0333	56.51	25.12	mangrove
This study	Mai Po_2	China	22.5	114.0333	50.62	25.41	mangrove
This study	Mai Po_3	China	22.5	114.0333	45.3	12.87	mangrove
This study	Mai Po_4	China	22.5	114.0333	44.62	18.56	mangrove
This study	Mai Po_5	China	22.5	114.0333	41.2	14.53	mangrove
This study	Mai Po_6	China	22.5	114.0333	39.94	13.82	mangrove
This study	Mai Po_7	China	22.5	114.0333	36.02	14.03	mangrove
This study	Mai Po_8	China	22.5	114.0333	35.1	12.75	mangrove
This study	Mai Po_9	China	22.5	114.0333	33.4	15.72	mangrove
This study	Mai Po_10	China	22.5	114.0333	33.29	12.1	mangrove
This study	Mai Po_11	China	22.5	114.0333	33.14	10.27	mangrove
This study	Mai Po_12	China	22.5	114.0333	31.56	12.09	mangrove
This study	Mai Po_13	China	22.5	114.0333	29.24	10.61	mangrove
This study	Mai Po_14	China	22.5	114.0333	26.26	10.89	mangrove
This study	Mai Po_15	China	22.5	114.0333	25.4	9.26	mangrove
This study	Mai Po_16	China	22.5	114.0333	25.19	7.74	mangrove
This study	Mai Po_17	China	22.5	114.0333	23.82	8.24	mangrove
This study	Mai Po_18	China	22.5	114.0333	21.36	6.58	mangrove
This study	Mai Po_19	China	22.5	114.0333	19.98	4.52	mangrove
This study	Mai Po_20	China	22.5	114.0333	19.85	5.97	mangrove
This study	Mai Po_21	China	22.5	114.0333	19.66	6.58	mangrove
This study	Mai Po_22	China	22.5	114.0333	19.2	2.13	mangrove
This study	Mai Po_23	China	22.5	114.0333	19.02	4.61	mangrove
This study	Mai Po_24	China	22.5	114.0333	19	6.95	mangrove
This study	Mai Po_25	China	22.5	114.0333	18.83	4.61	mangrove
This study	Mai Po_26	China	22.5	114.0333	17.51	3.92	mangrove
This study	Mai Po_27	China	22.5	114.0333	17.48	4.61	mangrove
This study	Mai Po_28	China	22.5	114.0333	17.43	5.21	mangrove
This study	Mai Po_29	China	22.5	114.0333	16.92	3.84	mangrove
This study	Mai Po_30	China	22.5	114.0333	16.81	2.74	mangrove
This study	Mai Po_31	China	22.5	114.0333	16.65	3.34	mangrove
This study	Mai Po_32	China	22.5	114.0333	16.62	3.77	mangrove
This study	Mai Po_33	China	22.5	114.0333	16.6	4.15	mangrove
This study	Mai Po_34	China	22.5	114.0333	16.58	2.74	mangrove
This study	Mai Po_35	China	22.5	114.0333	16.34	4.62	mangrove
This study	Mai Po_36	China	22.5	114.0333	16.33	10.35	mangrove
This study	Mai Po_37	China	22.5	114.0333	16.27	4.1	mangrove
This study	Mai Po_38	China	22.5	114.0333	16.25	3.62	mangrove
This study	Mai Po_39	China	22.5	114.0333	16.25	2.2	mangrove
This study	Mai Po_40	China	22.5	114.0333	16.24	3.67	mangrove
This study	Mai Po_41	China	22.5	114.0333	16.18	3.46	mangrove
This study	Mai Po_42	China	22.5	114.0333	15.91	4.63	mangrove
This study	Mai Po_43	China	22.5	114.0333	15.86	3.64	mangrove
This study	Mai Po_44	China	22.5	114.0333	15.67	3.21	mangrove
This study	Mai Po_45	China	22.5	114.0333	15.67	3.22	mangrove
This study	Mai Po_46	China	22.5	114.0333	15.64	4.05	mangrove
This study	Mai Po_47	China	22.5	114.0333	15.61	3.31	mangrove
This study	Mai Po_48	China	22.5	114.0333	15.56	2.7	mangrove
This study	Mai Po_49	China	22.5	114.0333	15.22	1.55	mangrove
This study	Mai Po_50	China	22.5	114.0333	15.2	3.21	mangrove
This study	Mai Po_51	China	22.5	114.0333	15.2	2.82	mangrove
This study	Mai Po_52	China	22.5	114.0333	15.16	2.29	mangrove
This study	Mai Po_53	China	22.5	114.0333	15.16	5.31	mangrove
This study	Mai Po_54	China	22.5	114.0333	14.94	4.02	mangrove
This study	Mai Po_55	China	22.5	114.0333	14.93	2.29	mangrove
This study	Mai Po_56	China	22.5	114.0333	14.91	2.43	mangrove
This study	Mai Po_57	China	22.5	114.0333	14.78	3.25	mangrove
This study	Mai Po_58	China	22.5	114.0333	14.7	4.06	mangrove
This study	Mai Po_59	China	22.5	114.0333	14.64	2.18	mangrove
This study	Mai Po_60	China	22.5	114.0333	14.62	3.33	mangrove
This study	Mai Po_61	China	22.5	114.0333	14.57	3.13	mangrove
This study	Mai Po_62	China	22.5	114.0333	14.53	4.75	mangrove
This study	Mai Po_63	China	22.5	114.0333	14.52	3.28	mangrove
This study	Mai Po_64	China	22.5	114.0333	14.41	2.61	mangrove
This study	Mai Po_65	China	22.5	114.0333	14.38	3.9	mangrove
This study	Mai Po_66	China	22.5	114.0333	14.36	2.63	mangrove
This study	Mai Po_67	China	22.5	114.0333	14.34	10.98	mangrove
This study	Mai Po_68	China	22.5	114.0333	14.34	5.31	mangrove
This study	Mai Po_69	China	22.5	114.0333	14.33	3.61	mangrove
This study	Mai Po_70	China	22.5	114.0333	14.33	6.23	mangrove
This study	Mai Po_71	China	22.5	114.0333	14.19	4.35	mangrove
This study	Mai Po_72	China	22.5	114.0333	14.18	3.74	mangrove
This study	Mai Po_73	China	22.5	114.0333	14.17	2.73	mangrove
This study	Mai Po_74	China	22.5	114.0333	14.13	6.41	mangrove
This study	Mai Po_75	China	22.5	114.0333	14.13	3.64	mangrove
This study	Mai Po_76	China	22.5	114.0333	14.12	2.67	mangrove
This study	Mai Po_77	China	22.5	114.0333	14.08	2.44	mangrove
This study	Mai Po_78	China	22.5	114.0333	14.07	9	mangrove
This study	Mai Po_79	China	22.5	114.0333	14.07	9.27	mangrove
This study	Mai Po_80	China	22.5	114.0333	14.06	8.02	mangrove
This study	Mai Po_81	China	22.5	114.0333	14.01	2.26	mangrove
This study	Mai Po_82	China	22.5	114.0333	13.99	2.27	mangrove
This study	Mai Po_83	China	22.5	114.0333	13.97	4.38	mangrove
This study	Mai Po_84	China	22.5	114.0333	13.95	7.63	mangrove
This study	Mai Po_85	China	22.5	114.0333	13.94	2.36	mangrove
This study	Mai Po_86	China	22.5	114.0333	13.94	3.02	mangrove
This study	Mai Po_87	China	22.5	114.0333	13.93	2.65	mangrove
This study	Mai Po_88	China	22.5	114.0333	13.92	2.55	mangrove
This study	Mai Po_89	China	22.5	114.0333	13.92	5.69	mangrove
This study	Mai Po_90	China	22.5	114.0333	13.88	5.31	mangrove
This study	Mai Po_91	China	22.5	114.0333	13.87	4.04	mangrove
This study	Mai Po_92	China	22.5	114.0333	13.86	2.65	mangrove
This study	Mai Po_93	China	22.5	114.0333	13.84	4.72	mangrove
This study	Mai Po_94	China	22.5	114.0333	13.83	3.53	mangrove
This study	Mai Po_95	China	22.5	114.0333	13.82	2.5	mangrove
This study	Mai Po_96	China	22.5	114.0333	13.67	2.33	mangrove
This study	Mai Po_97	China	22.5	114.0333	13.59	1.98	mangrove
This study	Mai Po_98	China	22.5	114.0333	13.57	3.19	mangrove
This study	Mai Po_99	China	22.5	114.0333	13.51	2.85	mangrove
This study	Mai Po_100	China	22.5	114.0333	13.49	5.45	mangrove
This study	Mai Po_101	China	22.5	114.0333	13.49	2.71	mangrove
This study	Mai Po_102	China	22.5	114.0333	13.49	2.61	mangrove
This study	Mai Po_103	China	22.5	114.0333	13.48	2.49	mangrove
This study	Mai Po_104	China	22.5	114.0333	13.48	3.41	mangrove
This study	Mai Po_105	China	22.5	114.0333	13.44	2.19	mangrove
This study	Mai Po_106	China	22.5	114.0333	13.35	2.13	mangrove
This study	Mai Po_107	China	22.5	114.0333	13.33	2.87	mangrove
This study	Mai Po_108	China	22.5	114.0333	13.31	2.33	mangrove
This study	Mai Po_109	China	22.5	114.0333	13.3	2.32	mangrove
This study	Mai Po_110	China	22.5	114.0333	13.3	3.17	mangrove
This study	Mai Po_111	China	22.5	114.0333	13.25	2.48	mangrove
This study	Mai Po_112	China	22.5	114.0333	13.24	2.42	mangrove
This study	Mai Po_113	China	22.5	114.0333	13.23	2.71	mangrove
This study	Mai Po_114	China	22.5	114.0333	13.22	2.87	mangrove
This study	Mai Po_115	China	22.5	114.0333	13.21	3.15	mangrove
This study	Mai Po_116	China	22.5	114.0333	13.18	2.14	mangrove
This study	Mai Po_117	China	22.5	114.0333	13.17	2.45	mangrove
This study	Mai Po_118	China	22.5	114.0333	13.16	3.35	mangrove
This study	Mai Po_119	China	22.5	114.0333	13.08	3.18	mangrove
This study	Mai Po_120	China	22.5	114.0333	12.99	2.35	mangrove
This study	Mai Po_121	China	22.5	114.0333	12.97	3.6	mangrove
This study	Mai Po_122	China	22.5	114.0333	12.91	2.5	mangrove
This study	Mai Po_123	China	22.5	114.0333	12.9	2.14	mangrove
This study	Mai Po_124	China	22.5	114.0333	12.87	3.1	mangrove
This study	Mai Po_125	China	22.5	114.0333	12.82	3.05	mangrove
This study	Mai Po_126	China	22.5	114.0333	12.81	2.5	mangrove
This study	Mai Po_127	China	22.5	114.0333	12.8	1.88	mangrove
This study	Mai Po_128	China	22.5	114.0333	12.78	2.33	mangrove
This study	Mai Po_129	China	22.5	114.0333	12.73	2.53	mangrove
This study	Mai Po_130	China	22.5	114.0333	12.71	2.41	mangrove
This study	Mai Po_131	China	22.5	114.0333	12.65	1.75	mangrove
This study	Mai Po_132	China	22.5	114.0333	12.63	1.21	mangrove
This study	Mai Po_133	China	22.5	114.0333	12.59	2.21	mangrove
This study	Mai Po_134	China	22.5	114.0333	12.58	6.19	mangrove
This study	Mai Po_135	China	22.5	114.0333	12.58	1.36	mangrove
This study	Mai Po_136	China	22.5	114.0333	12.56	2.61	mangrove
This study	Mai Po_137	China	22.5	114.0333	12.54	6.53	mangrove
This study	Mai Po_138	China	22.5	114.0333	12.53	3.2	mangrove
This study	Mai Po_139	China	22.5	114.0333	12.51	2.95	mangrove
This study	Mai Po_140	China	22.5	114.0333	12.49	1.89	mangrove
This study	Mai Po_141	China	22.5	114.0333	12.38	2.31	mangrove
This study	Mai Po_142	China	22.5	114.0333	12.36	1.47	mangrove
This study	Mai Po_143	China	22.5	114.0333	12.36	1.74	mangrove
This study	Mai Po_144	China	22.5	114.0333	12.32	2.39	mangrove
This study	Mai Po_145	China	22.5	114.0333	12.3	2.04	mangrove
This study	Mai Po_146	China	22.5	114.0333	12.23	1.4	mangrove
This study	Mai Po_147	China	22.5	114.0333	12.15	1.86	mangrove
This study	Mai Po_148	China	22.5	114.0333	12.11	2.36	mangrove
This study	Mai Po_149	China	22.5	114.0333	12.09	1.47	mangrove
This study	Mai Po_150	China	22.5	114.0333	11.96	2.17	mangrove
This study	Mai Po_151	China	22.5	114.0333	11.95	3.32	mangrove
This study	Mai Po_152	China	22.5	114.0333	11.94	2.75	mangrove
This study	Mai Po_153	China	22.5	114.0333	11.93	2.12	mangrove
This study	Mai Po_154	China	22.5	114.0333	11.87	1.57	mangrove
This study	Mai Po_155	China	22.5	114.0333	11.85	2.15	mangrove
This study	Mai Po_156	China	22.5	114.0333	11.81	3.72	mangrove
This study	Mai Po_157	China	22.5	114.0333	11.73	1.81	mangrove
This study	Mai Po_158	China	22.5	114.0333	11.69	2.65	mangrove
This study	Mai Po_159	China	22.5	114.0333	11.61	3.19	mangrove
This study	Mai Po_160	China	22.5	114.0333	11.54	1.66	mangrove
This study	Mai Po_161	China	22.5	114.0333	11.54	2.29	mangrove
This study	Mai Po_162	China	22.5	114.0333	11.5	1.99	mangrove
This study	Mai Po_163	China	22.5	114.0333	11.5	1.75	mangrove
This study	Mai Po_164	China	22.5	114.0333	11.47	1.93	mangrove
This study	Mai Po_165	China	22.5	114.0333	11.33	1.65	mangrove
This study	Mai Po_166	China	22.5	114.0333	11.26	2.29	mangrove
This study	Mai Po_167	China	22.5	114.0333	11.23	1.23	mangrove
This study	Mai Po_168	China	22.5	114.0333	11.15	3.2	mangrove
This study	Mai Po_169	China	22.5	114.0333	11.1	1.26	mangrove
This study	Mai Po_170	China	22.5	114.0333	11.06	1.48	mangrove
This study	Mai Po_171	China	22.5	114.0333	10.8	1.7	mangrove
This study	Mai Po_172	China	22.5	114.0333	10.55	1.33	mangrove
Blue Ventures Unpublished in Jones et al 2016	madgasgar_1	Madagascar	NA	NA	3.7	0.36	mangrove
Blue Ventures Unpublished in Jones et al 2016	madgasgar_2	Madagascar	NA	NA	3.85	0.37	mangrove
Blue Ventures Unpublished in Jones et al 2016	madgasgar_3	Madagascar	NA	NA	4.44	0.39	mangrove
Blue Ventures Unpublished in Jones et al 2016	madgasgar_4	Madagascar	NA	NA	3.7	0.42	mangrove
Blue Ventures Unpublished in Jones et al 2016	madgasgar_5	Madagascar	NA	NA	4.7	0.45	mangrove
Blue Ventures Unpublished in Jones et al 2016	madgasgar_6	Madagascar	NA	NA	4.29	0.5	mangrove
Blue Ventures Unpublished in Jones et al 2016	madgasgar_7	Madagascar	NA	NA	3.19	0.51	mangrove
Blue Ventures Unpublished in Jones et al 2016	madgasgar_8	Madagascar	NA	NA	4.18	0.52	mangrove
Blue Ventures Unpublished in Jones et al 2016	madgasgar_9	Madagascar	NA	NA	4.92	0.53	mangrove
Blue Ventures Unpublished in Jones et al 2016	madgasgar_10	Madagascar	NA	NA	5.51	0.54	mangrove
Blue Ventures Unpublished in Jones et al 2016	madgasgar_11	Madagascar	NA	NA	2.88	0.55	mangrove
Blue Ventures Unpublished in Jones et al 2016	madgasgar_12	Madagascar	NA	NA	3.8	0.56	mangrove
Blue Ventures Unpublished in Jones et al 2016	madgasgar_13	Madagascar	NA	NA	4.51	0.58	mangrove
Blue Ventures Unpublished in Jones et al 2016	madgasgar_14	Madagascar	NA	NA	3.46	0.59	mangrove
Blue Ventures Unpublished in Jones et al 2016	madgasgar_15	Madagascar	NA	NA	4.96	0.6	mangrove
Blue Ventures Unpublished in Jones et al 2016	madgasgar_16	Madagascar	NA	NA	3.79	0.62	mangrove
Blue Ventures Unpublished in Jones et al 2016	madgasgar_17	Madagascar	NA	NA	3.76	0.62	mangrove
Blue Ventures Unpublished in Jones et al 2016	madgasgar_18	Madagascar	NA	NA	3.61	0.65	mangrove
Blue Ventures Unpublished in Jones et al 2016	madgasgar_19	Madagascar	NA	NA	3.98	0.69	mangrove
Blue Ventures Unpublished in Jones et al 2016	madgasgar_20	Madagascar	NA	NA	3.97	0.7	mangrove
Blue Ventures Unpublished in Jones et al 2016	madgasgar_21	Madagascar	NA	NA	3.86	0.7	mangrove
Blue Ventures Unpublished in Jones et al 2016	madgasgar_22	Madagascar	NA	NA	4.07	0.7	mangrove
Blue Ventures Unpublished in Jones et al 2016	madgasgar_23	Madagascar	NA	NA	2.42	0.71	mangrove
Blue Ventures Unpublished in Jones et al 2016	madgasgar_24	Madagascar	NA	NA	4.44	0.72	mangrove
Blue Ventures Unpublished in Jones et al 2016	madgasgar_25	Madagascar	NA	NA	4.22	0.73	mangrove
Blue Ventures Unpublished in Jones et al 2016	madgasgar_26	Madagascar	NA	NA	4.13	0.73	mangrove
Blue Ventures Unpublished in Jones et al 2016	madgasgar_27	Madagascar	NA	NA	3.82	0.74	mangrove
Blue Ventures Unpublished in Jones et al 2016	madgasgar_28	Madagascar	NA	NA	5.07	0.75	mangrove
Blue Ventures Unpublished in Jones et al 2016	madgasgar_29	Madagascar	NA	NA	4.6	0.75	mangrove
Blue Ventures Unpublished in Jones et al 2016	madgasgar_30	Madagascar	NA	NA	3.5	0.75	mangrove
Blue Ventures Unpublished in Jones et al 2016	madgasgar_31	Madagascar	NA	NA	4.52	0.76	mangrove
Blue Ventures Unpublished in Jones et al 2016	madgasgar_32	Madagascar	NA	NA	2.38	0.78	mangrove
Blue Ventures Unpublished in Jones et al 2016	madgasgar_33	Madagascar	NA	NA	3.93	0.8	mangrove
Blue Ventures Unpublished in Jones et al 2016	madgasgar_34	Madagascar	NA	NA	4.12	0.84	mangrove
Blue Ventures Unpublished in Jones et al 2016	madgasgar_35	Madagascar	NA	NA	4.26	0.85	mangrove
Blue Ventures Unpublished in Jones et al 2016	madgasgar_36	Madagascar	NA	NA	4.7	0.86	mangrove
Blue Ventures Unpublished in Jones et al 2016	madgasgar_37	Madagascar	NA	NA	5.07	0.89	mangrove
Blue Ventures Unpublished in Jones et al 2016	madgasgar_38	Madagascar	NA	NA	4.31	0.9	mangrove
Blue Ventures Unpublished in Jones et al 2016	madgasgar_39	Madagascar	NA	NA	5	0.91	mangrove
Blue Ventures Unpublished in Jones et al 2016	madgasgar_40	Madagascar	NA	NA	3	0.91	mangrove
Blue Ventures Unpublished in Jones et al 2016	madgasgar_41	Madagascar	NA	NA	3	0.93	mangrove
Blue Ventures Unpublished in Jones et al 2016	madgasgar_42	Madagascar	NA	NA	4.22	0.94	mangrove
Blue Ventures Unpublished in Jones et al 2016	madgasgar_43	Madagascar	NA	NA	4.08	0.96	mangrove
Blue Ventures Unpublished in Jones et al 2016	madgasgar_44	Madagascar	NA	NA	4.68	0.97	mangrove
Blue Ventures Unpublished in Jones et al 2016	madgasgar_45	Madagascar	NA	NA	5.38	0.97	mangrove
Blue Ventures Unpublished in Jones et al 2016	madgasgar_46	Madagascar	NA	NA	5.01	0.98	mangrove
Blue Ventures Unpublished in Jones et al 2016	madgasgar_47	Madagascar	NA	NA	4.27	0.98	mangrove
Blue Ventures Unpublished in Jones et al 2016	madgasgar_48	Madagascar	NA	NA	3.6	0.98	mangrove
Blue Ventures Unpublished in Jones et al 2016	madgasgar_49	Madagascar	NA	NA	5.07	0.99	mangrove
Blue Ventures Unpublished in Jones et al 2016	madgasgar_50	Madagascar	NA	NA	4.21	1	mangrove
Blue Ventures Unpublished in Jones et al 2016	madgasgar_51	Madagascar	NA	NA	3.71	1.04	mangrove
Blue Ventures Unpublished in Jones et al 2016	madgasgar_52	Madagascar	NA	NA	4.98	1.04	mangrove
Blue Ventures Unpublished in Jones et al 2016	madgasgar_53	Madagascar	NA	NA	4.53	1.04	mangrove
Blue Ventures Unpublished in Jones et al 2016	madgasgar_54	Madagascar	NA	NA	4.13	1.05	mangrove
Blue Ventures Unpublished in Jones et al 2016	madgasgar_55	Madagascar	NA	NA	5.31	1.05	mangrove
Blue Ventures Unpublished in Jones et al 2016	madgasgar_56	Madagascar	NA	NA	4.64	1.06	mangrove
Blue Ventures Unpublished in Jones et al 2016	madgasgar_57	Madagascar	NA	NA	5.48	1.06	mangrove
Blue Ventures Unpublished in Jones et al 2016	madgasgar_58	Madagascar	NA	NA	5.01	1.07	mangrove
Blue Ventures Unpublished in Jones et al 2016	madgasgar_59	Madagascar	NA	NA	4.83	1.07	mangrove
Blue Ventures Unpublished in Jones et al 2016	madgasgar_60	Madagascar	NA	NA	4.83	1.09	mangrove
Blue Ventures Unpublished in Jones et al 2016	madgasgar_61	Madagascar	NA	NA	4.55	1.1	mangrove
Blue Ventures Unpublished in Jones et al 2016	madgasgar_62	Madagascar	NA	NA	4.83	1.1	mangrove
Blue Ventures Unpublished in Jones et al 2016	madgasgar_63	Madagascar	NA	NA	5.21	1.11	mangrove
Blue Ventures Unpublished in Jones et al 2016	madgasgar_64	Madagascar	NA	NA	4.65	1.14	mangrove
Blue Ventures Unpublished in Jones et al 2016	madgasgar_65	Madagascar	NA	NA	5.29	1.14	mangrove
Blue Ventures Unpublished in Jones et al 2016	madgasgar_66	Madagascar	NA	NA	5.25	1.15	mangrove
Blue Ventures Unpublished in Jones et al 2016	madgasgar_67	Madagascar	NA	NA	5.36	1.16	mangrove
Blue Ventures Unpublished in Jones et al 2016	madgasgar_68	Madagascar	NA	NA	5.26	1.18	mangrove
Blue Ventures Unpublished in Jones et al 2016	madgasgar_69	Madagascar	NA	NA	5.54	1.2	mangrove
Blue Ventures Unpublished in Jones et al 2016	madgasgar_70	Madagascar	NA	NA	5.45	1.21	mangrove
Blue Ventures Unpublished in Jones et al 2016	madgasgar_71	Madagascar	NA	NA	4.03	1.22	mangrove
Blue Ventures Unpublished in Jones et al 2016	madgasgar_72	Madagascar	NA	NA	4.9	1.23	mangrove
Blue Ventures Unpublished in Jones et al 2016	madgasgar_73	Madagascar	NA	NA	4.81	1.23	mangrove
Blue Ventures Unpublished in Jones et al 2016	madgasgar_74	Madagascar	NA	NA	5.51	1.24	mangrove
Blue Ventures Unpublished in Jones et al 2016	madgasgar_75	Madagascar	NA	NA	5.05	1.25	mangrove
Blue Ventures Unpublished in Jones et al 2016	madgasgar_76	Madagascar	NA	NA	4.18	1.25	mangrove
Blue Ventures Unpublished in Jones et al 2016	madgasgar_77	Madagascar	NA	NA	4.71	1.26	mangrove
Blue Ventures Unpublished in Jones et al 2016	madgasgar_78	Madagascar	NA	NA	4.65	1.27	mangrove
Blue Ventures Unpublished in Jones et al 2016	madgasgar_79	Madagascar	NA	NA	4.94	1.31	mangrove
Blue Ventures Unpublished in Jones et al 2016	madgasgar_80	Madagascar	NA	NA	4.3	1.32	mangrove
Blue Ventures Unpublished in Jones et al 2016	madgasgar_81	Madagascar	NA	NA	5.04	1.33	mangrove
Blue Ventures Unpublished in Jones et al 2016	madgasgar_82	Madagascar	NA	NA	4.42	1.38	mangrove
Blue Ventures Unpublished in Jones et al 2016	madgasgar_83	Madagascar	NA	NA	4.28	1.46	mangrove
Blue Ventures Unpublished in Jones et al 2016	madgasgar_84	Madagascar	NA	NA	4.16	1.55	mangrove
Blue Ventures Unpublished in Jones et al 2016	madgasgar_85	Madagascar	NA	NA	5.66	1.56	mangrove
Blue Ventures Unpublished in Jones et al 2016	madgasgar_86	Madagascar	NA	NA	4.87	1.58	mangrove
Blue Ventures Unpublished in Jones et al 2016	madgasgar_87	Madagascar	NA	NA	4.55	1.61	mangrove
Blue Ventures Unpublished in Jones et al 2016	madgasgar_88	Madagascar	NA	NA	5.46	1.61	mangrove
Blue Ventures Unpublished in Jones et al 2016	madgasgar_89	Madagascar	NA	NA	5.99	1.78	mangrove
Blue Ventures Unpublished in Jones et al 2016	madgasgar_90	Madagascar	NA	NA	4.99	1.81	mangrove
Blue Ventures Unpublished in Jones et al 2016	madgasgar_91	Madagascar	NA	NA	6.87	1.89	mangrove
Blue Ventures Unpublished in Jones et al 2016	madgasgar_92	Madagascar	NA	NA	5.86	1.91	mangrove
Blue Ventures Unpublished in Jones et al 2016	madgasgar_93	Madagascar	NA	NA	5.89	1.91	mangrove
Blue Ventures Unpublished in Jones et al 2016	madgasgar_94	Madagascar	NA	NA	7.97	2.07	mangrove
Blue Ventures Unpublished in Jones et al 2016	madgasgar_95	Madagascar	NA	NA	5.97	2.13	mangrove
Blue Ventures Unpublished in Jones et al 2016	madgasgar_96	Madagascar	NA	NA	7.67	2.17	mangrove
Blue Ventures Unpublished in Jones et al 2016	madgasgar_97	Madagascar	NA	NA	6.96	2.37	mangrove
Blue Ventures Unpublished in Jones et al 2016	madgasgar_98	Madagascar	NA	NA	8.59	2.43	mangrove
Blue Ventures Unpublished in Jones et al 2016	madgasgar_99	Madagascar	NA	NA	6.7	2.47	mangrove
Blue Ventures Unpublished in Jones et al 2016	madgasgar_100	Madagascar	NA	NA	6.81	2.49	mangrove
Blue Ventures Unpublished in Jones et al 2016	madgasgar_101	Madagascar	NA	NA	8.05	2.64	mangrove
Blue Ventures Unpublished in Jones et al 2016	madgasgar_102	Madagascar	NA	NA	10.75	2.75	mangrove
Blue Ventures Unpublished in Jones et al 2016	madgasgar_103	Madagascar	NA	NA	8.14	2.77	mangrove
Blue Ventures Unpublished in Jones et al 2016	madgasgar_104	Madagascar	NA	NA	11.32	3.91	mangrove
Blue Ventures Unpublished in Jones et al 2016	madgasgar_105	Madagascar	NA	NA	11.42	4.28	mangrove
Blue Ventures Unpublished in Jones et al 2016	madgasgar_106	Madagascar	NA	NA	13.49	5.02	mangrove
Blue Ventures Unpublished in Jones et al 2016	madgasgar_107	Madagascar	NA	NA	12.37	5.11	mangrove
Blue Ventures Unpublished in Jones et al 2016	madgasgar_108	Madagascar	NA	NA	11.46	5.42	mangrove
Blue Ventures Unpublished in Jones et al 2016	madgasgar_109	Madagascar	NA	NA	13.59	5.73	mangrove
Blue Ventures Unpublished in Jones et al 2016	madgasgar_110	Madagascar	NA	NA	13.24	5.77	mangrove
Blue Ventures Unpublished in Jones et al 2016	madgasgar_111	Madagascar	NA	NA	13.6	5.88	mangrove
Blue Ventures Unpublished in Jones et al 2016	madgasgar_112	Madagascar	NA	NA	12.94	7.33	mangrove
Blue Ventures Unpublished in Jones et al 2016	madgasgar_113	Madagascar	NA	NA	16.15	8.39	mangrove
Chen and Twilley 1999	Everglades	USA	25.7459	-80.555	66.54	33.46	mangrove
Gutierrez et al. (2016)	HDPM	Mexico	22.25	-105.55	3.2	1.45	mangrove
Gutierrez et al. (2016)	HDPF	Mexico	22.25	-105.55	2.79	1.72	mangrove
Gutierrez et al. (2016)	LDQL	Mexico	22.25	-105.55	4.55	2.69	mangrove
Gutierrez et al. (2016)	LDMM	Mexico	22.25	-105.55	4.83	2.79	mangrove
Kauffman et al. (2011)	Palau_1	Indonesia	-0.8679	119.9047	21.13	9.88	mangrove
Kauffman et al. (2011)	Palau_2	Indonesia	-0.8679	119.9047	26.85	9.89	mangrove
Kauffman et al. (2011)	Palau_3	Indonesia	-0.8679	119.9047	26.72	10.26	mangrove
Kauffman et al. (2011)	Palau_4	Indonesia	-0.8679	119.9047	17.13	10.72	mangrove
Kauffman et al. (2011)	Palau_5	Indonesia	-0.8679	119.9047	26.31	10.74	mangrove
Kauffman et al. (2011)	Palau_6	Indonesia	-0.8679	119.9047	29.11	11.35	mangrove
Kauffman et al. (2011)	Palau_7	Indonesia	-0.8679	119.9047	29.64	12.08	mangrove
Kauffman et al. (2011)	Palau_8	Indonesia	-0.8679	119.9047	22.85	12.19	mangrove
Kauffman et al. (2011)	Palau_9	Indonesia	-0.8679	119.9047	42.54	12.47	mangrove
Kauffman et al. (2011)	Palau_10	Indonesia	-0.8679	119.9047	27.91	12.57	mangrove
Kauffman et al. (2011)	Palau_11	Indonesia	-0.8679	119.9047	24.98	12.93	mangrove
Kauffman et al. (2011)	Palau_12	Indonesia	-0.8679	119.9047	33.89	13.06	mangrove
Kauffman et al. (2011)	Palau_13	Indonesia	-0.8679	119.9047	17.79	13.28	mangrove
Kauffman et al. (2011)	Palau_14	Indonesia	-0.8679	119.9047	26.84	13.54	mangrove
Kauffman et al. (2011)	Palau_15	Indonesia	-0.8679	119.9047	28.3	13.54	mangrove
Kauffman et al. (2011)	Palau_16	Indonesia	-0.8679	119.9047	29.23	13.9	mangrove
Kauffman et al. (2011)	Palau_17	Indonesia	-0.8679	119.9047	24.05	14.26	mangrove
Kauffman et al. (2011)	Palau_18	Indonesia	-0.8679	119.9047	29.63	14.27	mangrove
Kauffman et al. (2011)	Palau_19	Indonesia	-0.8679	119.9047	39.74	14.29	mangrove
Kauffman et al. (2011)	Palau_20	Indonesia	-0.8679	119.9047	39.34	14.78	mangrove
Kauffman et al. (2011)	Palau_21	Indonesia	-0.8679	119.9047	33.49	14.89	mangrove
Kauffman et al. (2011)	Palau_22	Indonesia	-0.8679	119.9047	42.27	14.9	mangrove
Kauffman et al. (2011)	Palau_23	Indonesia	-0.8679	119.9047	31.49	15.25	mangrove
Kauffman et al. (2011)	Palau_24	Indonesia	-0.8679	119.9047	22.58	15.59	mangrove
Kauffman et al. (2011)	Palau_25	Indonesia	-0.8679	119.9047	23.78	15.59	mangrove
Kauffman et al. (2011)	Palau_26	Indonesia	-0.8679	119.9047	42.27	15.88	mangrove
Kauffman et al. (2011)	Palau_27	Indonesia	-0.8679	119.9047	29.89	15.97	mangrove
Kauffman et al. (2011)	Palau_28	Indonesia	-0.8679	119.9047	41.34	16.12	mangrove
Kauffman et al. (2011)	Palau_29	Indonesia	-0.8679	119.9047	35.88	16.23	mangrove
Kauffman et al. (2011)	Palau_30	Indonesia	-0.8679	119.9047	28.96	16.33	mangrove
Kauffman et al. (2011)	Palau_31	Indonesia	-0.8679	119.9047	28.7	16.7	mangrove
Kauffman et al. (2011)	Palau_32	Indonesia	-0.8679	119.9047	29.36	17.06	mangrove
Kauffman et al. (2011)	Palau_33	Indonesia	-0.8679	119.9047	38.41	17.32	mangrove
Kauffman et al. (2011)	Palau_34	Indonesia	-0.8679	119.9047	31.09	17.8	mangrove
Kauffman et al. (2011)	Palau_35	Indonesia	-0.8679	119.9047	32.28	17.8	mangrove
Kauffman et al. (2011)	Palau_36	Indonesia	-0.8679	119.9047	38.8	17.93	mangrove
Kauffman et al. (2011)	Palau_37	Indonesia	-0.8679	119.9047	40.4	18.06	mangrove
Kauffman et al. (2011)	Palau_38	Indonesia	-0.8679	119.9047	38	18.3	mangrove
Kauffman et al. (2011)	Palau_39	Indonesia	-0.8679	119.9047	41.6	18.42	mangrove
Kauffman et al. (2011)	Palau_40	Indonesia	-0.8679	119.9047	39.46	18.54	mangrove
Kauffman et al. (2011)	Palau_41	Indonesia	-0.8679	119.9047	42.53	18.55	mangrove
Kauffman et al. (2011)	Palau_42	Indonesia	-0.8679	119.9047	40.4	18.79	mangrove
Kauffman et al. (2011)	Palau_43	Indonesia	-0.8679	119.9047	35.87	19.02	mangrove
Kauffman et al. (2011)	Palau_44	Indonesia	-0.8679	119.9047	36.67	19.02	mangrove
Kauffman et al. (2011)	Palau_45	Indonesia	-0.8679	119.9047	34.01	19.26	mangrove
Kauffman et al. (2011)	Palau_46	Indonesia	-0.8679	119.9047	40.93	19.27	mangrove
Kauffman et al. (2011)	Palau_47	Indonesia	-0.8679	119.9047	37.07	19.63	mangrove
Kauffman et al. (2011)	Palau_48	Indonesia	-0.8679	119.9047	38.67	19.63	mangrove
Kauffman et al. (2011)	Palau_49	Indonesia	-0.8679	119.9047	42.92	19.76	mangrove
Kauffman et al. (2011)	Palau_50	Indonesia	-0.8679	119.9047	37.87	20.12	mangrove
Kauffman et al. (2011)	Palau_51	Indonesia	-0.8679	119.9047	39.86	20.12	mangrove
Kauffman et al. (2011)	Palau_52	Indonesia	-0.8679	119.9047	45.32	20.13	mangrove
Kauffman et al. (2011)	Palau_53	Indonesia	-0.8679	119.9047	40.79	20.37	mangrove
Kauffman et al. (2011)	Palau_54	Indonesia	-0.8679	119.9047	43.18	20.61	mangrove
Kauffman et al. (2011)	Palau_55	Indonesia	-0.8679	119.9047	44.25	20.74	mangrove
Kauffman et al. (2011)	Palau_56	Indonesia	-0.8679	119.9047	44.92	20.86	mangrove
Kauffman et al. (2011)	Palau_57	Indonesia	-0.8679	119.9047	42.92	21.1	mangrove
Kauffman et al. (2011)	Palau_58	Indonesia	-0.8679	119.9047	42.25	21.22	mangrove
Kauffman et al. (2011)	Palau_59	Indonesia	-0.8679	119.9047	36.8	21.57	mangrove
Kauffman et al. (2011)	Palau_60	Indonesia	-0.8679	119.9047	43.58	21.59	mangrove
Kauffman et al. (2011)	Palau_61	Indonesia	-0.8679	119.9047	41.32	21.7	mangrove
Kauffman et al. (2011)	Palau_62	Indonesia	-0.8679	119.9047	42.25	21.83	mangrove
Kauffman et al. (2011)	Palau_63	Indonesia	-0.8679	119.9047	47.04	22.2	mangrove
Kauffman et al. (2011)	Palau_64	Indonesia	-0.8679	119.9047	49.83	22.33	mangrove
Kauffman et al. (2011)	Palau_65	Indonesia	-0.8679	119.9047	45.44	22.44	mangrove
Kauffman et al. (2011)	Palau_66	Indonesia	-0.8679	119.9047	44.65	22.8	mangrove
Kauffman et al. (2011)	Palau_67	Indonesia	-0.8679	119.9047	43.98	23.17	mangrove
Kauffman et al. (2011)	Palau_68	Indonesia	-0.8679	119.9047	43.18	23.53	mangrove
Kauffman et al. (2011)	Palau_69	Indonesia	-0.8679	119.9047	50.1	23.66	mangrove
Kauffman et al. (2011)	Palau_69	Indonesia	-0.8679	119.9047	36.24	12.71	mangrove
Kauffman et al. (2011)	Palau_69	Indonesia	-0.8679	119.9047	35.04	6.02	mangrove
Kauffman et al. (2011)	Palau_70	Indonesia	-0.8679	119.9047	39.45	24.01	mangrove
Kauffman et al. (2011)	Palau_71	Indonesia	-0.8679	119.9047	40.92	24.37	mangrove
Kauffman et al. (2011)	Palau_72	Indonesia	-0.8679	119.9047	44.37	24.87	mangrove
Kauffman et al. (2011)	Palau_73	Indonesia	-0.8679	119.9047	45.97	26.21	mangrove
Kauffman et al. (2011)	Palau_74	Indonesia	-0.8679	119.9047	48.1	26.21	mangrove
Kauffman et al. (2011)	Palau_75	Indonesia	-0.8679	119.9047	40.78	27.41	mangrove
Kauffman et al. (2011)	Palau_76	Indonesia	-0.8679	119.9047	42.9	27.66	mangrove
Kazungu 1996	Kenya	-4.3667	39.5	39.5	10.46	4.66	mangrove
Kazungu 1996	Gazi Bay_1	Kenya	-4.3667	39.5	10.64	4.12	mangrove
Kazungu 1996	Gazi Bay_2	Kenya	-4.3667	39.5	9.23	3.51	mangrove
Kazungu 1996	Gazi Bay_3	Kenya	-4.3667	39.5	7.34	2.87	mangrove
Kazungu 1996	Gazi Bay_4	Kenya	-4.3667	39.5	5.46	1.77	mangrove
Kazungu 1996	Gazi Bay_5	Kenya	-4.3667	39.5	3.07	1.06	mangrove
Kazungu 1996	Gazi Bay_6	Kenya	-4.3667	39.5	2.4	0.81	mangrove
Kazungu 1996	Gazi Bay_7	Kenya	-4.3667	39.5	19.16	9.59	mangrove
Kazungu 1996	Gazi Bay_8	Kenya	-4.3667	39.5	17.48	9.32	mangrove
Kazungu 1996	Gazi Bay_9	Kenya	-4.3667	39.5	21.08	9.27	mangrove
Kazungu 1996	Gazi Bay_10	Kenya	-4.3667	39.5	17.36	8.22	mangrove
Kazungu 1996	Gazi Bay_11	Kenya	-4.3667	39.5	15.55	8.06	mangrove
Kazungu 1996	Gazi Bay_12	Kenya	-4.3667	39.5	14.16	7.84	mangrove
Schile et al. (2017)	Abu al Abyad 3 yr	United Arab Emirates	24.2016	53.802	2.59	0.41	mangrove
Schile et al. (2017)	Abu al Abyad 3 yr	United Arab Emirates	24.2016	53.802	3.42	0.91	mangrove
Schile et al. (2017)	Abu al Abyad 3 yr	United Arab Emirates	24.2016	53.802	3.28	0.92	mangrove
Schile et al. (2017)	Abu al Abyad 3 yr	United Arab Emirates	24.2016	53.802	4.3	1.06	mangrove
Schile et al. (2017)	Abu al Abyad 3 yr	United Arab Emirates	24.2016	53.802	4.03	1.12	mangrove
Schile et al. (2017)	Abu al Abyad 3 yr	United Arab Emirates	24.2016	53.802	3.06	1.16	mangrove
Schile et al. (2017)	Abu al Abyad 3 yr	United Arab Emirates	24.2016	53.802	3.66	1.27	mangrove
Schile et al. (2017)	Abu al Abyad 3 yr	United Arab Emirates	24.2016	53.802	3.29	1.75	mangrove
Schile et al. (2017)	Abu al Abyad 3 yr	United Arab Emirates	24.2016	53.802	3.42	1.9	mangrove
Schile et al. (2017)	Abu al Abyad 3 yr	United Arab Emirates	24.2016	53.802	4.7	2.37	mangrove
Schile et al. (2017)	Al Shalila	United Arab Emirates	24.4343	54.5424	2.43	0.29	mangrove
Schile et al. (2017)	Al Shalila	United Arab Emirates	24.4343	54.5424	2.55	0.48	mangrove
Schile et al. (2017)	Al Shalila	United Arab Emirates	24.4343	54.5424	2.75	0.57	mangrove
Schile et al. (2017)	Al Shalila	United Arab Emirates	24.4343	54.5424	2.98	0.62	mangrove
Schile et al. (2017)	Al Shalila	United Arab Emirates	24.4343	54.5424	3.11	0.62	mangrove
Schile et al. (2017)	Al Shalila	United Arab Emirates	24.4343	54.5424	2.45	0.64	mangrove
Schile et al. (2017)	Al Shalila	United Arab Emirates	24.4343	54.5424	3.34	0.65	mangrove
Schile et al. (2017)	Al Shalila	United Arab Emirates	24.4343	54.5424	3.88	0.74	mangrove
Schile et al. (2017)	Al Shalila	United Arab Emirates	24.4343	54.5424	3.31	0.75	mangrove
Schile et al. (2017)	Al Shalila	United Arab Emirates	24.4343	54.5424	3.29	0.76	mangrove
Schile et al. (2017)	Al Shalila	United Arab Emirates	24.4343	54.5424	3.53	0.77	mangrove
Schile et al. (2017)	Al Shalila	United Arab Emirates	24.4343	54.5424	4.06	0.92	mangrove
Schile et al. (2017)	Al Shalila	United Arab Emirates	24.4343	54.5424	3.6	0.94	mangrove
Schile et al. (2017)	Al Shalila	United Arab Emirates	24.4343	54.5424	3.47	0.96	mangrove
Schile et al. (2017)	Al Shalila	United Arab Emirates	24.4343	54.5424	4.67	0.96	mangrove
Schile et al. (2017)	Al Shalila	United Arab Emirates	24.4343	54.5424	3.67	1.03	mangrove
Schile et al. (2017)	Al Shalila	United Arab Emirates	24.4343	54.5424	3.16	1.04	mangrove
Schile et al. (2017)	Al Shalila	United Arab Emirates	24.4343	54.5424	3.96	1.04	mangrove
Schile et al. (2017)	Al Shalila	United Arab Emirates	24.4343	54.5424	3.58	1.23	mangrove
Schile et al. (2017)	Al Shalila	United Arab Emirates	24.4343	54.5424	4.67	1.33	mangrove
Schile et al. (2017)	Al Shalila	United Arab Emirates	24.4343	54.5424	4.55	1.51	mangrove
Schile et al. (2017)	Al Shalila	United Arab Emirates	24.4343	54.5424	4.2	1.56	mangrove
Schile et al. (2017)	Al Shalila	United Arab Emirates	24.4343	54.5424	6.17	1.86	mangrove
Schile et al. (2017)	Al Shalila	United Arab Emirates	24.4343	54.5424	6.03	2.05	mangrove
Schile et al. (2017)	Al Shalila	United Arab Emirates	24.4343	54.5424	6.09	2.55	mangrove
Schile et al. (2017)	Al Shalila	United Arab Emirates	24.4343	54.5424	10.88	4.63	mangrove
Schile et al. (2017)	Bu Tinah Janoub	United Arab Emirates	24.6283	53.0526	2.96	0.44	mangrove
Schile et al. (2017)	Bu Tinah Janoub	United Arab Emirates	24.6283	53.0526	3.66	0.5	mangrove
Schile et al. (2017)	Bu Tinah Janoub	United Arab Emirates	24.6283	53.0526	3.36	0.5	mangrove
Schile et al. (2017)	Bu Tinah Janoub	United Arab Emirates	24.6283	53.0526	3.32	0.52	mangrove
Schile et al. (2017)	Bu Tinah Janoub	United Arab Emirates	24.6283	53.0526	3.79	0.94	mangrove
Schile et al. (2017)	Bu Tinah Janoub	United Arab Emirates	24.6283	53.0526	3.85	1.22	mangrove
Schile et al. (2017)	Bu Tinah Janoub	United Arab Emirates	24.6283	53.0526	7.47	3.24	mangrove
Schile et al. (2017)	Bu Tinah Janoub	United Arab Emirates	24.6283	53.0526	16.98	6.48	mangrove
Schile et al. (2017)	Bu Tinah Shamal	United Arab Emirates	24.6283	53.0526	3.51	0.19	mangrove
Schile et al. (2017)	Bu Tinah Shamal	United Arab Emirates	24.6283	53.0526	3.41	0.63	mangrove
Schile et al. (2017)	Bu Tinah Shamal	United Arab Emirates	24.6283	53.0526	3.85	0.68	mangrove
Schile et al. (2017)	Bu Tinah Shamal	United Arab Emirates	24.6283	53.0526	3.78	0.78	mangrove
Schile et al. (2017)	Bu Tinah Shamal	United Arab Emirates	24.6283	53.0526	3.88	0.85	mangrove
Schile et al. (2017)	Bu Tinah Shamal	United Arab Emirates	24.6283	53.0526	3.75	0.9	mangrove
Schile et al. (2017)	Bu Tinah Shamal	United Arab Emirates	24.6283	53.0526	3.24	1.15	mangrove
Schile et al. (2017)	Bu Tinah Shamal	United Arab Emirates	24.6283	53.0526	3.78	1.34	mangrove
Schile et al. (2017)	Bu Tinah Shamal	United Arab Emirates	24.6283	53.0526	10.69	2.51	mangrove
Schile et al. (2017)	Bu Tinah Shamal	United Arab Emirates	24.6283	53.0526	10.47	3.54	mangrove
Schile et al. (2017)	Bu Tinah Shamal	United Arab Emirates	24.6283	53.0526	14.72	6.27	mangrove
Schile et al. (2017)	Eastern Mangrove	United Arab Emirates	24.4423	54.4574	2.75	0.25	mangrove
Schile et al. (2017)	Eastern Mangrove	United Arab Emirates	24.4423	54.4574	3.73	0.83	mangrove
Schile et al. (2017)	Eastern Mangrove	United Arab Emirates	24.4423	54.4574	3.71	0.89	mangrove
Schile et al. (2017)	Eastern Mangrove	United Arab Emirates	24.4423	54.4574	4.34	0.92	mangrove
Schile et al. (2017)	Eastern Mangrove	United Arab Emirates	24.4423	54.4574	4.22	1.03	mangrove
Schile et al. (2017)	Eastern Mangrove	United Arab Emirates	24.4423	54.4574	4.2	1.08	mangrove
Schile et al. (2017)	Eastern Mangrove	United Arab Emirates	24.4423	54.4574	4.25	1.6	mangrove
Schile et al. (2017)	Eastern Mangrove	United Arab Emirates	24.4423	54.4574	5.32	1.7	mangrove
Schile et al. (2017)	Eastern Mangrove	United Arab Emirates	24.4423	54.4574	5.17	1.73	mangrove
Schile et al. (2017)	Eastern Mangrove	United Arab Emirates	24.4423	54.4574	9.14	3.46	mangrove
Schile et al. (2017)	Eastern Mangrove	United Arab Emirates	24.4423	54.4574	15.13	6.46	mangrove
Schile et al. (2017)	Eastern Mangrove	United Arab Emirates	24.4423	54.4574	17.71	7.03	mangrove
Schile et al. (2017)	schile_1	United Arab Emirates	NA	NA	6.5	1.26	mangrove
Schile et al. (2017)	schile_2	United Arab Emirates	NA	NA	10.44	4.1	mangrove
Schile et al. (2017)	schile_3	United Arab Emirates	NA	NA	13.13	5.9	mangrove
Schile et al. (2017)	schile_4	United Arab Emirates	NA	NA	10.64	3.52	mangrove
Schile et al. (2017)	schile_5	United Arab Emirates	NA	NA	34.82	13.27	mangrove
Schile et al. (2017)	schile_6	United Arab Emirates	NA	NA	35.06	14.15	mangrove
Schile et al. (2017)	schile_7	United Arab Emirates	NA	NA	7.77	1.99	mangrove
Schile et al. (2017)	schile_8	United Arab Emirates	NA	NA	8.95	3.34	mangrove
Schile et al. (2017)	schile_9	United Arab Emirates	NA	NA	22.33	7.97	mangrove
Schile et al. (2017)	schile_10	United Arab Emirates	NA	NA	8.98	3.19	mangrove
Schile et al. (2017)	schile_11	United Arab Emirates	NA	NA	11.18	4.11	mangrove
Schile et al. (2017)	schile_12	United Arab Emirates	NA	NA	14.12	5.65	mangrove
Schile et al. (2017)	schile_13	United Arab Emirates	NA	NA	4.27	0.9	mangrove
Schile et al. (2017)	schile_14	United Arab Emirates	NA	NA	6.08	1.4	mangrove
Schile et al. (2017)	schile_15	United Arab Emirates	NA	NA	9.08	2.75	mangrove
Schile et al. (2017)	schile_16	United Arab Emirates	NA	NA	7.07	1.37	mangrove
Schile et al. (2017)	schile_17	United Arab Emirates	NA	NA	13.03	3.41	mangrove
Schile et al. (2017)	schile_18	United Arab Emirates	NA	NA	20.99	8.87	mangrove
Schile et al. (2017)	schile_19	United Arab Emirates	NA	NA	4.44	0.45	mangrove
Schile et al. (2017)	schile_20	United Arab Emirates	NA	NA	5.97	1.66	mangrove
Schile et al. (2017)	schile_21	United Arab Emirates	NA	NA	13.01	3.6	mangrove
Schile et al. (2017)	schile_22	United Arab Emirates	NA	NA	8.39	2.34	mangrove
Schile et al. (2017)	schile_23	United Arab Emirates	NA	NA	57.31	27.78	mangrove
Schile et al. (2017)	schile_24	United Arab Emirates	NA	NA	62.9	29.78	mangrove
Schile et al. (2017)	schile_25	United Arab Emirates	NA	NA	5.29	1.7	mangrove
Schile et al. (2017)	schile_26	United Arab Emirates	NA	NA	6.12	3.23	mangrove
Schile et al. (2017)	schile_27	United Arab Emirates	NA	NA	59.19	28.49	mangrove
Schile et al. (2017)	Jubail Is.	United Arab Emirates	24.5215	54.4889	3.08	0.23	mangrove
Schile et al. (2017)	Jubail Is.	United Arab Emirates	24.5215	54.4889	2.81	0.24	mangrove
Schile et al. (2017)	Jubail Is.	United Arab Emirates	24.5215	54.4889	2.79	0.48	mangrove
Schile et al. (2017)	Jubail Is.	United Arab Emirates	24.5215	54.4889	2.88	0.48	mangrove
Schile et al. (2017)	Jubail Is.	United Arab Emirates	24.5215	54.4889	2.92	0.55	mangrove
Schile et al. (2017)	Jubail Is.	United Arab Emirates	24.5215	54.4889	2.75	0.57	mangrove
Schile et al. (2017)	Jubail Is.	United Arab Emirates	24.5215	54.4889	2.86	0.6	mangrove
Schile et al. (2017)	Jubail Is.	United Arab Emirates	24.5215	54.4889	3.71	0.63	mangrove
Schile et al. (2017)	Jubail Is.	United Arab Emirates	24.5215	54.4889	2.92	0.64	mangrove
Schile et al. (2017)	Jubail Is.	United Arab Emirates	24.5215	54.4889	3.87	0.68	mangrove
Schile et al. (2017)	Jubail Is.	United Arab Emirates	24.5215	54.4889	3.27	0.74	mangrove
Schile et al. (2017)	Jubail Is.	United Arab Emirates	24.5215	54.4889	3.76	0.76	mangrove
Schile et al. (2017)	Jubail Is.	United Arab Emirates	24.5215	54.4889	3.08	0.81	mangrove
Schile et al. (2017)	Jubail Is.	United Arab Emirates	24.5215	54.4889	2.89	0.85	mangrove
Schile et al. (2017)	Jubail Is.	United Arab Emirates	24.5215	54.4889	4.16	0.95	mangrove
Schile et al. (2017)	Jubail Is.	United Arab Emirates	24.5215	54.4889	3.89	0.97	mangrove
Schile et al. (2017)	Jubail Is.	United Arab Emirates	24.5215	54.4889	3.74	1.1	mangrove
Schile et al. (2017)	Jubail Is.	United Arab Emirates	24.5215	54.4889	3.99	1.21	mangrove
Schile et al. (2017)	Jubail Is.	United Arab Emirates	24.5215	54.4889	4.51	1.3	mangrove
Schile et al. (2017)	Jubail Is.	United Arab Emirates	24.5215	54.4889	6.43	1.95	mangrove
Schile et al. (2017)	Jubail Is.	United Arab Emirates	24.5215	54.4889	4.88	1.98	mangrove
Schile et al. (2017)	Jubail Is.	United Arab Emirates	24.5215	54.4889	6.82	2.1	mangrove
Schile et al. (2017)	Jubail Is.	United Arab Emirates	24.5215	54.4889	7.08	3.46	mangrove
Schile et al. (2017)	Jubail Is.	United Arab Emirates	24.5215	54.4889	9.13	3.47	mangrove
Schile et al. (2017)	Jubail Is.	United Arab Emirates	24.5215	54.4889	11.44	3.72	mangrove
Schile et al. (2017)	Jubail Is.	United Arab Emirates	24.5215	54.4889	15.11	5.57	mangrove
Schile et al. (2017)	Jubail Is.	United Arab Emirates	24.5215	54.4889	18.76	7.39	mangrove
Schile et al. (2017)	Jubail Is.	United Arab Emirates	24.5215	54.4889	18.88	7.98	mangrove
Schile et al. (2017)	Jubail Is.	United Arab Emirates	24.5215	54.4889	45.86	21.74	mangrove
Schile et al. (2017)	Jubail Is.	United Arab Emirates	24.5215	54.4889	47.94	24.26	mangrove
Schile et al. (2017)	Jubail Is. 10 yr	United Arab Emirates	24.5215	54.4889	2.78	0.22	mangrove
Schile et al. (2017)	Jubail Is. 10 yr	United Arab Emirates	24.5215	54.4889	2.96	0.25	mangrove
Schile et al. (2017)	Jubail Is. 10 yr	United Arab Emirates	24.5215	54.4889	3.33	0.31	mangrove
Schile et al. (2017)	Jubail Is. 10 yr	United Arab Emirates	24.5215	54.4889	3.76	0.45	mangrove
Schile et al. (2017)	Jubail Is. 10 yr	United Arab Emirates	24.5215	54.4889	3.59	0.48	mangrove
Schile et al. (2017)	Jubail Is. 10 yr	United Arab Emirates	24.5215	54.4889	3.72	0.52	mangrove
Schile et al. (2017)	Jubail Is. 10 yr	United Arab Emirates	24.5215	54.4889	3.2	0.63	mangrove
Schile et al. (2017)	Jubail Is. 10 yr	United Arab Emirates	24.5215	54.4889	2.61	0.76	mangrove
Schile et al. (2017)	Jubail Is. 10 yr	United Arab Emirates	24.5215	54.4889	4.05	0.89	mangrove
Schile et al. (2017)	Jubail Is. 10 yr	United Arab Emirates	24.5215	54.4889	2.96	0.9	mangrove
Schile et al. (2017)	Jubail Is. 10 yr	United Arab Emirates	24.5215	54.4889	4.14	0.92	mangrove
Schile et al. (2017)	Jubail Is. 10 yr	United Arab Emirates	24.5215	54.4889	5.08	1.04	mangrove
Schile et al. (2017)	Jubail Is. 10 yr	United Arab Emirates	24.5215	54.4889	2.96	1.08	mangrove
Schile et al. (2017)	Jubail Is. 10 yr	United Arab Emirates	24.5215	54.4889	3.06	1.09	mangrove
Schile et al. (2017)	Jubail Is. 10 yr	United Arab Emirates	24.5215	54.4889	3.01	1.38	mangrove
Schile et al. (2017)	Jubail Is. 10 yr	United Arab Emirates	24.5215	54.4889	4.41	1.41	mangrove
Schile et al. (2017)	Jubail Is. 10 yr	United Arab Emirates	24.5215	54.4889	4.41	1.6	mangrove
Schile et al. (2017)	Jubail Is. 10 yr	United Arab Emirates	24.5215	54.4889	4.4	1.62	mangrove
Schile et al. (2017)	Jubail Is. 10 yr	United Arab Emirates	24.5215	54.4889	5.37	1.9	mangrove
Schile et al. (2017)	Jubail Is. 10 yr	United Arab Emirates	24.5215	54.4889	4.87	1.94	mangrove
Schile et al. (2017)	Jubail Is. 3 yr	United Arab Emirates	24.5215	54.4889	3.38	1.05	mangrove
Schile et al. (2017)	Jubail Is. 3 yr	United Arab Emirates	24.5215	54.4889	3.25	1.12	mangrove
Schile et al. (2017)	Jubail Is. 3 yr	United Arab Emirates	24.5215	54.4889	3.85	1.2	mangrove
Schile et al. (2017)	Jubail Is. 3 yr	United Arab Emirates	24.5215	54.4889	4.85	1.29	mangrove
Schile et al. (2017)	Jubail Is. 3 yr	United Arab Emirates	24.5215	54.4889	4.31	1.35	mangrove
Schile et al. (2017)	Jubail Is. 3 yr	United Arab Emirates	24.5215	54.4889	3.61	1.37	mangrove
Schile et al. (2017)	Jubail Is. 3 yr	United Arab Emirates	24.5215	54.4889	4.31	1.42	mangrove
Schile et al. (2017)	Jubail Is. 3 yr	United Arab Emirates	24.5215	54.4889	5.01	1.61	mangrove
Schile et al. (2017)	Jubail Is. 3 yr	United Arab Emirates	24.5215	54.4889	4.08	1.61	mangrove
Schile et al. (2017)	Jubail Is. 3 yr	United Arab Emirates	24.5215	54.4889	4.84	1.64	mangrove
Schile et al. (2017)	Jubail Is. 3 yr	United Arab Emirates	24.5215	54.4889	4.45	1.72	mangrove
Schile et al. (2017)	Jubail Is. 3 yr	United Arab Emirates	24.5215	54.4889	5	1.79	mangrove
Schile et al. (2017)	Jubail Is. 3 yr	United Arab Emirates	24.5215	54.4889	5.41	1.84	mangrove
Schile et al. (2017)	Jubail Is. 3 yr	United Arab Emirates	24.5215	54.4889	7.2	1.87	mangrove
Schile et al. (2017)	Jubail Is. 3 yr	United Arab Emirates	24.5215	54.4889	5.25	2.07	mangrove
Schile et al. (2017)	Jubail Is. 3 yr	United Arab Emirates	24.5215	54.4889	6.06	2.21	mangrove
Schile et al. (2017)	Jubail Is. 3 yr	United Arab Emirates	24.5215	54.4889	10.12	2.51	mangrove
Schile et al. (2017)	Jubail Is. 3 yr	United Arab Emirates	24.5215	54.4889	4.81	2.85	mangrove
Schile et al. (2017)	Jubail Is. 3 yr	United Arab Emirates	24.5215	54.4889	18.36	4.75	mangrove
Schile et al. (2017)	Jubail Is. 7 yr	United Arab Emirates	24.5215	54.4889	2.53	0.33	mangrove
Schile et al. (2017)	Jubail Is. 7 yr	United Arab Emirates	24.5215	54.4889	4.15	0.6	mangrove
Schile et al. (2017)	Jubail Is. 7 yr	United Arab Emirates	24.5215	54.4889	2.43	0.79	mangrove
Schile et al. (2017)	Jubail Is. 7 yr	United Arab Emirates	24.5215	54.4889	2.71	0.94	mangrove
Schile et al. (2017)	Jubail Is. 7 yr	United Arab Emirates	24.5215	54.4889	2.51	1	mangrove
Schile et al. (2017)	Jubail Is. 7 yr	United Arab Emirates	24.5215	54.4889	2.7	1.03	mangrove
Schile et al. (2017)	Jubail Is. 7 yr	United Arab Emirates	24.5215	54.4889	3.9	1.27	mangrove
Schile et al. (2017)	Jubail Is. 7 yr	United Arab Emirates	24.5215	54.4889	3.73	1.29	mangrove
Schile et al. (2017)	Jubail Is. 7 yr	United Arab Emirates	24.5215	54.4889	3.31	1.3	mangrove
Schile et al. (2017)	Jubail Is. 7 yr	United Arab Emirates	24.5215	54.4889	3.7	1.3	mangrove
Schile et al. (2017)	Jubail Is. 7 yr	United Arab Emirates	24.5215	54.4889	4.44	1.53	mangrove
Schile et al. (2017)	Jubail Is. 7 yr	United Arab Emirates	24.5215	54.4889	2.99	1.55	mangrove
Schile et al. (2017)	Jubail Is. 7 yr	United Arab Emirates	24.5215	54.4889	4.84	1.62	mangrove
Schile et al. (2017)	Jubail Is. 7 yr	United Arab Emirates	24.5215	54.4889	5.13	1.74	mangrove
Schile et al. (2017)	Jubail Is. 7 yr	United Arab Emirates	24.5215	54.4889	4.77	1.76	mangrove
Schile et al. (2017)	Jubail Is. 7 yr	United Arab Emirates	24.5215	54.4889	5.15	1.82	mangrove
Schile et al. (2017)	Jubail Is. 7 yr	United Arab Emirates	24.5215	54.4889	4.87	1.87	mangrove
Schile et al. (2017)	Jubail Is. East	United Arab Emirates	24.5215	54.4889	2.49	0.26	mangrove
Schile et al. (2017)	Jubail Is. East	United Arab Emirates	24.5215	54.4889	2.57	0.28	mangrove
Schile et al. (2017)	Jubail Is. East	United Arab Emirates	24.5215	54.4889	3.13	0.31	mangrove
Schile et al. (2017)	Jubail Is. East	United Arab Emirates	24.5215	54.4889	2.86	0.42	mangrove
Schile et al. (2017)	Jubail Is. East	United Arab Emirates	24.5215	54.4889	3.14	0.5	mangrove
Schile et al. (2017)	Jubail Is. East	United Arab Emirates	24.5215	54.4889	3.03	0.52	mangrove
Schile et al. (2017)	Jubail Is. East	United Arab Emirates	24.5215	54.4889	3.17	0.53	mangrove
Schile et al. (2017)	Jubail Is. East	United Arab Emirates	24.5215	54.4889	2.58	0.57	mangrove
Schile et al. (2017)	Jubail Is. East	United Arab Emirates	24.5215	54.4889	2.89	0.61	mangrove
Schile et al. (2017)	Jubail Is. East	United Arab Emirates	24.5215	54.4889	2.61	0.64	mangrove
Schile et al. (2017)	Jubail Is. East	United Arab Emirates	24.5215	54.4889	2.99	0.69	mangrove
Schile et al. (2017)	Jubail Is. East	United Arab Emirates	24.5215	54.4889	3.63	0.71	mangrove
Schile et al. (2017)	Jubail Is. East	United Arab Emirates	24.5215	54.4889	3.19	0.72	mangrove
Schile et al. (2017)	Jubail Is. East	United Arab Emirates	24.5215	54.4889	2.57	0.8	mangrove
Schile et al. (2017)	Jubail Is. East	United Arab Emirates	24.5215	54.4889	2.47	0.93	mangrove
Schile et al. (2017)	Jubail Is. East	United Arab Emirates	24.5215	54.4889	2.82	1.01	mangrove
Schile et al. (2017)	Jubail Is. East	United Arab Emirates	24.5215	54.4889	3.2	1.02	mangrove
Schile et al. (2017)	Marawah Is.	United Arab Emirates	24.2993	53.2881	3.5	0.52	mangrove
Schile et al. (2017)	Marawah Is.	United Arab Emirates	24.2993	53.2881	3.03	0.65	mangrove
Schile et al. (2017)	Marawah Is.	United Arab Emirates	24.2993	53.2881	5.18	1.15	mangrove
Schile et al. (2017)	Marawah Is.	United Arab Emirates	24.2993	53.2881	5.5	1.17	mangrove
Schile et al. (2017)	Marawah Is.	United Arab Emirates	24.2993	53.2881	4.21	1.25	mangrove
Schile et al. (2017)	Marawah Is.	United Arab Emirates	24.2993	53.2881	5.07	1.82	mangrove
Schile et al. (2017)	Marawah Is.	United Arab Emirates	24.2993	53.2881	6.39	2.31	mangrove
Schile et al. (2017)	Marawah Is.	United Arab Emirates	24.2993	53.2881	9.2	3.03	mangrove
Schile et al. (2017)	Marawah Is.	United Arab Emirates	24.2993	53.2881	12.91	5.14	mangrove
Schile et al. (2017)	Marawah Is.	United Arab Emirates	24.2993	53.2881	52.15	25.03	mangrove
Schile et al. (2017)	Marawah Is.	United Arab Emirates	24.2993	53.2881	58.38	27.44	mangrove
Schile et al. (2017)	Salaam	United Arab Emirates	24.4423	54.4574	4.02	1.28	mangrove
Schile et al. (2017)	Salaam	United Arab Emirates	24.4423	54.4574	4.69	1.4	mangrove
Schile et al. (2017)	Sinnia	United Arab Emirates	25.5205	55.7134	2.55	0.54	mangrove
Schile et al. (2017)	Sinnia	United Arab Emirates	25.5205	55.7134	2.79	0.6	mangrove
Schile et al. (2017)	Sinnia	United Arab Emirates	25.5205	55.7134	2.58	0.61	mangrove
Schile et al. (2017)	Sinnia	United Arab Emirates	25.5205	55.7134	2.52	0.65	mangrove
Schile et al. (2017)	Sinnia	United Arab Emirates	25.5205	55.7134	2.53	0.66	mangrove
Schile et al. (2017)	Sinnia	United Arab Emirates	25.5205	55.7134	2.78	0.67	mangrove
Schile et al. (2017)	Sinnia	United Arab Emirates	25.5205	55.7134	3.46	0.9	mangrove
Schile et al. (2017)	Sinnia	United Arab Emirates	25.5205	55.7134	2.55	1.04	mangrove
Schile et al. (2017)	Sinnia	United Arab Emirates	25.5205	55.7134	2.55	1.29	mangrove
Schile et al. (2017)	Umm Al Quwain	United Arab Emirates	25.5205	55.7134	2.27	0.2	mangrove
Schile et al. (2017)	Umm Al Quwain	United Arab Emirates	25.5205	55.7134	2.3	0.36	mangrove
Schile et al. (2017)	Umm Al Quwain	United Arab Emirates	25.5205	55.7134	2.89	0.36	mangrove
Schile et al. (2017)	Umm Al Quwain	United Arab Emirates	25.5205	55.7134	2.54	0.42	mangrove
Schile et al. (2017)	Umm Al Quwain	United Arab Emirates	25.5205	55.7134	3.27	0.45	mangrove
Schile et al. (2017)	Umm Al Quwain	United Arab Emirates	25.5205	55.7134	2.55	0.53	mangrove
Schile et al. (2017)	Umm Al Quwain	United Arab Emirates	25.5205	55.7134	2.32	0.58	mangrove
Schile et al. (2017)	Umm Al Quwain	United Arab Emirates	25.5205	55.7134	2.46	0.58	mangrove
Schile et al. (2017)	Umm Al Quwain	United Arab Emirates	25.5205	55.7134	2.63	0.68	mangrove
Schile et al. (2017)	Umm Al Quwain	United Arab Emirates	25.5205	55.7134	3.18	0.76	mangrove
Schile et al. (2017)	Umm Al Quwain	United Arab Emirates	25.5205	55.7134	4.47	0.91	mangrove
Schile et al. (2017)	Umm Al Quwain	United Arab Emirates	25.5205	55.7134	3.56	1.13	mangrove
Schile et al. (2017)	Umm Al Quwain	United Arab Emirates	25.5205	55.7134	3.07	1.29	mangrove
Schile et al. (2017)	Umm Al Quwain	United Arab Emirates	25.5205	55.7134	4.57	1.31	mangrove
Schile et al. (2017)	Umm Al Quwain	United Arab Emirates	25.5205	55.7134	5.62	1.6	mangrove
Schile et al. (2017)	Umm Al Quwain	United Arab Emirates	25.5205	55.7134	6.02	2.09	mangrove
Schile et al. (2017)	Umm Al Quwain	United Arab Emirates	25.5205	55.7134	8.71	2.13	mangrove
Sitoe et al 2014	Sofala Bay_1	Mozambique	-20.1833	34.75	2.73	1.57	mangrove
Sitoe et al 2014	Sofala Bay_2	Mozambique	-20.1833	34.75	2.49	1.44	mangrove
Sitoe et al 2014	Sofala Bay_3	Mozambique	-20.1833	34.75	2.35	1.42	mangrove
Yando et al. 2016	FLMF1	USA	29.14	-83.03	33.08	10.556	mangrove
Yando et al. 2016	FLMF1	USA	29.14	-83.03	30.33	8.407	mangrove
Yando et al. 2016	FLMF1	USA	29.14	-83.03	28.82	7.484	mangrove
Yando et al. 2016	FLMF2	USA	29.14	-83.03	38.01	12.745	mangrove
Yando et al. 2016	FLMF2	USA	29.14	-83.03	37.32	12.259	mangrove
Yando et al. 2016	FLMF2	USA	29.14	-83.03	32.8	8.457	mangrove
Yando et al. 2016	FLMF3	USA	29.14	-83.03	33.64	10.537	mangrove
Yando et al. 2016	FLMF3	USA	29.14	-83.03	31.79	10.079	mangrove
Yando et al. 2016	FLMF3	USA	29.14	-83.03	31.41	9.883	mangrove
Yando et al. 2016	FLMF4	USA	29.14	-83.03	30.37	9.6	mangrove
Yando et al. 2016	FLMF4	USA	29.14	-83.03	28.61	8.911	mangrove
Yando et al. 2016	FLMF4	USA	29.14	-83.03	22.31	7.068	mangrove
Yando et al. 2016	FLMF5	USA	29.14	-83.03	27.93	7.474	mangrove
Yando et al. 2016	FLMF5	USA	29.14	-83.03	24.23	6.051	mangrove
Yando et al. 2016	FLMF5	USA	29.14	-83.03	23.71	5.305	mangrove
Yando et al. 2016	FLMF6	USA	29.14	-83.03	31.43	9.701	mangrove
Yando et al. 2016	FLMF6	USA	29.14	-83.03	24.62	10.972	mangrove
Yando et al. 2016	FLMF6	USA	29.14	-83.03	22.13	5.942	mangrove
Yando et al. 2016	FLMF7	USA	29.14	-83.03	32.09	6.981	mangrove
Yando et al. 2016	FLMF7	USA	29.14	-83.03	29.48	6.088	mangrove
Yando et al. 2016	FLMF7	USA	29.14	-83.03	29.25	8.164	mangrove
Yando et al. 2016	FLMF8	USA	29.14	-83.03	36.24	12.708	mangrove
Yando et al. 2016	FLMF8	USA	29.14	-83.03	32.62	9.94	mangrove
Yando et al. 2016	FLMF8	USA	29.14	-83.03	28.83	7.45	mangrove
Yando et al. 2016	FLMF9	USA	29.14	-83.03	32.81	8.478	mangrove
Yando et al. 2016	FLMF9	USA	29.14	-83.03	31.99	8.157	mangrove
Yando et al. 2016	FLMF9	USA	29.14	-83.03	29.05	6.645	mangrove
Yando et al. 2016	LAMF1	USA	29.11	-90.2	11.23	2.002	mangrove
Yando et al. 2016	LAMF1	USA	29.11	-90.2	9.64	1.467	mangrove
Yando et al. 2016	LAMF1	USA	29.11	-90.2	9.52	1.053	mangrove
Yando et al. 2016	LAMF2	USA	29.11	-90.2	12.23	2.006	mangrove
Yando et al. 2016	LAMF2	USA	29.11	-90.2	9.82	1.461	mangrove
Yando et al. 2016	LAMF3	USA	29.11	-90.2	11.41	2.243	mangrove
Yando et al. 2016	LAMF3	USA	29.11	-90.2	10.16	1.457	mangrove
Yando et al. 2016	LAMF3	USA	29.11	-90.2	9.77	0.906	mangrove
Yando et al. 2016	LAMF4	USA	29.11	-90.2	13.57	2.685	mangrove
Yando et al. 2016	LAMF4	USA	29.11	-90.2	13.33	2.499	mangrove
Yando et al. 2016	LAMF4	USA	29.11	-90.2	11.89	2.563	mangrove
Yando et al. 2016	LAMF5	USA	29.11	-90.2	12.99	2.723	mangrove
Yando et al. 2016	LAMF5	USA	29.11	-90.2	10.5	1.81	mangrove
Yando et al. 2016	LAMF5	USA	29.11	-90.2	9.51	1.835	mangrove
Yando et al. 2016	LAMF6	USA	29.11	-90.2	14	1.924	mangrove
Yando et al. 2016	LAMF6	USA	29.11	-90.2	10.24	1.135	mangrove
Yando et al. 2016	LAMF7	USA	29.11	-90.2	15.53	3.865	mangrove
Yando et al. 2016	LAMF7	USA	29.11	-90.2	14	1.754	mangrove
Yando et al. 2016	LAMF7	USA	29.11	-90.2	13.37	2.746	mangrove
Yando et al. 2016	LAMF8	USA	29.11	-90.2	19.79	6.091	mangrove
Yando et al. 2016	LAMF8	USA	29.11	-90.2	14.86	3.596	mangrove
Yando et al. 2016	LAMF8	USA	29.11	-90.2	12.3	1.619	mangrove
Yando et al. 2016	LAMF9	USA	29.11	-90.2	20.88	6.256	mangrove
Yando et al. 2016	LAMF9	USA	29.11	-90.2	12.89	3.456	mangrove
Yando et al. 2016	LAMF9	USA	29.11	-90.2	12.69	1.826	mangrove
Yando et al. 2016	TXMF1	USA	27.86	-97.07	9.17	1.324	mangrove
Yando et al. 2016	TXMF2	USA	27.86	-97.07	3.31	0.255	mangrove
Yando et al. 2016	TXMF2	USA	27.86	-97.07	2.11	0.189	mangrove
Yando et al. 2016	TXMF3	USA	27.86	-97.07	6.76	2.01	mangrove
Yando et al. 2016	TXMF3	USA	27.86	-97.07	3.8	0.335	mangrove
Yando et al. 2016	TXMF4	USA	27.86	-97.07	7.56	2.479	mangrove
Yando et al. 2016	TXMF4	USA	27.86	-97.07	4.56	1.497	mangrove
Yando et al. 2016	TXMF5	USA	27.86	-97.07	11.39	3.319	mangrove
Yando et al. 2016	TXMF5	USA	27.86	-97.07	4.78	0.722	mangrove
Yando et al. 2016	TXMF6	USA	27.86	-97.07	4.2	1.129	mangrove
Yando et al. 2016	TXMF7	USA	27.86	-97.07	9.61	3.032	mangrove
Yando et al. 2016	TXMF7	USA	27.86	-97.07	4.87	1.457	mangrove
Yando et al. 2016	TXMF8	USA	27.86	-97.07	8.44	1.503	mangrove
Yando et al. 2016	TXMF8	USA	27.86	-97.07	3.45	0.256	mangrove
Yando et al. 2016	TXMF9	USA	27.86	-97.07	5.47	1.978	mangrove
Adame_et_al_2018	MMFR	Malaysia	4.838333333	100.6308333	20.05	5.2	mangrove
Adame_et_al_2018	MMFR	Malaysia	4.838333333	100.6308333	20.06	6.16	mangrove
Adame_et_al_2018	MMFR	Malaysia	4.838333333	100.6308333	25.09	10.46	mangrove
Adame_et_al_2018	MMFR	Malaysia	4.838333333	100.6308333	25.46	11.66	mangrove
Adame_et_al_2018	MMFR	Malaysia	4.838333333	100.6308333	29.01	8.76	mangrove
Adame_et_al_2018	MMFR	Malaysia	4.838333333	100.6308333	26.87	9.01	mangrove
Adame_et_al_2018	MMFR	Malaysia	4.838333333	100.6308333	28.66	9.97	mangrove
Adame_et_al_2018	MMFR	Malaysia	4.838333333	100.6308333	27.24	10.45	mangrove
Adame_et_al_2018	MMFR	Malaysia	4.838333333	100.6308333	28.67	11.17	mangrove
Adame_et_al_2018	MMFR	Malaysia	4.838333333	100.6308333	28.68	12.61	mangrove
Adame_et_al_2018	MMFR	Malaysia	4.838333333	100.6308333	31.53	11.87	mangrove
Adame_et_al_2018	MMFR	Malaysia	4.838333333	100.6308333	30.12	13.56	mangrove
Adame_et_al_2018	MMFR	Malaysia	4.838333333	100.6308333	33.33	13.07	mangrove
Adame_et_al_2018	MMFR	Malaysia	4.838333333	100.6308333	33.34	14.03	mangrove
Adame_et_al_2018	MMFR	Malaysia	4.838333333	100.6308333	34.42	15.46	mangrove
Adame_et_al_2018	MMFR	Malaysia	4.838333333	100.6308333	35.12	13.54	mangrove
Adame_et_al_2018	MMFR	Malaysia	4.838333333	100.6308333	34.75	12.34	mangrove
Adame_et_al_2018	MMFR	Malaysia	4.838333333	100.6308333	35.1	10.9	mangrove
Adame_et_al_2018	MMFR	Malaysia	4.838333333	100.6308333	35.07	7.54	mangrove
Adame_et_al_2018	MMFR	Malaysia	4.838333333	100.6308333	32.98	13.31	mangrove
Adame_et_al_2018	MMFR	Malaysia	4.838333333	100.6308333	28.69	12.85	mangrove
Adame_et_al_2018	MMFR	Malaysia	4.838333333	100.6308333	38.01	16.65	mangrove
Adame_et_al_2018	MMFR	Malaysia	4.838333333	100.6308333	38.35	14.73	mangrove
Adame_et_al_2018	MMFR	Malaysia	4.838333333	100.6308333	38.33	13.29	mangrove
Adame_et_al_2018	MMFR	Malaysia	4.838333333	100.6308333	40.16	17.6	mangrove
Adame_et_al_2018	MMFR	Malaysia	4.838333333	100.6308333	40.14	15.68	mangrove
Adame_et_al_2018	MMFR	Malaysia	4.838333333	100.6308333	40.13	14.72	mangrove
Adame_et_al_2018	MMFR	Malaysia	4.838333333	100.6308333	40.12	14	mangrove
Adame_et_al_2018	MMFR	Malaysia	4.838333333	100.6308333	40.12	13.52	mangrove
Adame_et_al_2018	MMFR	Malaysia	4.838333333	100.6308333	40.12	13.28	mangrove
Adame_et_al_2018	MMFR	Malaysia	4.838333333	100.6308333	40.11	12.56	mangrove
Adame_et_al_2018	MMFR	Malaysia	4.838333333	100.6308333	42.92	7.03	mangrove
Adame_et_al_2018	MMFR	Malaysia	4.838333333	100.6308333	43.01	16.87	mangrove
Adame_et_al_2018	MMFR	Malaysia	4.838333333	100.6308333	42.99	14.71	mangrove
Adame_et_al_2018	MMFR	Malaysia	4.838333333	100.6308333	42.98	13.51	mangrove
Adame_et_al_2018	MMFR	Malaysia	4.838333333	100.6308333	45.18	19.98	mangrove
Adame_et_al_2018	MMFR	Malaysia	4.838333333	100.6308333	45.16	18.54	mangrove
Adame_et_al_2018	MMFR	Malaysia	4.838333333	100.6308333	45.14	15.9	mangrove
Adame_et_al_2018	MMFR	Malaysia	4.838333333	100.6308333	45.14	15.18	mangrove
Adame_et_al_2018	MMFR	Malaysia	4.838333333	100.6308333	45.09	10.38	mangrove
Adame_et_al_2018	MMFR	Malaysia	4.838333333	100.6308333	47.69	20.93	mangrove
Adame_et_al_2018	MMFR	Malaysia	4.838333333	100.6308333	48.03	19.25	mangrove
Adame_et_al_2018	MMFR	Malaysia	4.838333333	100.6308333	48.02	18.29	mangrove
Adame_et_al_2018	MMFR	Malaysia	4.838333333	100.6308333	47.64	16.13	mangrove
Adame_et_al_2018	MMFR	Malaysia	4.838333333	100.6308333	47.99	15.41	mangrove
Adame_et_al_2018	MMFR	Malaysia	4.838333333	100.6308333	50.18	20.68	mangrove
Adame_et_al_2018	MMFR	Malaysia	4.838333333	100.6308333	50.18	19.72	mangrove
Adame_et_al_2018	MMFR	Malaysia	4.838333333	100.6308333	50.13	15.16	mangrove
Adame_et_al_2018	MMFR	Malaysia	4.838333333	100.6308333	52.36	24.27	mangrove
Adame_et_al_2018	MMFR	Malaysia	4.838333333	100.6308333	52.69	21.63	mangrove
Adame_et_al_2018	MMFR	Malaysia	4.838333333	100.6308333	52.64	15.63	mangrove
Phang_et_al_2015	Phang-1_1	Singapore	1.4092	103.9574	1.87	0.36	mangrove
Phang_et_al_2015	Phang-1_2	Singapore	1.4092	103.9574	4.1	0.75	mangrove
Phang_et_al_2015	Phang-1_3	Singapore	1.4092	103.9574	2.34	1.36	mangrove
Phang_et_al_2015	Phang-1_4	Singapore	1.4092	103.9574	5.08	1.84	mangrove
Phang_et_al_2015	Phang-1_5	Singapore	1.4092	103.9574	5.71	1.5	mangrove
Phang_et_al_2015	Phang-1_6	Singapore	1.4092	103.9574	10.84	2.52	mangrove
Phang_et_al_2015	Phang-1_7	Singapore	1.4092	103.9574	11.93	2.88	mangrove
Phang_et_al_2015	Phang-1_8	Singapore	1.4092	103.9574	10.22	3.68	mangrove
Phang_et_al_2015	Phang-1_9	Singapore	1.4092	103.9574	11	3.66	mangrove
Phang_et_al_2015	Phang-1_10	Singapore	1.4092	103.9574	10.53	4.04	mangrove
Phang_et_al_2015	Phang-1_11	Singapore	1.4092	103.9574	10.64	4.31	mangrove
Phang_et_al_2015	Phang-1_12	Singapore	1.4092	103.9574	11.73	4.51	mangrove
Phang_et_al_2015	Phang-1_13	Singapore	1.4092	103.9574	12.19	4.19	mangrove
Phang_et_al_2015	Phang-1_14	Singapore	1.4092	103.9574	12.86	3.85	mangrove
Phang_et_al_2015	Phang-1_15	Singapore	1.4092	103.9574	12.76	3.65	mangrove
Phang_et_al_2015	Phang-1_16	Singapore	1.4092	103.9574	13.23	3.85	mangrove
Phang_et_al_2015	Phang-1_17	Singapore	1.4092	103.9574	13.9	4.58	mangrove
Phang_et_al_2015	Phang-1_18	Singapore	1.4092	103.9574	15.51	5.08	mangrove
Phang_et_al_2015	Phang-1_19	Singapore	1.4092	103.9574	19.61	5.32	mangrove
Phang_et_al_2015	Phang-1_20	Singapore	1.4092	103.9574	18.16	5.98	mangrove
Phang_et_al_2015	Phang-1_21	Singapore	1.4092	103.9574	19.55	5.32	mangrove
Phang_et_al_2015	Phang-1_22	Singapore	1.4092	103.9574	16.69	2.95	mangrove
Phang_et_al_2015	Phang-1_23	Singapore	1.4092	103.9574	19.55	3.7	mangrove
Phang_et_al_2015	Phang-1_24	Singapore	1.4092	103.9574	22.14	3.67	mangrove
Phang_et_al_2015	Phang-1_25	Singapore	1.4092	103.9574	24.69	6.17	mangrove
Phang_et_al_2015	Phang-1_26	Singapore	1.4092	103.9574	27.8	7.38	mangrove
Phang_et_al_2015	Phang-1_27	Singapore	1.4092	103.9574	23.7	6.83	mangrove
Phang_et_al_2015	Phang-1_28	Singapore	1.4092	103.9574	21.58	6.95	mangrove
Phang_et_al_2015	Phang-1_29	Singapore	1.4092	103.9574	22.21	7.94	mangrove
Phang_et_al_2015	Phang-1_30	Singapore	1.4092	103.9574	21.22	7.97	mangrove
Phang_et_al_2015	Phang-1_31	Singapore	1.4092	103.9574	15.62	6.66	mangrove
Phang_et_al_2015	Phang-1_32	Singapore	1.4092	103.9574	15.62	7.39	mangrove
Phang_et_al_2015	Phang-1_33	Singapore	1.4092	103.9574	13.65	6.4	mangrove
Phang_et_al_2015	Phang-1_34	Singapore	1.4092	103.9574	10.96	6.52	mangrove
Phang_et_al_2015	Phang-1_35	Singapore	1.4092	103.9574	9.51	7.3	mangrove
Ramirez-Elias_et_al_2014	Dry-black	Mexico	18.6333	-91.7667	6.6	3.9	mangrove
Ramirez-Elias_et_al_2014	Dry-button	Mexico	18.6333	-91.7667	0.5	0.3	mangrove
Ramirez-Elias_et_al_2014	Dry-white	Mexico	18.6333	-91.7667	11	6.4	mangrove
Ramirez-Elias_et_al_2014	Rain-black	Mexico	18.6333	-91.7667	3	1.26	mangrove
Ramirez-Elias_et_al_2014	Rain-button	Mexico	18.6333	-91.7667	2.3	1.88	mangrove
Ramirez-Elias_et_al_2014	Rain-Red	Mexico	18.6333	-91.7667	1.2	0.48	mangrove
Ramirez-Elias_et_al_2014	Rain-white	Mexico	18.6333	-91.7667	13.9	7.15	mangrove
Schile et al. (2017)	Al Aryam	United Arab Emirates	24.3068	54.2266	3.81	1.02	saltmarsh
Schile et al. (2017)	Al Aryam	United Arab Emirates	24.3068	54.2266	5.07	1.86	saltmarsh
Schile et al. (2017)	Al Aryam	United Arab Emirates	24.3068	54.2266	3.57	0.83	saltmarsh
Schile et al. (2017)	Jubail Is.	United Arab Emirates	24.5215	54.4889	3.74	0.94	saltmarsh
Schile et al. (2017)	Eastern Mangrove	United Arab Emirates	24.6283	53.0526	2.67	0.21	saltmarsh
Schile et al. (2017)	Eastern Mangrove	United Arab Emirates	24.4423	54.4574	3.84	1	saltmarsh
Schile et al. (2017)	Eastern Mangrove	United Arab Emirates	24.4423	54.4574	3.47	0.74	saltmarsh
Schile et al. (2017)	Jubail Is. East	United Arab Emirates	24.5215	54.4889	3.86	0.96	saltmarsh
Schile et al. (2017)	Eastern Mangrove	United Arab Emirates	24.4423	54.4574	3.48	0.71	saltmarsh
Schile et al. (2017)	Jubail Is.	United Arab Emirates	24.5215	54.4889	2.92	0.35	saltmarsh
Schile et al. (2017)	Al Aryam	United Arab Emirates	24.3068	54.2266	4.64	1.4	saltmarsh
Schile et al. (2017)	Jubail Is.	United Arab Emirates	24.5215	54.4889	2.8	0.26	saltmarsh
Schile et al. (2017)	Al Aryam	United Arab Emirates	24.3068	54.2266	5.15	1.62	saltmarsh
Schile et al. (2017)	Jubail Is.	United Arab Emirates	24.5215	54.4889	3.33	0.56	saltmarsh
Schile et al. (2017)	Eastern Mangrove	United Arab Emirates	24.4423	54.4574	4.73	1.37	saltmarsh
Schile et al. (2017)	Jubail Is. East	United Arab Emirates	24.5215	54.4889	3.26	0.51	saltmarsh
Schile et al. (2017)	Jubail Is.	United Arab Emirates	24.5215	54.4889	3.25	0.5	saltmarsh
Schile et al. (2017)	Eastern Mangrove	United Arab Emirates	24.4423	54.4574	3.9	0.86	saltmarsh
Schile et al. (2017)	Eastern Mangrove	United Arab Emirates	24.4423	54.4574	4.86	1.37	saltmarsh
Schile et al. (2017)	Jubail Is. East	United Arab Emirates	24.5215	54.4889	4.25	1.02	saltmarsh
Schile et al. (2017)	Eastern Mangrove	United Arab Emirates	24.4423	54.4574	4.63	1.21	saltmarsh
Schile et al. (2017)	Jubail Is. East	United Arab Emirates	24.5215	54.4889	6.11	1.99	saltmarsh
Schile et al. (2017)	Jubail Is.	United Arab Emirates	24.5215	54.4889	3.34	0.52	saltmarsh
Schile et al. (2017)	Jubail Is. East	United Arab Emirates	24.5215	54.4889	4.48	1.12	saltmarsh
Schile et al. (2017)	Al Aryam	United Arab Emirates	24.3068	54.2266	19.8	9.18	saltmarsh
Schile et al. (2017)	Eastern Mangrove	United Arab Emirates	24.4423	54.4574	4.52	1.13	saltmarsh
Schile et al. (2017)	Eastern Mangrove	United Arab Emirates	24.4423	54.4574	3.95	0.83	saltmarsh
Schile et al. (2017)	Eastern Mangrove	United Arab Emirates	24.4423	54.4574	4.92	1.32	saltmarsh
Schile et al. (2017)	Jubail Is. East	United Arab Emirates	24.5215	54.4889	3.98	0.84	saltmarsh
Schile et al. (2017)	Al Aryam	United Arab Emirates	24.3068	54.2266	6.06	1.87	saltmarsh
Schile et al. (2017)	Eastern Mangrove	United Arab Emirates	24.4423	54.4574	3.55	0.6	saltmarsh
Schile et al. (2017)	Al Aryam	United Arab Emirates	24.3068	54.2266	6.77	2.19	saltmarsh
Schile et al. (2017)	Al Aryam	United Arab Emirates	24.3068	54.2266	5.98	1.76	saltmarsh
Schile et al. (2017)	Al Aryam	United Arab Emirates	24.3068	54.2266	4.63	1.09	saltmarsh
Schile et al. (2017)	Jubail Is. East	United Arab Emirates	24.5215	54.4889	4.26	0.91	saltmarsh
Schile et al. (2017)	Eastern Mangrove	United Arab Emirates	24.4423	54.4574	3.8	0.67	saltmarsh
Schile et al. (2017)	Jubail Is.	United Arab Emirates	24.5215	54.4889	3.7	0.62	saltmarsh
Schile et al. (2017)	Jubail Is. East	United Arab Emirates	24.5215	54.4889	4.29	0.87	saltmarsh
Schile et al. (2017)	Jubail Is. East	United Arab Emirates	24.5215	54.4889	5.59	1.45	saltmarsh
Schile et al. (2017)	Jubail Is. East	United Arab Emirates	24.5215	54.4889	6.2	1.67	saltmarsh
Schile et al. (2017)	Al Aryam	United Arab Emirates	24.3068	54.2266	17.92	6.73	saltmarsh
Schile et al. (2017)	Al Aryam	United Arab Emirates	24.3068	54.2266	8.87	2.81	saltmarsh
Schile et al. (2017)	Eastern Mangrove	United Arab Emirates	24.4423	54.4574	4.49	0.9	saltmarsh
Schile et al. (2017)	Eastern Mangrove	United Arab Emirates	24.4423	54.4574	3.59	0.51	saltmarsh
Schile et al. (2017)	Al Aryam	United Arab Emirates	24.3068	54.2266	4.5	0.88	saltmarsh
Schile et al. (2017)	Al Aryam	United Arab Emirates	24.3068	54.2266	4.47	0.87	saltmarsh
Schile et al. (2017)	Al Aryam	United Arab Emirates	24.3068	54.2266	6.12	1.44	saltmarsh
Schile et al. (2017)	Al Aryam	United Arab Emirates	24.3068	54.2266	5.99	1.38	saltmarsh
Schile et al. (2017)	Al Aryam	United Arab Emirates	24.3068	54.2266	6.38	1.48	saltmarsh
Schile et al. (2017)	Jubail Is. East	United Arab Emirates	24.5215	54.4889	5.62	1.2	saltmarsh
Unger_et_al_2016	RC	USA	38.9108	-75.5277	57.3	28.4	saltmarsh
Unger_et_al_2016	IBSP	USA	38.9108	-75.5277	60.8	30.2	saltmarsh
Unger_et_al_2016	CC	USA	38.9108	-75.5277	34.1	17.6	saltmarsh
Unger_et_al_2016	DV	USA	39.8673	-74.1123	29	12.9	saltmarsh
Unger_et_al_2016	MR	USA	39.8673	-74.1123	14.1	6.3	saltmarsh
Unger_et_al_2016	DN	USA	39.8673	-74.1123	24.9	10.1	saltmarsh
Hill_and_Anisfled_2015	AND	USA	NA	NA	18.33	7.94	saltmarsh
Hill_and_Anisfled_2015	CIC	USA	41.097	-73.3829	23.04	9.89	saltmarsh
Hill_and_Anisfled_2015	EBD	USA	NA	NA	30.34	14.32	saltmarsh
Hill_and_Anisfled_2015	GF	USA	41.1254	-73.3174	40.79	18.77	saltmarsh
Hill_and_Anisfled_2015	GPE	USA	41.2307	-73.064	33.01	15.15	saltmarsh
Hill_and_Anisfled_2015	HV1	USA	41.082	-73.4087	34.77	15.36	saltmarsh
Hill_and_Anisfled_2015	HV2	USA	41.082	-73.4087	27.94	12.11	saltmarsh
Hill_and_Anisfled_2015	HV4	USA	41.082	-73.4087	33.96	15.55	saltmarsh
Hill_and_Anisfled_2015	MC	USA	40.956	-73.7034	34.1	15.64	saltmarsh
Hill_and_Anisfled_2015	OC	USA	40.9487	-73.7326	33.28	15.25	saltmarsh
Hill_and_Anisfled_2015	PBA	USA	40.8655	-73.8092	49.5	23.73	saltmarsh
Hill_and_Anisfled_2015	PBB	USA	40.8655	-73.8092	40.93	19.47	saltmarsh
Hill_and_Anisfled_2015	SMC	USA	40.5795	74.1502	46.68	23.15	saltmarsh
Hill_and_Anisfled_2015	SPR	USA	NA	NA	36.13	18.32	saltmarsh
Hill_and_Anisfled_2015	SWD	USA	NA	NA	20.22	8.8	saltmarsh
Hill_and_Anisfled_2015	VCR	USA	41.1177	-73.4082	31.8	14.4	saltmarsh
Yando et al_2016	FL_1	USA	29.14	-83.03	34.47	9.14	saltmarsh
Yando et al_2016	FL_2	USA	29.14	-83.03	34.93	10.55	saltmarsh
Yando et al_2016	FL_3	USA	29.14	-83.03	22.99	6.56	saltmarsh
Yando et al_2016	LA_3	USA	29.11	-90.2	14.72	3.63	saltmarsh
Yando et al_2016	LA_4	USA	29.11	-90.2	13.68	2.86	saltmarsh
