# Supplementary material for: Improved estimates on global carbon stock and carbon pools in tidal wetlands
Source: Nat Commun. 2020 Jan 16;11:317. doi: 10.1038/s41467-019-14120-2 (PMC6965625; doi:10.1038/s41467-019-14120-2)
Supplement: Supplementary file 8 — Dataset 5 [file 41467_2019_14120_MOESM8_ESM.csv]

study_id	site_id	country	site_latitude	site_longitude	latitude_precision	longitude_precision	dead_wood_carbon_stock (Mg ha-1)
Nam et al. 2016	CGMBR fringe	Vietnam	10.48	106.94	2	2	2.333333333
Nam et al. 2016	CGMBR interior	Vietnam	10.48	106.94	2	2	4.433333333
Nam et al. 2016	KVPF fringe	Vietnam	8.65	105.11	2	2	4.2
Nam et al. 2016	KVPF interior	Vietnam	8.65	105.11	2	2	2.983333333
Adame et al. (2018)	5years	Malaysia	4.838333333	100.6308333	9	7	10.4
Adame et al. (2018)	15 years	Malaysia	4.838333333	100.6308333	9	7	15.3
Adame et al. (2018)	30 years	Malaysia	4.838333333	100.6308333	9	7	35.1
Adame et al. (2018)	40 years	Malaysia	4.838333333	100.6308333	9	7	29.6
Adame et al. (2018)	70 years	Malaysia	4.838333333	100.6308333	9	7	62.7
Kauffman et al. (2011)	Yap-interior	Fed. States of Micronesia	9.5879	138.1277	4	4	26.68
Kauffman et al. (2011)	Yap-Lanward	Fed. States of Micronesia	9.5879	138.1277	4	4	10.9504
Kauffman et al. (2011)	Yap-seaward	Fed. States of Micronesia	9.5879	138.1277	4	4	22.3648
Kauffman et al. (2011)	Airai-interior	Palau	7.3522	134.5393	4	4	11.4608
Kauffman et al. (2011)	Airai-Lanward	Palau	7.3522	134.5393	4	4	15.9616
Kauffman et al. (2011)	Airai-seaward	Palau	7.3522	134.5393	4	4	13.7808
Kauffman et al (2014)	Alta 3-Tall	Dominican Republic	19.7011	-71.7093	4	4	16.845
Kauffman et al (2014)	Bajo final-short	Dominican Republic	19.8763	-71.6514	4	4	0
Kauffman et al (2014)	Balsa alta-tall	Dominican Republic	19.7013	-71.72	4	2	15.285
Kauffman et al (2014)	Granja bajo-short	Dominican Republic	19.882	-17.6473	3	4	0
Kauffman et al (2014)	Guinea media-medium	Dominican Republic	19.7077	-71.7232	4	4	5.01
Kauffman et al (2014)	Laguna media-medium	Dominican Republic	19.6909	-71.7155	4	4	2.745
Kauffman et al (2014)	Mediana sur-medium	Dominican Republic	19.6926	-71.7116	4	4	1.67
Kauffman et al (2014)	Morro bajo-short	Dominican Republic	19.842	-17.6419	3	3	0
Kauffman et al (2014)	Tapio alta-tall	Dominican Republic	19.7243	-71.7246	4	4	19.26
Kauffman et al. (2016)	Boca Pedro Este	Mexico	18.6485	-92.4746	4	4	18
Kauffman et al. (2016)	Boca Pedro Oeste	Mexico	18.6519	-92.4579	4	4	22
Kauffman et al. (2016)	Grijalva	Mexico	18.6056	-92.6848	4	4	35
Kauffman et al. (2016)	Manglar Cometa	Mexico	18.4922	-92.4287	4	4	8
Kauffman et al. (2016)	Manglar Gallego	Mexico	18.5952	-92.4484	4	4	23
Kauffman et al. (2016)	Manglar Vital	Mexico	18.5671	-92.4989	4	4	114
Kauffman et al. (2016)	Sabalo	Mexico	18.594	-92.4675	3	4	48
Sitoe et al. (2014)	Sitoe-1	Mozambique	-20.1833	34.75	4	2	1.83
Ajonina et al. (2014)_Springer	cam-heavily exploited	Cameroon	3.6381	9.6578	4	4	6.1
Ajonina et al. (2014)_Springer	cam-mod	Cameroon	3.6381	9.6578	4	4	16.4
Ajonina et al. (2014)_Springer	cam-undistrubed	Cameroon	3.6381	9.6578	4	4	70.6
Jones et al. (2014)	closed canopy	Madagascar	-13.4333	48.5	4	1	3.33
Jones et al. (2014)	Open canopy I	Madagascar	-13.4333	48.5	4	1	2
Jones et al. (2014)	Open canopy II	Madagascar	-13.4333	48.5	4	1	5.33
Bhomia et al. (2016)	Chismuyo	Honduras	13.4276	-87.61	4	2	8.2
Bhomia et al. (2016)	Isla de Pajaros	Honduras	13.3669	-87.47	4	2	4
Bhomia et al. (2016)	San Bernardo	Honduras	13.0978	-87.18	4	2	8.3
Bhomia et al. (2016)	San Lorenzo	Honduras	13.3676	-87.48	4	2	1.5
Bhomia et al. (2016)	El Canalito	Honduras	15.8742	-87.64	4	2	15.4
Bhomia et al. (2016)	El Marion	Honduras	15.7854	-87.6	4	1	16.9
Bhomia et al. (2016)	La Diamente	Honduras	15.8913	-87.63	4	2	2.6
Bhomia et al. (2016)	Laguna Quemada	Honduras	15.8222	-87.58	4	2	8.7
Bhomia et al. (2016)	Manglon	Honduras	15.8223	-87.6	4	1	8.8
Bhomia et al. (2016)	Milton Bight	Honduras	16.4042	-86.4	4	1	5.9
Bhomia et al. (2016)	Politily	Honduras	16.4013	-86.4	4	1	6.6
Bhomia et al. (2016)	West End	Honduras	16.4184	-85.94	4	2	6.3
Bhomia et al. (2016)	The Bight	Honduras	16.4548	-85.86	4	2	1
Bhomia et al. (2016)	Big Bight	Honduras	16.0885	-86.89	4	2	6.3
Bhomia et al. (2016)	Iron Bound	Honduras	16.1192	-86.9	4	1	5.8
Bhomia et al. (2016)	Weatern Path	Honduras	16.0983	-86.91	4	2	11.5
Bhomia et al. (2016)	Oyster Bed	Honduras	16.0927	-86.91	4	2	3.7
Bhomia et al. (2016)	Turtle Harbor	Honduras	16.11	-86.94	2	2	5.5
Stringer et al. (2014)	height class 1	Mozambique	-18.8946	36.1252	4	4	12.09
Stringer et al. (2014)	height class 2	Mozambique	-18.8946	36.1252	4	4	6.47
Stringer et al. (2014)	height class 3	Mozambique	-18.8946	36.1252	4	4	13.67
Stringer et al. (2014)	height class 4	Mozambique	-18.8946	36.1252	4	4	18.43
Stringer et al. (2014)	height class 5	Mozambique	-18.8946	36.1252	4	4	23.48
Murdiyarso et al. 2015	Sembilang 1	Indonesia	-2.0745	104.4666667	4	7	2.4
Murdiyarso et al. 2015	Sembilang 2	Indonesia	-2.0745	104.4666667	4	7	10.9
Murdiyarso et al. 2015	Sembilang 3	Indonesia	-2.0745	104.4666667	4	7	9.4
Murdiyarso et al. 2015	Sembilang 4	Indonesia	-2.0745	104.4666667	4	7	16.9
Murdiyarso et al. 2015	Sembilang 5	Indonesia	-2.0745	104.4666667	4	7	10.3
Murdiyarso et al. 2015	Sembilang 6	Indonesia	-2.0745	104.4666667	4	7	18.1
Murdiyarso et al. 2015	Cilacap 1	Indonesia	-7.723333333	108.958	9	3	12.3
Murdiyarso et al. 2015	Cilacap 2	Indonesia	-7.723333333	108.958	9	3	11.3
Murdiyarso et al. 2015	Kubu Raya 1	Indonesia	-0.675	109.3616667	3	7	6.7
Murdiyarso et al. 2015	Kubu Raya 2	Indonesia	-0.675	109.3616667	3	7	15.6
Murdiyarso et al. 2015	Kubu Raya 3	Indonesia	-0.675	109.3616667	3	7	4.6
Murdiyarso et al. 2015	Kubu Raya 4	Indonesia	-0.675	109.3616667	3	7	62.6
Murdiyarso et al. 2015	Kubu Raya 5	Indonesia	-0.675	109.3616667	3	7	19.3
Murdiyarso et al. 2015	Kubu Raya 6	Indonesia	-0.675	109.3616667	3	7	38.6
Murdiyarso et al. 2015	Kubu Raya 7	Indonesia	-0.675	109.3616667	3	7	22.2
Murdiyarso et al. 2015	Tanjung Puting 1	Indonesia	-2.858333333	111.7	9	1	11.2
Murdiyarso et al. 2015	Tanjung Puting 2	Indonesia	-2.858333333	111.7	9	1	9
Murdiyarso et al. 2015	Tanjung Puting 3	Indonesia	-2.858333333	111.7	9	1	17.3
Murdiyarso et al. 2015	Tanjung Puting 4	Indonesia	-2.858333333	111.7	9	1	19
Murdiyarso et al. 2015	Tanjung Puting 5	Indonesia	-2.858333333	111.7	9	1	36.7
Murdiyarso et al. 2015	Bunaken 1	Indonesia	1.288333333	124.51	9	2	85.3
Murdiyarso et al. 2015	Bunaken 2	Indonesia	1.288333333	124.51	9	2	24
Murdiyarso et al. 2015	Bunaken 3	Indonesia	1.288333333	124.51	9	2	41.1
Murdiyarso et al. 2015	Bunaken 4	Indonesia	1.288333333	124.51	9	2	21.9
Murdiyarso et al. 2015	Bunaken 5	Indonesia	1.288333333	124.51	9	2	31.8
Murdiyarso et al. 2015	Bunaken 6	Indonesia	1.288333333	124.51	9	2	51.9
Murdiyarso et al. 2015	Teminabuan 1	Indonesia	-1.623333333	131.81	9	2	30.7
Murdiyarso et al. 2015	Teminabuan 2	Indonesia	-1.623333333	131.81	9	2	15.5
Murdiyarso et al. 2015	Teminabuan 3	Indonesia	-1.623333333	131.81	9	2	5.6
Murdiyarso et al. 2015	Teminabuan 4	Indonesia	-1.623333333	131.81	9	2	18.1
Murdiyarso et al. 2015	Bintuni 1	Indonesia	-2.17	133.5333333	2	7	5.6
Murdiyarso et al. 2015	Bintuni 2	Indonesia	-2.17	133.5333333	2	7	10.4
Murdiyarso et al. 2015	Bintuni 3	Indonesia	-2.17	133.5333333	2	7	15.8
Murdiyarso et al. 2015	Bintuni 4	Indonesia	-2.17	133.5333333	2	7	28.5
Murdiyarso et al. 2015	Bintuni 5	Indonesia	-2.17	133.5333333	2	7	13.7
Murdiyarso et al. 2015	Timika 1	Indonesia	-4.861666667	136.7883333	9	7	17.8
Murdiyarso et al. 2015	Timika 2	Indonesia	-4.861666667	136.7883333	9	7	32.7
Murdiyarso et al. 2015	Timika 3	Indonesia	-4.861666667	136.7883333	9	7	20
Murdiyarso et al. 2015	Timika 4	Indonesia	-4.861666667	136.7883333	9	7	41
Donato et al. (2011)	G1	Bangladesh	22.2559	89.2696	4	4	4.2
Donato et al. (2011)	G2	Bangladesh	22.3194	89.6288	4	4	3.9
Donato et al. (2011)	K1	Fed. States of Micronesia	5.34919	162.96306	5	5	14
Donato et al. (2011)	K2	Fed. States of Micronesia	5.28219	162.96406	5	5	7.6
Donato et al. (2011)	K3	Fed. States of Micronesia	5.32633	162.94497	5	5	55.1
Donato et al. (2011)	K4	Fed. States of Micronesia	5.2833	162.9105	4	4	30.8
Donato et al. (2011)	Y1	Fed. States of Micronesia	9.5563	138.1798	4	3	7.8
Donato et al. (2011)	Y2	Fed. States of Micronesia	9.5145	138.1493	4	4	18.6
Donato et al. (2011)	Y3	Fed. States of Micronesia	9.5528	138.0998	4	4	12.3
Donato et al. (2011)	Y4	Fed. States of Micronesia	9.5425	138.0907	4	4	8
Donato et al. (2011)	Y5	Fed. States of Micronesia	9.5884	138.1275	4	4	16.3
Donato et al. (2011)	B1	Indonesia	-2.7367	111.7378	4	4	11.2
Donato et al. (2011)	B2	Indonesia	-2.8489	111.7387	4	4	36.7
Donato et al. (2011)	B3	Indonesia	-2.7839	111.6988	4	4	17.9
Donato et al. (2011)	B4	Indonesia	-2.8559	111.7318	4	4	19
Donato et al. (2011)	B5	Indonesia	-2.7412	111.7138	4	4	9
Donato et al. (2011)	J1	Indonesia	-7.7129	108.9583	4	4	4.2
Donato et al. (2011)	J2	Indonesia	-7.7237	108.9704	4	4	4.3
Donato et al. (2011)	S1	Indonesia	1.7499	124.7362	4	4	552.6
Donato et al. (2011)	S2	Indonesia	1.6945	124.9587	4	4	85.3
Donato et al. (2011)	S3	Indonesia	1.7378	124.7549	4	4	24
Donato et al. (2011)	S4	Indonesia	1.5673	124.8038	4	4	32
Donato et al. (2011)	S5	Indonesia	1.2962	124.5068	4	4	41.1
Donato et al. (2011)	S6	Indonesia	1.3723	124.5507	4	4	21.9
Donato et al. (2011)	PM1	Palau	7.35211	134.53911	5	5	13.8
Donato et al. (2012)	Donato-2012-PM	Palau	7.35325	134.5387	5	4	30
Donato et al. (2012)	YM	Fed. States of Micronesia	9.5426	138.0907	4	4	13
Adame et al. (2015)	Esterillo	Mexico	14.7167	-92.4333	4	4	5.3
Adame et al. (2015)	Las Palmas	Mexico	14.7167	-92.4333	4	4	22.1
Adame et al. (2015)	Paistalon	Mexico	14.7167	-92.4333	4	4	9.4
Adame et al. (2015)	Panzacola	Mexico	14.7167	-92.4333	4	4	43.5
Adame et al. (2015)	Santa Chila	Mexico	14.7167	-92.4333	4	4	11.5
Adame et al. (2015)	Teculapoa	Mexico	14.7167	-92.4333	4	4	11.9
Adame et al. (2015)	Zacapulco	Mexico	14.7167	-92.4333	4	4	102.4
Tue et al. (2014)	Tue-fringe	Vietnam	8.5833	104.8333	4	4	1.24
Tue et al. (2014)	Tue-interior	Vietnam	8.5833	104.8333	4	4	2.26
Tue et al. (2014)	Tue-transition	Vietnam	8.5833	104.8333	4	4	2.71
Hieu et al. (2017)	sc-2 yr forest	Vietnam	19.9269	105.8877	4	4	0
Hieu et al. (2017)	sc-3 yr forest	Vietnam	19.9269	105.8877	4	4	0.0433
Hieu et al. (2017)	kb-9 yr forest	Vietnam	19.9269	105.8877	4	4	0.0433
Hieu et al. (2017)	kb-19 yr forest	Vietnam	19.9269	105.8877	4	4	0.9959
Hieu et al. (2017)	kb-27 yr forest	Vietnam	19.9269	105.8877	4	4	2.6413
Dung et al. 2016	fringe	Vietnam	10.4	106.88	1	2	1.792245
Dung et al. 2016	transitinoal	Vietnam	10.4	106.88	1	2	11.167065
Dung et al. 2016	interior	Vietnam	10.4	106.88	1	2	11.167065
Dung et al. 2016	typoon impacted	Vietnam	10.4	106.88	1	2	0
Adame et al. (2013)	Cayo Culebra	Mexico	19.6957	-87.47	4	2	21.4
Adame et al. (2013)	El Playon	Mexico	19.8218	-87.5	4	0	0
Adame et al. (2013)	Hualaxtoc	Mexico	19.6477	-87.45	4	2	12.5
Adame et al. (2013)	Isla Pitaya	Mexico	19.4867	-87.7	4	1	25.7
Adame et al. (2013)	La Raya	Mexico	19.8408	-87.48	4	2	0
Adame et al. (2013)	Laguna Negra	Mexico	19.78	-87.48	2	2	7
Adame et al. (2013)	Xamach	Mexico	19.8612	-87.46	4	2	0
Ochoa-Gomez et al. (2019)	Balandra	Mexico	24.3217	-110.3242	4	4	1.8
Ochoa-Gomez et al. (2019)	Enfermeria	Mexico	24.2167	-110.308	4	3	3.4
Ochoa-Gomez et al. (2019)	Zacatecas	Mexico	24.1667	-110.4333	4	4	1.2
Mao et al. 2012	inner bay	China	22.5167	114	4	0	2.8144
Mao et al. 2012	mid bay	China	22.5167	114	4	0	13.1026
Mao et al. 2012	outer bay	China	22.5167	114	4	0	1.9578
Krauss et al. 1995 in Hiraishi et al. 2013	RB-Right	USA	26.1667	-81.8069	4	4	6.7598135
Krauss et al. 1995 in Hiraishi et al. 2013	ENP-Right	USA	25.8587	-81.4817	4	4	13.656731
Krauss et al. 1995 in Hiraishi et al. 2013	ENP-Eye	USA	26.4393	-80.0825	4	4	17.524507
Krauss et al. 1995 in Hiraishi et al. 2013	ENP-Left	USA	25.7459	-81.5	4	0	8.5430675
Krauss et al. 1995 in Hiraishi et al. 2013	TAY-Left	USA	25.7459	-80.555	4	3	3.212924
Tam et al. 1995 in Hiraishi et al. 2013	AC	China	22.5167	114.0833	4	4	0.382899
Tam et al. 1995 in Hiraishi et al. 2013	AM	China	22.5167	114.0833	4	4	0.035178
Robertson and Daniel 1989 in Hiraishi et al. 2013	Missionary Bay_young	Australia	-18.25	146.2	1	1	0.277
Robertson and Daniel 1989 in Hiraishi et al. 2013	Missionary Bay_mature	Australia	-18.25	146.2	1	1	3.44
Steinke and Rajh 1995 in Hiraishi et al. 2013	Mgeni estuary	South Africa	-29.8	31.05	1	2	3.44113
Allen et al. 2000 in Hiraishi et al. 2013	Kosrae	Fed. States of Micronesia	5.3167	163	4	0	15.27988
Allen et al. 2000 in Hiraishi et al. 2013	Pohnpei	Fed. States of Micronesia	6.9	158.2333	1	4	7.16639
Allen et al. 2000 in Hiraishi et al. 2013	Yap	Fed. States of Micronesia	9.55	138.15	2	2	5.81339
