# Supplementary material for: Improved estimates on global carbon stock and carbon pools in tidal wetlands
Source: Nat Commun. 2020 Jan 16;11:317. doi: 10.1038/s41467-019-14120-2 (PMC6965625; doi:10.1038/s41467-019-14120-2)
Supplement: Supplementary file 9 — Dataset 6 [file 41467_2019_14120_MOESM9_ESM.csv]

study_id	site_id	country	site_latitude	site_longitude	latitude_precision	longitude_precision	dead_root_carbon_stock (Mg ha-1)
Kauffman et al (2014)	Montescristi wetland	Dominican Republic	19.7011	-71.7093	4	4	1.26
Kauffman et al. (2016)	Pandtanos de Centla wetland	Mexico	18.6485	-92.4746	4	4	7.14
Stringer et al. (2014)	Zambezi River Delta	Mozambique	-18.8946	36.1252	4	4	1.41
Alongi 2009	RS1_Western Australia	Australia	NA	NA	NA	NA	97.968
Alongi 2009	RS2_Western Australia	Australia	NA	NA	NA	NA	40.716
Alongi 2009	RS3_Western Australia	Australia	NA	NA	NA	NA	59.67
Alongi 2009	AM1_Western Australia	Australia	NA	NA	NA	NA	78.507
Alongi 2009	AM2_Western Australia	Australia	NA	NA	NA	NA	35.763
Alongi 2009	AM3_Western Australia	Australia	NA	NA	NA	NA	142.74
Alongi 2009	RS,RA/QLD	Australia	NA	NA	NA	NA	125.658
Alongi 2009	RA_3YR	Thailand	NA	NA	NA	NA	100.893
Alongi 2009	RA_5YR	Thailand	NA	NA	NA	NA	45.825
Alongi 2009	RA_25YR	Thailand	NA	NA	NA	NA	123.669
Alongi 2009	RA_5YR	Malaysia	NA	NA	NA	NA	90.402
Alongi 2009	RA_8YR	Malaysia	NA	NA	NA	NA	56.004
Alongi 2009	RA_85YR	Malaysia	NA	NA	NA	NA	87.087
Alongi 2009	KC_5YR	China	NA	NA	NA	NA	4.914
Alongi 2009	KC_20YR	China	NA	NA	NA	NA	13.416
Alongi 2009	KC_30YR	China	NA	NA	NA	NA	12.675
