# Supplementary material for: Improved estimates on global carbon stock and carbon pools in tidal wetlands
Source: Nat Commun. 2020 Jan 16;11:317. doi: 10.1038/s41467-019-14120-2 (PMC6965625; doi:10.1038/s41467-019-14120-2)
Supplement: Supplementary file 10 — Dataset 7 [file 41467_2019_14120_MOESM10_ESM.csv]

study_id	site_id	country	site_latitude	site_longitude	latitude_precision	longitude_precision	litter_carbon_stock (Mg ha-1)
Adame et al. (2018)	5years	Malaysia	4.838333333	100.6308333	9	7	0.78
Adame et al. (2018)	15 years	Malaysia	4.838333333	100.6308333	9	7	1.48
Adame et al. (2018)	30 years	Malaysia	4.838333333	100.6308333	9	7	0.93
Adame et al. (2018)	40 years	Malaysia	4.838333333	100.6308333	9	7	1.66
Adame et al. (2018)	70 years	Malaysia	4.838333333	100.6308333	9	7	1.31
Kauffman et al. (2016)	Boca Pedro Este	Mexico	18.6485	-92.4746	4	4	2
Kauffman et al. (2016)	Boca Pedro Oeste	Mexico	18.6519	-92.4579	4	4	12
Kauffman et al. (2016)	Grijalva	Mexico	18.6056	-92.6848	4	4	24
Kauffman et al. (2016)	Manglar Cometa	Mexico	18.4922	-92.4287	4	4	1
Kauffman et al. (2016)	Manglar Gallego	Mexico	18.5952	-92.4484	4	4	4
Kauffman et al. (2016)	Manglar Vital	Mexico	18.5671	-92.4989	4	4	74
Kauffman et al. (2016)	Sabalo	Mexico	18.594	-92.4675	3	4	31
Sitoe et al. (2014)	Sitoe-1	Mozambique	-20.1833	34.75	4	2	1.39
Stringer et al. (2014)	height class 1	Mozambique	-18.8946	36.1252	4	4	0.17
Stringer et al. (2014)	height class 2	Mozambique	-18.8946	36.1252	4	4	0.29
Stringer et al. (2014)	height class 3	Mozambique	-18.8946	36.1252	4	4	0.31
Stringer et al. (2014)	height class 4	Mozambique	-18.8946	36.1252	4	4	0.37
Stringer et al. (2014)	height class 5	Mozambique	-18.8946	36.1252	4	4	0.66
Mao et al. 2012	inner bay	China	22.5167	114	4	0	20.4899
Mao et al. 2012	mid bay	China	22.5167	114	4	0	0.5239
Mao et al. 2012	outer bay	China	22.5167	114	4	0	0.10815
Utrera-Lopez and Moreno-Casasola, 2008 in Hiraishi et al. 2013	relic riverine site	Mexico	19.55	-96.4	2	1	5.24
Utrera-Lopez and Moreno-Casasola, 2008 in Hiraishi et al. 2013	fringe site	Mexico	19.55	-96.4	2	1	1.46
Utrera-Lopez and Moreno-Casasola, 2008 in Hiraishi et al. 2013	basin I site	Mexico	19.55	-96.4	2	1	0.66
Utrera-Lopez and Moreno-Casasola, 2008 in Hiraishi et al. 2013	basin II site	Mexico	19.55	-96.4	2	1	0.71
Liao 1990 in Hiraishi et al. 2013	Qinglan	China	19.6833	110.8	4	1	0.15
Richards et al. 2011 in Hiraishi et al. 2013	East	USA	27.85	-82.6	2	1	0.426195
Richards et al. 2011 in Hiraishi et al. 2013	Interior	USA	27.85	-82.6	2	1	0.264737
Richards et al. 2011 in Hiraishi et al. 2013	West	USA	27.85	-82.6	2	1	0.143418
Chen et al. 2008 in Hiraishi et al. 2013	Jiulongjiang Estuary	China	24.4	117.9167	1	4	0.0350878
e Silva et al. 2007 in Hiraishi et al. 2013	Potengi estuary	Brazil	-5.7	-35.4	1	1	0.1804
Twilley et al. 1986 in Hiraishi et al. 2013	RBF1 mixed	USA	25.033	-81.5667	3	4	0.170929
Twilley et al. 1986 in Hiraishi et al. 2013	Fort Myers mixed	USA	26.033	-81.75	3	2	0.0203852
Twilley et al. 1986 in Hiraishi et al. 2013	RBF1 monospecific	USA	25.033	-81.5667	3	4	0.085239
