# Supplementary material for: Improved estimates on global carbon stock and carbon pools in tidal wetlands
Source: Nat Commun. 2020 Jan 16;11:317. doi: 10.1038/s41467-019-14120-2 (PMC6965625; doi:10.1038/s41467-019-14120-2)
Supplement: Supplementary file 12 — Dataset 9 [file 41467_2019_14120_MOESM12_ESM.csv]

Study ID	Reference	Remarks
Rozainah et al. (2018)	Rozainah, M. Z., Nazri, M. N., Sofawi, A. B., Hemati, Z., & Juliana, W. A. Estimation of carbon pool in soil, above and below ground vegetation at different types of mangrove forests in Peninsular Malaysia. Mar. Pollut. Bull., 137, 237-245 (2018).
Arifanti et al. (2019)	Arifanti, V. B., Kauffman, J. B., Hadriyanto, D., Murdiyarso, D., & Diana, R. Carbon dynamics and land use carbon footprints in mangrove-converted aquaculture: The case of the Mahakam Delta, Indonesia. For. Eco. Manag., 432, 17-29 (2019).
Chen et al. (2018)_FEM	Chen, G., Gao, M., Pang, B., Chen, S., & Ye, Y. Top-meter soil organic carbon stocks and sources in restored mangrove forests of different ages. For. Ecol. Manag., 422, 87-94 (2018).
Hieu et al. (2017)	Hieu, P.V. Dung, L.V., Tue, N.T., & Omori, K. Will restored mangrove forests enhance sediment organic carbon and ecosystem carbon storage? Reg. Stud. Mar. Sci., 14, 43-52 (2017).
Adame et al. (2012)	Adame, M. F. et al. Sensitivity of dissolved organic carbon exchange and sediment bacteria to water quality in mangrove forests. Hydrobiologia 691, 239-253 (2012).
Adame et al. (2013)	Adame, M. F. et al. Carbon stocks of tropical coastal wetlands within the karstic landscape of the Mexican Caribbean. PLoS One 8, e56569 (2013).
Adame et al. (2015)	Adame, M. et al. Carbon stocks and soil sequestration rates of riverine mangroves and freshwater wetlands. Biogeosciences 12, 3805-3818 (2015).
Adame et al. (2018)	Adame, M. F. et al. Loss and recovery of carbon and nitrogen after mangrove clearing. Ocean Coast. Manag. 161, 117-126, doi:10.1016/j.ocecoaman.2018.04.019 (2018).
Ajonina et al. (2014)	Ajonina, G. et al. Carbon pools and multiple benefits of mangroves in Central Africa: Assessment for REDD+. (2014).
Ajonina et al. (2014)_Springer	Ajonina, G. N. et al. in The Land/Ocean Interactions in the Coastal Zone of West and Central Africa 139-149 (Springer, 2014).
Allen et al. (2010)	Allen, D. et al. Seasonal variation in nitrous oxide and methane emissions from subtropical estuary and coastal mangrove sediments, Australia. Plant Biol. 13, 126-133 (2011).
Almahasheer et al. unpublished data		data from Atwood et al. (2017)
Alongi et al. (1993)	Alongi, D. M. et al. The influence of forest type on microbial-nutrient relationships in tropical mangrove sediments. J. Exp. Mar. Bio. Ecol. 171, 201-223 (1993).
Alongi et al. (1996)	Alongi, D. M. The dynamics of benthic nutrient pools and fluxes in tropical mangrove forests. J. Mar. Res. 54, 123-148 (1996).
Alongi et al. (2000)	Alongi, D. et al. Below-ground decomposition of organic matter in forests of the mangroves Rhizophora stylosa and Avicennia marina along the arid coast of Western Australia. Aquat. Bot. 68, 97-122 (2000).
Alongi et al. (2001)	Alongi, D. et al. Organic carbon accumulation and metabolic pathways in sediments of mangrove forests in southern Thailand. Mar. Geol. 179, 85-103 (2001).
Alongi et al. (2004)	Alongi, D. et al. Sediment accumulation and organic material flux in a managed mangrove ecosystem: estimates of land–ocean–atmosphere exchange in peninsular Malaysia. Mar. Geol. 208, 383-402 (2004).
Alongi et al. (2005)	Alongi, D. et al. Rapid sediment accumulation and microbial mineralization in forests of the mangrove Kandelia candel in the Jiulongjiang Estuary, China. Estuar. Coast. Shelf Sci. 63, 605-618 (2005).
Alongi et al. (2008)	Alongi, D. M. et al. Growth and development of mangrove forests overlying smothered coral reefs, Sulawesi and Sumatra, Indonesia. Mar. Ecol. Prog. Ser. 370, 97-109 (2008).
Alongi et al. (2012)	Alongi, D. M. et al. Uncoupled surface and below-ground soil respiration in mangroves: implications for estimates of dissolved inorganic carbon export. Biogeochemistry 109, 151-162 (2012).
Rovai et al. (2018)	Rovai, A. S., Twilley, R. R., Castañeda-Moya, E., Riul, P., Cifuentes-Jara, M., Manrow-Villalobos, M., ... & Pagliosa, P. R. Global controls on carbon storage in mangrove soils. Nat. Clim. Chang., 8(6), 534 (2018.
Andreetta et al. (2014)	Andreetta, A. et al. Mangrove carbon sink. Do burrowing crabs contribute to sediment carbon storage? Evidence from a Kenyan mangrove system. J. Sea Res. 85, 524-533 (2014).
Andreetta et al. (2016)	Andreetta, A. et al. Land use changes affecting soil organic carbon storage along a mangrove swamp rice chronosequence in the Cacheu and Oio regions (northern Guinea-Bissau). Agric. Ecosyst. Environ. 216, 314-321 (2016).
Arianto et al. (2015)	Arianto, C. I. et al. Soil carbon storage in dominant species of Mangrove Forest of Sarawak, Malaysia. J. Phys. Sci. 10, 210-214 (2015).
Ashton & Macintosh (2002)	Ashton, E. C. & Macintosh, D. J. Preliminary assessment of the plant diversity and community ecology of the Sematan mangrove forest, Sarawak, Malaysia. For. Ecol. Manag. 166, 111-129, doi:10.1016/S0378-1127(01)00673-9 (2002).
Bai unpublished	Bai, L. The colour of mud: blue carbon storage in Darwin Harbour. Charles Darwin University: Darwin, Australia, (2012).
Balk et al. (2015)	Balk, M. et al. Nitrate ammonification in mangrove soils: a hidden source of nitrite? Front. Microbiol. 6, 1-10, doi:10.3389/fmicb.2015.00166 (2015).
Bao et al. (2013)	Bao, H. et al. Impact of the conversion of mangroves into aquaculture ponds on the sedimentary organic matter composition in a tidal flat estuary (Hainan Island, China). Cont. Shelf Res. 57, 82-91, doi:10.1016/j.csr.2012.06.016 (2013).
Barreto et al. (2016)	Barreto, M. B. et al. Soil organic carbon of mangrove forests (Rhizophora and Avicennia) of the Venezuelan Caribbean coast. Org. Geochem. 100, 51-61, doi:10.1016/j.orggeochem.2016.08.002 (2016).
Bharathkumar et al. (2008)	Bharathkumar, S. et al. Characterization of the predominant bacterial population of different mangrove rhizosphere soils using 16S rRNA gene-based single-strand conformation polymorphism (SSCP). World J. Microbiol. Biotechnol. 24, 387-394, doi:10.1007/s11274-007-9487-3 (2008).
Bhomia et al. (2016)	Bhomia, R. K. et al. Ecosystem carbon stocks of mangrove forests along the Pacific and Caribbean coasts of Honduras. Wetl. Ecol. Manag. 24, 187-201, doi:10.1007/s11273-016-9483-1 (2016).
Bianchi et al. (2013)	Bianchi, T. S. et al. Historical reconstruction of mangrove expansion in the Gulf of Mexico: Linking climate change with carbon sequestration in coastal wetlands. Estuar. Coast. Shelf Sci. 119, 7-16, doi:10.1016/j.ecss.2012.12.007 (2013).
Bouillon and Boschker (2006)	Bouillon, S. & Boschker, H. T. S. Bacterial carbon sources in coastal sediments: a cross-system analysis based on stable isotope data of biomarkers. Biogeosciences 3, 175-185, doi:10.5194/bg-3-175-2006 (2006).
Bouillon et al. (2003) in Jardine and Siikamaki (2014)	Bouillon, S. et al. Sources of organic carbon in mangrove sediments: variability and possible ecological implications. Hydrobiologia 495, 33-39, doi:10.1023/a:1025411506526 (2003).
Breithaupt et al. (2014)	Breithaupt, J. L. et al. Temporal variability of carbon and nutrient burial, sediment accretion, and mass accumulation over the past century in a carbonate platform mangrove forest of the Florida Everglades. J. Geophys. Res. Biogeosci. 119, 2032-2048, doi:10.1002/2014jg002715 (2014).
Brunskill et al. (2001)	Brunskill, G. J. et al. Geochemistry and particle size of surface sediments of Exmouth Gulf, Northwest Shelf, Australia. Cont. Shelf Res. 21, 157-201, doi:10.1016/S0278-4343(00)00076-5 (2001).
Brunskill et al. (2002)	Brunskill, G. J. et al. Carbon burial rates in sediments and a carbon mass balance for the Herbert River region of the Great Barrier Reef continental shelf, North Queensland, Australia. Estuar. Coast. Shelf Sci. 54, 677-700, doi:10.1006/ecss.2001.0852 (2002).
Brunskill et al. (2004)	Brunskill, G. J. et al. Sediment and trace element depositional history from the Ajkwa River estuarine mangroves of Irian Jaya (West Papua), Indonesia. Cont. Shelf Res. 24, 2535-2551, doi:10.1016/j.csr.2004.07.024 (2004).
Bulmer et al (2015)	Bulmer, R. H. et al. Sediment CO2 efflux from cleared and intact temperate mangroves and tidal flats. Biogeosciences 12, 6169–6180 (2015).
Cahoon & Lynch (1997)	Cahoon, D. R. & Lynch, J. C. Vertical accretion and shallow subsidence in a mangrove forest of southwestern Florida, U.S.A. Mangroves Salt Marshes 1, 173-186, doi:10.1023/A:1009904816246 (1997).
Callaway et al. (1997)	Callaway, J. C. et al. Sediment Accretion Rates from Four Coastal Wetlands along the Gulf of Mexico. J. Coast. Res. 13, 181-191 (1997).
Cardona and Botero (1998)	Cardona, P. & Botero, L. Soil characteristics and vegetation structure in a heavily deteriorated mangrove forest in the Caribbean coast of Colombia. Biotropica 30, 24-34, doi:10.1111/j.1744-7429.1998.tb00366.x (1998).
Castaneda-Moya et al. (2013)	Castañeda-Moya, E. et al. Allocation of biomass and net primary productivity of mangrove forests along environmental gradients in the Florida Coastal Everglades, USA. For. Ecol. Manag. 307, 226-241, doi:10.1016/j.foreco.2013.07.011 (2013).
Chakraborty et al. (2014)	Chakraborty, P. et al. Kinetic speciation and bioavailability of copper and nickel in mangrove sediments. Mar. Pollut. Bull. 88, 224-230, doi:10.1016/j.marpolbul.2014.08.040 (2014).
Chambers et al. (2014)	Chambers, L. G. et al. Biogeochemical effects of simulated sea level rise on carbon loss in an Everglades mangrove peat soil. Hydrobiologia 726, 195-211, doi:10.1007/s10750-013-1764-6 (2014).
Chanda et al. (2014)	Chanda, A. et al. Measuring daytime CO2 fluxes from the inter-tidal mangrove soils of Indian Sundarbans. Environ. Earth Sci. 72, 417-427, doi:10.1007/s12665-013-2962-2 (2014).
Chatterjee et al. (2009)	Chatterjee, M. et al. An assessment of trace element contamination in intertidal sediment cores of Sunderban mangrove wetland, India for evaluating sediment quality guidelines. Environ. Monit. Assess. 150, 307-322, doi:10.1007/s10661-008-0232-7 (2008).
Chen et al. (2012)	Chen, G. C. et al. Spatial and seasonal variations of atmospheric N2O and CO2 fluxes from a subtropical mangrove swamp and their relationships with soil characteristics. Soil Biol. Biochem. 48, 175-181, doi:10.1016/j.soilbio.2012.01.029 (2012).
Chen et al. (2014)	Chen, G. C. et al. Rich soil carbon and nitrogen but low atmospheric greenhouse gas fluxes from North Sulawesi mangrove swamps in Indonesia. Sci. Total Environ. 487, 91-96, doi:10.1016/j.scitotenv.2014.03.140 (2014).
Chen et al. (2018)	Chen, S. et al. Ecosystem carbon stock of a tropical mangrove forest in North Sulawesi, Indonesia. Acta Oceanologica Sinica 37, 85-91, doi:10.1007/s13131-018-1290-5 (2018).
Cormier et al. (2015)	Cormier, N. et al. Fine root productivity varies along nitrogen and phosphorus gradients in high-rainfall mangrove forests of Micronesia. Hydrobiologia 750, 69-87, doi:10.1007/s10750-015-2178-4 (2015).
Coronado-Molina et al. 2012	Coronado-Molina, C. et al. Litterfall dynamics in carbonate and deltaic mangrove ecosystems in the Gulf of Mexico. Wetland Ecology and Management 20, 123-136, doi:10.1007/s11273-012-9249-3 (2012).
Day et al. 1996	Day, J. W. et al. A 7 year record of above-ground net primary production in a southeastern Mexican mangrove forest. Aquat. Bot. 55, 39-60, doi:10.1016/0304-3770(96)01063-7 (1996).
Deborde et al. (2015)	Deborde, J. et al. Concentrations and fractionation of carbon, iron, sulfur, nitrogen and phosphorus in mangrove sediments along an intertidal gradient (semi-arid climate, New Caledonia). J. Mar. Sci. Eng. 3, 52-72 (2015).
Delvecchia et al. (2014)	DelVecchia, A. G. et al. Organic carbon inventories in natural and restored Ecuadorian mangrove forests. Peer J 2, e388, doi:10.7717/peerj.388 (2014).
Dominguez et al. (2010)	Domínguez, C. et al. Quantification and Source Identification of Polycyclic Aromatic Hydrocarbons in Core Sediments from Sundarban Mangrove Wetland, India. Arch. Environ. Contam. Toxicol. 59, 49-61, doi:10.1007/s00244-009-9444-2 (2010).
Donato et al. (2011)	Donato, D. C. et al. Mangroves among the most carbon-rich forests in the tropics. Nat. Geosci. 4, 293-297, doi:10.1038/ngeo1123 (2011).
Donato et al. (2012)	Donato, D. C. et al. Whole-island carbon stocks in the tropical Pacific: Implications for mangrove conservation and upland restoration. J. Environ. Manag. 97, 89-96, doi:10.1016/j.jenvman.2011.12.004 (2012).
Doughty et al. (2015)	Doughty, C. L. et al. Mangrove range expansion rapidly increases coastal wetland carbon storage. Estuar. Coast. 39, 385-396, doi:10.1007/s12237-015-9993-8 (2016).
Dung et al. 2016	Dung, L. V. et al. Carbon storage in a restored mangrove forest in Can Gio Mangrove Forest Park, Mekong Delta, Vietnam. For. Ecol. Manag. 380, 31-40, doi:10.1016/j.foreco.2016.08.032 (2016).
Eid & Shaltout (2015)	Eid, E. M. & Shaltout, K. H. Distribution of soil organic carbon in the mangrove Avicennia marina (Forssk.) Vierh. along the Egyptian Red Sea Coast. Reg. Stud. Mar. Sci. 3, 76-82, doi:10.1016/j.rsma.2015.05.006 (2016).
Ezcurra et al. 2016	Ezcurra, P. et al. Coastal landforms and accumulation of mangrove peat increase carbon sequestration and storage. Proc. Natl. Acad. Sci. 113, 4404-4409, doi:10.1073/pnas.1519774113 (2016).
Fan et al. (2012)	Fan, L.-F. et al. Effect of sulfate availability on the isotopic signature of reduced sulfurous compounds in the sediments of a subtropical estuary. Wetlands 32, 907-917, doi:10.1007/s13157-012-0323-7 (2012).
Fernandes et al. (2014)	Fernandes, M. C. et al. Depositional environment of mudflats and mangroves and bioavailability of selected metals within mudflats in a tropical estuary. Environ. Earth Sci. 72, 1861-1875, doi:10.1007/s12665-014-3095-y (2014).
Fernandes et al. 2011	Fernandes, L. et al. Accumulation of sediment, organic matter and trace metals with space and time, in a creek along Mumbai coast, India. Estuar. Coast. Shelf Sci. 91, 388-399, doi:10.1016/j.ecss.2010.11.002 (2011).
Ferreira et al. (2010)	Ferreira, T. O. et al. Spatial patterns of soil attributes and components in a mangrove system in Southeast Brazil (São Paulo). J. Soils Sediments 10, 995-1006, doi:10.1007/s11368-010-0224-4 (2010).
Fujimoto et al. (1999)	Fujimoto, K. et al. Belowground carbon storage of Micronesian mangrove forests. Ecol. Res. 14, 409-413, doi:10.1046/j.1440-1703.1999.00313.x (1999).
Genthner et al. (2013)	Genthner, F. J. et al. Relationships among habitat quality and measured condition variables in Gulf of Mexico mangroves. Wetl. Ecol. Manag. 21, 173-191, doi:10.1007/s11273-013-9289-3 (2013).
Giani et al. (1996)	Giani, L. et al. Characteristics and methanogenesis of the Balandra lagoon mangrove soils, Baja California Sur, Mexico. Geoderma 72, 149-160, doi:10.1016/0016-7061(96)00023-7 (1996).
Gonnea et al. (2004)	Gonneea, M. E. et al. Tracing organic matter sources and carbon burial in mangrove sediments over the past 160 years. Estuar. Coast. Shelf Sci. 61, 211-227, doi:10.1016/j.ecss.2004.04.015 (2004).
Grellier et al. 2017	Grellier, S. et al. Changes in soil characteristics and C dynamics after mangrove clearing (Vietnam). Sci. Total Environ. 593-594, 654-663, doi:10.1016/j.scitotenv.2017.03.204 (2017).
Gress et al. (2016)	Gress, S. K. et al. Evaluating, predicting and mapping belowground carbon stores in Kenyan mangroves. Glob. Change Biol. 23, 224-234, doi:10.1111/gcb.13438 (2017).
Gutierrez et al. 2016	Gutierrez, J. C. S. et al. Comparison of the mangrove soil with different levels of disturbance in tropical Agua Brava Lagoon, Mexican pacific. Appl. Ecol. Environ. Res. 14, 45-57 (2016).
He et al. 2017	He, Q. et al. Carbon storage and distribution of mangroves at Qinzhou bay. Journal of Central South University of Forestry & Technology 11, 121-126 (2017).
Hemati et al. (2015)	Hemati, Z. et al. Rate of carbon storage in soil of natural and degraded mangrove forest in Peninsular Malaysia. Clean Soil Air Water 43, 614-619, doi:10.1002/clen.201400034 (2015).
Hemminga et al. (1994)	Hemminga, M. A. et al. Carbon outwelling from a mangrove forest with adjacent seagrass beds and coral reefs (Gazi Bay, Kenya). Mar. Ecol. Prog. Ser. 106, 291-301 (1994).
Henry and Twilley (2013)	Henry, K. M. & Twilley, R. R. Soil development in a coastal Louisiana wetland during a climate-induced vegetation shift from salt marsh to mangrove. J. Coast. Res. 29, 1273-1283, doi:10.2112/jcoastres-d-12-00184.1 (2013).
Higashi & Shinagawa (1985)	Higashi, T. & Shinagawa, A. Soils of a mangrove forest composed of Rhizophora mucronata and Bruguiera gymnorrhiza from Ishigaki Island, Japan. Soil Sci. Plant Nutr. 31, 427-435, doi:10.1080/00380768.1985.10557450 (1985).
Holmboe et al. (2001)	Holmboe, N. et al. Anoxic decomposition in sediments from a tropical mangrove forest and the temperate Wadden Sea: Implications of N and P addition experiments. Estuar. Coast. Shelf Sci. 53, 125-140, doi:10.1006/ecss.2000.0794 (2001).
Hoppe-Speer & Adams (2015)	Hoppe-Speer, S. C. L. & Adams, J. B. Cattle browsing impacts on stunted Avicennia marina mangrove trees. Aquat. Bot. 121, 9-15, doi:10.1016/j.aquabot.2014.10.010 (2015).
Hoppe-Speer et al. (2013)	Hoppe-Speer, S. C. L. et al. Response of mangroves to drought and non-tidal conditions in St Lucia Estuary, South Africa. African J. Aquat. Sciences 38, 153-162, doi:10.2989/16085914.2012.759095 (2013).
Hossain (2014)	Hossain, M. Carbon pools and fluxes in Bruguiera parviflora dominated naturally growing mangrove forest of Peninsular Malaysia. Wetl. Ecol. Manag. 22, 15-23, doi:10.1007/s11273-013-9318-2 (2014).
Howe et al. (2009)	Howe, A. J. et al. Surface evolution and carbon sequestration in disturbed and undisturbed wetland soils of the Hunter estuary, southeast Australia. Estuar. Coast. Shelf Sci. 84, 75-83, doi:10.1016/j.ecss.2009.06.006 (2009).
Jardine et al. (2014)	Jardine, S. L. & Siikamäki, J. V. A global predictive model of carbon in mangrove soils. Environ. Res. Lett. 9, 104013, doi:10.1088/1748-9326/9/10/104013 (2014).
Jennerjahn et al (2002) in Kristensen et al (2008)	Jennerjahn, T. C. & Ittekkot, V. Relevance of mangroves for the production and deposition of organic matter along tropical continental margins. Naturwissenschaften 89, 23-30, doi:10.1007/s00114-001-0283-x (2002).
Jennerjahn et al. (2004)	Jennerjahn, T. C. et al. Biogeochemistry of a tropical river affected by human activities in its catchment: Brantas River estuary and coastal waters of Madura Strait, Java, Indonesia. Estuar. Coast. Shelf Sci. 60, 503-514, doi:10.1016/j.ecss.2004.02.008 (2004).
Jones et al. (2014)	Jones, T. G. et al. Ecological variability and carbon stock estimates of mangrove ecosystems in Northwestern Madagascar. Forests 5, 177-205 (2014).
Kao et al. (2002)	Kao, W. Y. et al. Nutrient contents, d13C and d15N during leaf senescence in the mangrove, Kandelia candel (L.) Druce. Bot. Bull. Acad. Sin. 43, 277-282 (2002).
Kathiresan et al. (2014)	Kathiresan, K. et al. Impact of mangrove vegetation on seasonal carbon burial and other sediment characteristics in the Vellar-Coleroon estuary, India. J. For. Res. 25, 787-794, doi:10.1007/s11676-014-0526-2 (2014).
Kauffman et al (2014)	Kauffman, J. B. et al. Carbon stocks of intact mangroves and carbon emissions arising from their conversion in the Dominican Republic. Ecol. Appl. 24, 518-527, doi:10.1890/13-0640.1 (2014).
Kauffman et al. (2011)	Kauffman, J. B. et al. Ecosystem carbon stocks of Micronesian mangrove forests. Wetlands 31, 343-352, doi:10.1007/s13157-011-0148-9 (2011).
Kauffman et al. (2016)	Kauffman, J. B. et al. Carbon stocks of mangroves and losses arising from their conversion to cattle pastures in the Pantanos de Centla, Mexico. Wetl. Ecol. Manag. 24, 203-216, doi:10.1007/s11273-015-9453-z (2016).
Kelleway unpublished data		data from Atwood et al. (2017)
Kennedy et al. (2004)	Kennedy, H. et al. Organic carbon sources to SE Asian coastal sediments. Estuar. Coast. Shelf Sci. 60, 59-68, doi:10.1016/j.ecss.2003.11.019 (2004).
Keuskamp et al. (2015)	Keuskamp, J. A. et al. Short- and long-term effects of nutrient enrichment on microbial exoenzyme activity in mangrove peat. Soil Biol. Biochem. 81, 38-47, doi:10.1016/j.soilbio.2014.11.003 (2015).
Khan et al. (2007)	Khan, M. N. I. et al. Carbon and nitrogen pools in a mangrove stand of Kandelia obovata (S., L.) Yong: vertical distribution in the soil–vegetation system. Wetl. Ecol. Manag. 15, 141-153, doi:10.1007/s11273-006-9020-8 (2007).
Koch and Madden (2001)	Koch, M. S. & Madden, C. J. Patterns of primary production and nutrient availability in a Bahamas lagoon with fringing mangroves. Mar. Ecol. Prog. Ser. 219, 109-119 (2001).
Koch et al. (2005)	Koch, B. P. et al. The effect of selective microbial degradation on the composition of mangrove derived pentacyclic triterpenols in surface sediments. Org. Geochem. 36, 273-285, doi:10.1016/j.orggeochem.2004.07.019 (2005).
Kristensen et al. (1992)	Kristensen, E. et al. Preliminary study of benthic metabolism and sulfate reduction in a mangrove swamp of the Indus Delta, Pakistan. Mar. Ecol. Prog. Ser. 90, 287-297 (1992).
Kristensen et al. (2000)	Kristensen, E. et al. Carbon and nitrogen mineralization in sediments of the Bangrong mangrove area, Phuket, Thailand. Aquat. Microb. Ecol. 22, 199-213 (2000).
Kristensen et al. (2008a)	Kristensen, E. et al. Organic carbon dynamics in mangrove ecosystems: A review. Aquat. Bot. 89, 201-219, doi:10.1016/j.aquabot.2007.12.005 (2008a).
Kristensen et al. (2008)	Kristensen, E. et al. Emission of CO2 and CH4 to the atmosphere by sediments and open waters in two Tanzanian mangrove forests. Mar. Ecol. Prog. Ser.
Kusumaningtyas et al. (2019)	Kusumaningtyas, M. A. et al. Variability in the organic carbon stocks, sources, and accumulation rates of Indonesian mangrove ecosystems. Estuar. Coast. Shelf Sci. 218, 310-323, doi:10.1016/j.ecss.2018.12.007 (2019).
Lacerda et al.( 1995)	Lacerda, L. D. et al. Biogeochemistry of mangrove soil organic matter: a comparison between Rhizophora and Avicennia soils in south-eastern Brazil. Estuar. Coast. Shelf Sci. 40, 713-720, doi:10.1006/ecss.1995.0048 (1995).
Lallier-Verges et al. (1998)	Lallier-Verges, E. et al. Relationships between environmental conditions and the diagenetic evolution of organic matter derived from higher plants in a modern mangrove swamp system (Guadeloupe, French West Indies). Org. Geochem. 29, 1663-1686, doi:10.1016/S0146-6380(98)00179-X (1998).
Leopold et al. (2015)	Leopold, A. et al. Temporal variability of CO2 fluxes at the sediment-air interface in mangroves (New Caledonia). Sci. Total Environ. 502, 617-626, doi:10.1016/j.scitotenv.2014.09.066 (2015).
Liao et al. 2013	Liao, X. et al. Distribution pattern of soil organic carbon contents in the coastal wetlands in eastern Fujian. Wet. Sci. 11, 192-197 (2013).
Liu et al. 2014	Liu, H. et al. Carbon stocks and potential carbon storage in the mangrove forests of China. J. Environ. Manag. 133, 86-93, doi:10.1016/j.jenvman.2013.11.037 (2014).
Livesly & Andrusiak (2012)	Livesley, S. J. & Andrusiak, S. M. Temperate mangrove and salt marsh sediments are a small methane and nitrous oxide source but important carbon store. Estuar. Coast. Shelf Sci. 97, 19-27, doi:10.1016/j.ecss.2011.11.002 (2012).
Lovelock et al. (2005)	Lovelock, C. E. et al. Variation in mangrove forest structure and sediment characteristics in Bocas del Toro, Panama. Caribb. J. Sci. 41, 456-464 (2005).
Lovelock et al. (2010)	Lovelock, C. E. et al. Mangrove forest and soil development on a rapidly accreting shore in New Zealand. Ecosystems 13, 437-451, doi:10.1007/s10021-010-9329-2 (2010).
Lovelock et al. unpublished data		data from Atwood et al. (2017)
Lu et al. (2014)	Lu, W. et al. Changes in Carbon Pool and Stand Structure of a Native Subtropical Mangrove Forest after Inter-Planting with Exotic Species Sonneratia apetala. PLoS One 9, e91238, doi:10.1371/journal.pone.0091238 (2014).
Lunstrum & Chen (2014)	Lunstrum, A. & Chen, L. Soil carbon stocks and accumulation in young mangrove forests. Soil Biol. Biochem. 75, 223-232, doi:10.1016/j.soilbio.2014.04.008 (2014).
Luo & Gu (2015)	Luo, L. & Gu, J.-D. Seasonal variability of extracellular enzymes involved in carbon mineralization in sediment of a subtropical mangrove wetland. Geomicrobiol. J. 32, 68-76, doi:10.1080/01490451.2014.925012 (2015).
Lupembe 2014	Lupembe, I. N. Carbon stocks in the mangrove ecosystem of Rufiji river delta, Rufiji District, Tanzania. , Sokoine University of Agriculture, (2014).
Lyimo et al. (2002)	Lyimo, T. J. et al. Methane emission, sulphide concentration and redox potential profiles in Mtoni mangrove sediment, Tanzania. West. Indian Ocean J. Mar. Sci. 1, 71–80 (2002).
Machiwa (1998)	Machiwa, J. F. Distribution and remineralization of organic carbon in sediments of a mangroves stand partly contaminated with sewage waste. Ambio 27, 740–744 (1998).
MacKenzie et al. 2016	MacKenzie, R. A. et al. Sedimentation and belowground carbon accumulation rates in mangrove forests that differ in diversity and land use: a tale of two mangroves. Wetl. Ecol. Manag. 24, 245-261, doi:10.1007/s11273-016-9481-3 (2016).
Macreadie et al. unpublished data		data from Atwood et al. (2017)
Madkour et al. (2014)	Madkour, H. A. et al. Environmental texture and geochemistry of the sediments of a subtropical mangrove ecosystem and surrounding areas, Red Sea Coast, Egypt. Arab J. Geosci. 7, 3427-3440, doi:10.1007/s12517-013-0977-3 (2014).
Mao et al. 2011	Mao, Z. et al. Effect of invasion plants (Mikania micrantha H.B.K.) on carbon stock of mangrove ecosystem in Shenzhen bay. Ecology and Environmental Sciences 20, 1813-1818 (2011).
Marchand 2017	Marchand, C. Soil carbon stocks and burial rates along a mangrove forest chronosequence (French Guiana). For. Ecol. Manag. 384, 92-99, doi:10.1016/j.foreco.2016.10.030 (2017).
Marchand et al. (2003)	Marchand, C. et al. The composition of sedimentary organic matter in relation to the dynamic features of a mangrove-fringed coast in French Guiana. Estuar. Coast. Shelf Sci. 56, 119-130, doi:10.1016/S0272-7714(02)00134-8 (2003).
Marchand et al. (2004)	Marchand, C. et al. Pore-water chemistry in mangrove sediments: relationship with species composition and developmental stages (French Guiana). Mar. Geol. 208, 361-381, doi:10.1016/j.margeo.2004.04.015 (2004).
Marchand et al. (2005)	Marchand, C. et al. Early diagenesis of carbohydrates and lignin in mangrove sediments subject to variable redox conditions (French Guiana). Geochim. Cosmochim. Acta 69, 131-142, doi:10.1016/j.gca.2004.06.016 (2005).
Marchand et al. (2008)	Marchand, C. et al. Organic carbon sources and transformations in mangrove sediments: A Rock-Eval pyrolysis approach. Org. Geochem. 39, 408-421, doi:10.1016/j.orggeochem.2008.01.018 (2008).
Marchio et al. 2016	Marchio, D. A. et al. Carbon sequestration and sedimentation in mangrove swamps influenced by hydrogeomorphic conditions and urbanization in Southwest Florida. Forests 7, 1-18 (2016).
Marchland et al. (2011)	Marchand, C. et al. Relationships between heavy metals distribution and organic matter cycling in mangrove sediments (Conception Bay, New Caledonia). Geoderma 160, 444-456, doi:10.1016/j.geoderma.2010.10.015 (2011).
Matsui (1998)	Matsui, N. J. M. & Marshes, S. Estimated stocks of organic carbon in mangrove roots and sediments in Hinchinbrook Channel, Australia. Mangroves Salt Marshes 2, 199-204, doi:10.1023/a:1009959909208 (1998).
Mchenga et al. (2008)	McHenga, I. S. S. & Tsuchiya, M. Nutrient dynamics in mangrove crab burrow sediments subjected to anthropogenic input. J. Sea Res. 59, 103-113, doi:10.1016/j.seares.2007.06.005 (2008).
McKee et al. (2002)	McKee, K. L. Mangrove isotopic (d15N and d13C) fractionation across a nitrogen vs. phosphorus limitation gradient. Ecology 83, 1065-1075 (2002).
Mehlig et al. 2010	Mehlig, U., Menezes, M. P. M., Reise, A., Schories, D. & Medina, E. . in Mangrove Dynamics and Management in North Brazil
Meng et al. 2019	Meng, W. et al. The spatial distribution of blue carbon in the coastal wetlands of China. Estuar. Coast. Shelf Sci. 222, 13-20, doi:10.1016/j.ecss.2019.03.010 (2019).
Mfilinge et al. (2002)	Mfilinge, P. et al. Nutrient dynamics and leaf litter decomposition in a subtropical mangrove forest at Oura Bay, Okinawa, Japan. Trees 16, 172-180, doi:10.1007/s00468-001-0156-0 (2002).
Middelburg et al. (1996)	Middelburg, J. J. et al. Sediment biogeochemistry in an East African mangrove forest (Gazi Bay, Kenya). Biogeochemistry 34, 133-155, doi:10.1007/bf00000899 (1996).
Murdiyarso et al. 2015	Murdiyarso, D. et al. The potential of Indonesian mangrove forests for global climate change mitigation. Nat. Clim. Chang. 5, 1089-1092, doi:10.1038/NCLIMATE2734 (2015).
Muzuka And Shunula (2006)	Muzuka, A. N. N. & Shunula, J. P. Stable isotope compositions of organic carbon and nitrogen of two mangrove stands along the Tanzanian coastal zone. Estuar. Coast. Shelf Sci. 66, 447-458, doi:10.1016/j.ecss.2005.10.007 (2006).
Nóbrega et al. 2016	Nóbrega, G. N. et al. Edaphic factors controlling summer (rainy season) greenhouse gas emissions (CO2 and CH4) from semiarid mangrove soils (NE-Brazil). Sci. Total Environ. 542, 685-693, doi:10.1016/j.scitotenv.2015.10.108 (2016).
Nam et al. 2016	Nam, V. N. et al. Carbon stocks in artificially and naturally regenerated mangrove ecosystems in the Mekong Delta. Wetl. Ecol. Manag. 24, 231-244, doi:10.1007/s11273-015-9479-2 (2016).
Ntyam (2014 thesis)	Ntyam, S. C. O. Comparative study of the mangrove ecosystems of Douala-Edea Reserve (Cameroon) and Songor Ramsar site (Ghana) using parameters of ecological value. (University of Ghana). (2014).
Okbah et al. (2005)	Okbah, M. A. et al. Geochemical forms of trace metals in mangrove sediments—Red Sea (Egypt). Chem. Ecol. 21, 23-36, doi:10.1080/02757540512331323953 (2005).
Ono et al. (2015)	Ono, K. et al. Assessing the carbon compositions and sources of mangrove peat in a tropical mangrove forest on Pohnpei Island, Federated States of Micronesia. Geoderma 245-246, 11-20, doi:10.1016/j.geoderma.2015.01.008 (2015).
Osland et al. 2012	Osland, M. J. et al. Ecosystem Development After Mangrove Wetland Creation: Plant–Soil Change Across a 20-Year Chronosequence. Ecosystems 15, 848-866, doi:10.1007/s10021-012-9551-1 (2012).
Otero et al. (2014)	Otero, X. L. et al. Archaeal diversity and the extent of iron and manganese pyritization in sediments from a tropical mangrove creek (Cardoso Island, Brazil). Estuar. Coast. Shelf Sci. 146, 1-13, doi:10.1016/j.ecss.2014.05.002 (2014).
Oyo-Ita et al. (2013)	Oyo-Ita, O. E. et al. Anthropogenic PAHs in mangrove sediments of the Calabar River, SE Niger Delta, Nigeria. Appl. Geochem. 28, 212-219, doi:10.1016/j.apgeochem.2012.09.011 (2013).
Patil et al. (2014)	Patil, V. et al. Estimation of carbon stocks in Avicennia marina stand using allometry, CHN analysis, and GIS methods. Wetlands 34, 379-391, doi:10.1007/s13157-013-0505-y (2014).
Pazi et al. (2016)	Pazi, A. M. M. et al. Soil pH and carbon at different depth in three sones of mangroves forest in Sarawak, Indonesia. Malaysian For. 79, 164–173 (2016).
Perera & Amarasinghe 2016	Perera, K. A. R. S. & Amarasinghe, M. D. Partitioning of system total carbon pool
Phang et al. (2015)	Phang, V. X. H. et al. Ecosystem carbon stocks across a tropical intertidal habitat mosaic of mangrove forest, seagrass meadow, mudflat and sandbar. Earth Surf. Process. Landforms 40, 1387-1400, doi:10.1002/esp.3745 (2015).
Pupin & Nahas (2013)	Pupin, B. & Nahas, E. Microbial populations and activities of mangrove, restinga and Atlantic forest soils from Cardoso Island, Brazil. J. Appl. Microbiol. 116, 851-864, doi:10.1111/jam.12413 (2014).
Rahman et al. (2015)	Mizanur Rahman, M. et al. Carbon stock in the Sundarbans mangrove forest: spatial variations in vegetation types and salinity zones. Wetl. Ecol. Manag. 23, 269-283, doi:10.1007/s11273-014-9379-x (2015).
Ralison et al. (2008)	Ralison, O. H. et al. Carbon biogeochemistry of the Betsiboka estuary (north-western Madagascar). Org. Geochem. 39, 1649-1658, doi:10.1016/j.orggeochem.2008.01.010 (2008).
Rambok et al. (2010)	Rambok, E., Gandaseca, S., Ahmed, Q.H., & Majid, N.K.Ab. Comparison of selected soil chemical properties of two different mangrove forests in Sarawak. American Journal of Environmental Sciences, 6(5), 438-441 (2010).
Ramirez-Elias et al. (2014)	Ramírez-Elías, M. A. et al. Identification of culturable microbial functional groups isolated from the rhizosphere of four species of mangroves and their biotechnological potential. Appl. Soil Ecol. 82, 1-10, doi:10.1016/j.apsoil.2014.05.001 (2014).
Ranjan et al. (2011)	Ranjan, R. K. et al. Elemental and stable isotope records of organic matter input and its fate in the Pichavaram mangrove–estuarine sediments (Tamil Nadu, India). Mar. Chem. 126, 163-172, doi:10.1016/j.marchem.2011.05.005 (2011).
Ranjan et al. 2010	Ranjan, R. K. et al. Bulk organic matter characteristics in the Pichavaram mangrove – estuarine complex, south-eastern India. Appl. Geochem. 25, 1176-1186, doi:10.1016/j.apgeochem.2010.05.003 (2010).
Ray et al. (2011)	Ray, R. et al. Carbon sequestration and annual increase of carbon stock in a mangrove forest. Atmos. Environ. 45, 5016-5024, doi:10.1016/j.atmosenv.2011.04.074 (2011).
Ren et al. (2010)	Ren, H. et al. Biomass accumulation and carbon storage of four different aged Sonneratia apetala plantations in Southern China. Plant Soil 327, 279-291, doi:10.1007/s11104-009-0053-7 (2010).
Rivera-Monroy et al. (2004)	Rivera-Monroy, V. H. et al. Spatial variability of soil nutrients in disturbed riverine mangrove forests at different stages of regeneration in the San Juan River estuary, Venezuela. Estuaries 27, 44-57, doi:10.1007/bf02803559 (2004).
Ruiz-Fernandez et al. (2011)	Ruiz-Fernández, A. C. et al. 210Pb-derived Sedimentation Rates and Corg Fluxes in Soledad Lagoon (Cispatá Lagoon System, NW Caribbean Coast of Colombia). Estuar. Coast. 34, 1117-1128, doi:10.1007/s12237-011-9394-6 (2011).
Sahu et al. 2016	Sahu, S. C. et al. Carbon stocks in natural and planted mangrove forests of Mahanadi Mangrove Wetland, East Coast of India. Curr. Sci. 110, 2253–2260 (2016).
Saintilan et al. (2013)	Saintilan, N. et al. Allochthonous and autochthonous contributions to carbon accumulation and carbon store in southeastern Australian coastal wetlands. Estuar. Coast. Shelf Sci. 128, 84-92, doi:10.1016/j.ecss.2013.05.010 (2013).
Sakho et al. (2015)	Sakho, I. et al. A cross-section analysis of sedimentary organic matter in a mangrove ecosystem under dry climate conditions: The Somone estuary, Senegal. J. African Earth Sci. 101, 220-231, doi:10.1016/j.jafrearsci.2014.09.010 (2015).
Sanders et al. (2008)	Sanders, C. J. et al. Recent sediment accumulation in a mangrove forest and its relevance to local sea-level rise (Ilha Grande, Brazil). J. Coast. Res., 533-536, doi:10.2112/07-0872.1 (2008).
Sanders et al. (2010)	Sanders, C. J. et al. Mangrove forest sedimentation and its reference to sea level rise, Cananeia, Brazil. Estuar. Coast. Shelf Sci. 60, 1291-1301, doi:10.1007/s12665-009-0269-0 (2010).
Sanders et al. (2010b)	Sanders, C. J. et al. Organic carbon burial in a mangrove forest, margin and intertidal mud flat. Estuar. Coast. Shelf Sci. 90, 168-172, doi:10.1016/j.ecss.2010.08.013 (2010).
Sanders et al. (2016)	Sanders CJ et al. Examining 239+240Pu, 210Pb and historical events to determine carbon, nitrogen and phosphorus burial in mangrove sediments of Moreton Bay, Australia. J. Environ. Radioact. 151, 623–629 (2016).
Sanders et al. unpublished data		data from Atwood et al. (2017)
Sebastian & Chacko (2006)	Sebastian, R. & Chacko, J. Distribution of organic carbon in tropical mangrove sediments (Cochin, India). Int. J. Environ. 63, 303-311, doi:10.1080/00207230600720498 (2006).
Serrano et al. (unpublished data)		data from Atwood et al. (2017)
Sharma et al. (2014)	Sharma, S. et al. The role of hydroperiod, soil moisture and distance from the river mouth on soil organic matter in Fukido mangrove forest. Proc. Int. Conf. Adv. Appl. Sci. Environ. Eng., 44-48 (2014).
Sitoe et al. (2014)	Sitoe, A. A. et al. Biomass and Carbon Stocks of Sofala Bay Mangrove Forests. Forests 5, 1967-1981 (2014).
Steyer 1988	Steyer, G. Litter dynamics and nitrogen retranslocation in three types of mangrove
Stringer et al. (2014)	Stringer, C. E. et al. Final Report: The Zambezi River Delta mangrove carbon project : A pilot baseline assessment for REDD+ reporting and monitoring., (2014).
Suarez-Abelenda et al. 2014	Suárez-Abelenda, M. et al. The effect of nutrient-rich effluents from shrimp farming on mangrove soil carbon storage and geochemistry under semi-arid climate conditions in northern Brazil. Geoderma 213, 551-559, doi:10.1016/j.geoderma.2013.08.007 (2014).
Tateda et al. (2005)	Tateda, Y., Nhan, D. D., Wattayakorn, G., & Toriumi, H. Preliminary evaluation of organic carbon sedimentation rates in Asian mangrove coastal ecosystems estimated by {210} Pb chronology. Radioprotection, 40(1), S527 (2005).
Thant et al. (2012)	Thant, Y. M. et al. Carbon sequestration by mangrove plantations and a natural regeneration stand in the Ayeyarwady Delta, Myanmar. Tropics 21, 1-10 (2012).
Thompson et al. (2014)	Thompson, B. S. et al. Locally assessing the economic viability of blue carbon: A case study from Panay Island, the Philippines. Ecosyst. Serv. 8, 128-140, doi:10.1016/j.ecoser.2014.03.004 (2014).
Tue et al. (2014)	Tue, N. T. et al. Carbon storage of a tropical mangrove forest in Mui Ca Mau National Park, Vietnam. CATENA 121, 119-126, doi:10.1016/j.catena.2014.05.008 (2014).
Twilley et al. (1997)	Twilley, R. R. et al. Litter dynamics in riverine mangrove forests in the Guayas River estuary, Ecuador. Oecologia 111, 109-122, doi:10.1007/s004420050214 (1997).
Twilley et al. 1986	Twilley, R. W. et al. Litter production and turnover in basin mangrove forests in southwest Florida. Oecologia 67, 670-683, doi:10.2307/1937691 (1986).
Ukpong 1995	Ukpong, I. E. An ordination study of mangrove swamp communities in West Africa. Vegetatio 116, 147-159, doi:10.1007/bf00045305 (1995).
Ukpong 2000	Ukpong, I. E. Ecological classification of Nigerian mangroves using soil nutrient gradient analysis. Wetl. Ecol. Manag. 8, 263-272, doi:10.1023/a:1008452923256 (2000).
Vasconcelos et al. 2015	Vasconcelos, M. J. et al. Can blue carbon contribute to clean development in West-Africa? The case of Guinea-Bissau. Mitig. Adapt. Strateg. Glob. Chang. 20, 1361-1383, doi:10.1007/s11027-014-9551-x (2015).
Vegas-Vilarrubia et al. (2010)	Vegas-Vilarrúbia, T. et al. Tropical histosols of the lower Orinoco Delta, features and preliminary quantification of their carbon storage. Geoderma 155, 280-288, doi:10.1016/j.geoderma.2009.12.011 (2010).
Wang et al. 2013	Wang, G. et al. Ecosystem carbon stocks of mangrove forest in Yingluo Bay, Guangdong Province of South China. For. Ecol. Manag. 310, 539-546, doi:10.1016/j.foreco.2013.08.045 (2013).
Wasserman et al. (2001)	Wasserman, J. C. et al. Elemental composition of sediment cores from a mangrove environment using neutron activation analysis. J. Geochemical Explor. 72, 129-146, doi:10.1016/S0375-6742(01)00158-3 (2001).
Weiss et al. (2016)	Weiss, C. et al. Soil organic carbon stocks in estuarine and marine mangrove ecosystems are driven by nutrient colimitation of P and N. Ecol. Evol. 6, 5043-5056, doi:10.1002/ece3.2258 (2016).
Woodroffe (1985)	Woodroffe, C. D. Studies of a mangrove basin, Tuff Crater, New Zealand: I. Mangrove biomass and production of detritus. Estuar. Coast. Shelf Sci. 20, 265-280, doi:10.1016/0272-7714(85)90042-3 (1985).
Wooller et al. (2003)	Wooller, M. et al. Carbon and nitrogen stable isotopic variation in Laguncularia racemosa (L.) (white mangrove) from Florida and Belize: implications for trophic level studies. Hydrobiologia 499, 13-23, doi:10.1023/a:1026339517242 (2003).
Xin et al. 2014	Xin, K. et al. Distribution of soil organic carbon in mangrove wetlands of Hainan island and its influencing factors. Acta Pedologica Sinica 5, 1078-1086 (2014).
Yando et al. 2016	Yando, E. S. et al. Salt marsh-mangrove ecotones: using structural gradients to investigate the effects of woody plant encroachment on plant–soil interactions and ecosystem carbon pools. J. Ecol. 104, 1020-1031, doi:10.1111/1365-2745.12571 (2016).
Yang et a. (2013)	Yang, J. et al. Vegetation and sediment characteristics in an expanding mangrove forest in New Zealand. Estuar. Coast. Shelf Sci. 134, 11-18, doi:10.1016/j.ecss.2013.09.017 (2013).
Zheng et al. 1995	Zheng, W. J. et al. Dynamics of carbon, hydrogen and nitrogen elements in Rhizophora stylosa mangrove community at Yinluo Bay of Guangxi, China. . Chinese Journal of Applied Ecology 6, 17-22 (1995).
Guan et al. 2018	Guan, W., Xiong, Y., & Liao, B. Soil inorganic carbon in mangroves of tropical China: patterns and implications. Biology letters, 14(11), 20180483 (2018).
Bukoski et al 2017	Bukoski, J. J., Broadhead, J. S., Donato, D. C., Murdiyarso, D., & Gregoire, T. G. (2017). The Use of Mixed Effects Models for Obtaining Low-Cost Ecosystem Carbon Stock Estimates in Mangroves of the Asia-Pacific. PloS one, 12(1), e0169096.
Gillis et al 2017	Gillis, L. G., Belshe, F. E., Ziegler, A. D., & Bouma, T. J. (2017). Driving forces of organic carbon spatial distribution in the tropical seascape. Journal of Sea Research, 120, 35-40.
Gevana and Pampolina 2009	Gevana, D. T., Pampolina, N. M. (2009). Plant Diversity and Carbon Storage of a Rhizopora Stand in Verde Passage, San Juan, Batangas, Philippines. Journal of Environmental Science and Management, 12 (2), 1-10.
Otero et al 2009	Otero, X. L., Ferreira, T. O., Huerta-Diaz, M. A., Partiti, C. S. M., Souza, V., Jr. Vidal-Torrado, P., Macias, F. (2009). Geochemistry of iron and manganese in soils and sediments of a mangrove system, Island of Pai Matos (Cananeia — SP, Brazil). Geoderma, 148, 318-335.
Lee and Baker 1972	Lee, B. K. H., Baker, G. E. (1972). An Ecological Study of the Soil Microfungi in a Hawaiian Mangrove Swamp. Pacific Science, 26, 1-9.
Frusher et al 1994	Frusher, S. D., Giddins, R. L., Smith, T. J., III. (1994). Distribution and Abundance of Grapsid Crabs (Grapsidae) in a Mangrove Estuary: Effects of Sediment Characteristics, Salinity Tolerances, and Osmoregulatory Ability. Estuaries, 17 (3), 647-654.
Dissanayake and Chandrasekara 2014	Dissanayake, N., Chandrasekara, U. (2014). Effects of Mangrove Zonation and the Physicochemical Parameters of Soil on the Distribution of Macrobenthic Fauna in Kadolkele Mangrove Forest, a Tropical Mangrove Forest in Sri Lanka. Advances in Ecology, 2014, 564056.
Zhang et al 2012	Zhang, J. P., Shen, C. D., Ren, H., Wang, J., Han, W. D. (2012). Estimating Change in Sedimentary Organic Carbon Content During Mangrove Restoration in Southern China Using Carbon Isotopic Measurements. Pedosphere, 22 (1), 58-66.
Naidoo and Raiman 1982	Naidoo, G., Raiman, F. (1982). Some physical and chemical properties of mangrove soils at Sipingo and Mgeni, Natal. South African Journal of Botany, 1, 85-90.
Owers et al 2016	Owers, C. J., Rogers, K., Mazumder, D., Woodroffe, C. D. (2016). Spatial Variation in Carbon Storage: A Case Study for Currambene Creek, NSW, Australia. Journal of Coastal Research, 75, 197-1301.
Penha-Lopes et al 2009	Penha-Lopes, G., Bouillon, S., Mangion, P., Macia, A., Paula, J. (2009). Population structure, density and food sources of Terebralia palustris (Potamididae: Gastropoda) in a low intertidal Avicennia marina mangrove stand (Inhaca Island, Mozambique). Estuarine, Coastal and Shelf Science, 84 (3), 318-325.
Smoak et al 2013	Smoak, J. M., Breithaupt, J. L., Smith III, T. J., Sanders, C. J. (2013). Sediment accretion and organic carbon burial relative to sea-level rise and storm events in two mangrove forests in Everglades National Park. Catena, 104, 58-66.
Szczygielski et al 2015	Szczygielski, A., Stattegger, K., Schwarzer, K., Aquino da Silva, A. G., Vital, H. Koenig, J. (2015). Evolution of the Parnai?ba Delta (NE Brazil) during the late Holocene. Geo-Marine Letters, 35 (2), 105-117.
Lang'at et al 2014	Lang’at, J. K. S., Kairo, J. G., Mencuccini, M., Bouillon, S., Skov, M. W., Waldron, S., Huxham, M. (2014) Rapid Losses of Surface Elevation following Tree Girdling and Cutting in Tropical Mangroves. PLoS ONE, 9 (9).
Kelleway et al 2016	Kelleway, J. J., Saintilan, N., Macreadie, P. I., Skilbeck, C. G., Zawadzki, A., Ralph, P. J. (2016). Seventy years of continuous encroachment substantially increases ‘blue carbon’ capacity as mangroves replace intertidal salt marshes. Global Change Biology, 22, 1097-1109.
Nsombo et al 2016	Nsombo, E. N., Bengono, F. A., Etame, J., Din, N., Ajonina, G., Bilong, P. (2016). Effects of vegetation's degradation on carbon stock, morphological, physical and chemical characteristics of soils within the mangrove forest of the Rio del Rey Estuary: Case study – Bamusso (South-West Cameroon). African Journal of Enviornmental Science and Technology, 10 (3), 58-66.
Gomes et al 2016	Gomes, F. H., Ker, J. C., Ferreira, T. O., Moreau, A. M. S., Moreau, M. S. (2016). Characterization and pedogenesis of mangrove soils from Ilhe?us-BA, Brazil. Revista Ciencia Agronomica, 47 (4), 599-608.
Ukpong 1997	Ukpong, I. E. Vegetation and its relation to soil nutrient and salinity in the Calabar mangrove swamp, Nigeria. Mangroves and Salt Marshes, 1(4), 211-218 (1997).
Ceron-Breton et al 2011	Ceron-Breton, J. G., Ceron, Breton, R. M., Rangel-Marron, M., Muriel-Garcia, M., Cordova-Quiroz, A. V., Estrella-Cahuich, A. (2011). Determination of carbon sequestration rate in soil of a mangrove forest in Campeche, Mexico. WSEAS Transactions on Environment and Development, 2 (7), 54-64.
McFadden et al 2016	McFadden, T. N., Kauffman, J. B., Bhomia, R. K. (2016). Effects of nesting waterbirds on nutrient levels in mangroves, Gulf of Fonseca, Honduras. Wetlands Ecology and Management.
Xia et al 2015	Xia, P., Meng, X., Li, Z., Feng, A., Yin, P., Zhang, Y. (2015). Mangrove development and its response to environmental change in Yingluo Bay (SW China) during the last 150 years: Stable carbon isotopes and mangrove pollen. Organic Geochemistry, 85, 32-41.
Allen et al 2007	Allen, D. E., Dalal, R. C., Rennenberg, H., Louise Meyer, R. Reeves, S., Schmidt, S. (2007). Spatial and temporal variation of nitrous oxide and methane flux between subtropical mangrove sediments and the atmosphere. Soil Biology & Biochemistry, 39, 622-631.
Yuan et al 2014	Yuan, L., Zhang, J., Shen, C., Ren, H., Liu, H., Liu, K. (2014). Quantification of Soil Organic Carbon Storage and Turnover in Two Mangrove Forests Using Dual Carbon Isotopic Measurements. Mangrove Ecosystems of Asia (textbook), 257-271.
Gleason and Ewel 2002	Gleason, S. M., Ewel, K. C. (2002). Organic Matter Dynamics on the Forest Floor of a Micronesian Mangrove Forest: An Investigation of Species Composition Shifts. Biotropica, 34 (2), 190-198.
Dutta et al 2013	Dutta, M. K., Chowdhury, C., Jana, T. K., Mukhopadhyay, S. K. (2013). Dynamics and exchange fluxes of methane in the estuarine mangrove environment of the Sundarbans, NE coast of India. Atmospheric Environment, 77, 631-639.
Banerjee et al 2012	Banerjee, K., Chowdhury, M. R., Sengupta, K., Sett, S., Mitra, A. (2012). Influence of anthropogenic and natural factors on the mangrove soil of Indian Sundarbans wetland. Archives of Environmental Science, 6, 80-91.
Abino et al 2014	Abino, A. C., Castillo, J. A. A., Lee, Y. J., (2014). Species diversity, biomass, and carbon stock assessments of a natural mangrove forest in Palawan, Phillippines. Pakistan Journal of Botany, 46 (6), 1955-1962.
Mao et al 2012	Mao, Z. L., Yang, X. M., Zhao, Z. Y., Lai, M. D., Yang, D. Y., Wu, C .L., Xu, H. L. (2012). Preliminary study on mangrove ecosystem carbon cycle of Kandelia candel in Futian nature reserve, Shenzhen, China. Ecology and Environmental Sciences, 21, 1189–1199.
Xu et al 2012	Xu, F. H., Zhang, J. P., Zhang, Q. M., Lin, K. Y., Lin, G. X. (2012). Carbon storage of three natural mangrove forests in Gaoqiao, Zhanjiang. Value Engineering, 15, 5–6.
Liu et al 2008	Liu, M. L., Ye, Y., Cao, C. Q., Tang, F.L. (2008). Fractal characteristics and related affecting factors of particle size distribution in mangrove soil in Dongzhai Harbor of Hainan. Chinese Journal of Ecology, 27, 1557–1561.
Tam and Wong 1998	Tam, N. F. Y. Wong, Y. S. (1998). Variations of Soil Nutirent and Organic Matter Content in a Subtropical Mangrove Ecosystem. Water, Air, and Soil Pollution, 103 (1), 245-261.
Vasconcelos et al 2014	Vasconcelos, R. W., Santos Gomes, V. d., Lucena, D. R. d., Silva, O. A. d., Sousa, A. C., D'Andrea, A. F. (2014). Soil organic matter and soil acidity in Mangrove areas in the river Paraiba Estuary, Cabedelo, Paraiba, Brazil. Eurasian Journal of Soil Science, 3, 157-162.
Thimdee et al 2003	Thimdee, W., Deein, G., Sangrugruang, C., Nishioka, J., Matsunaga, K. (2003). Sources and Fate of Organic Matter in Khung Krabaen Bay (Thailand) as Traced by d13C and C/N Atomic Ratios. Wetlands, 23 (4), 729-738.
Gnanamorrthy et al 2019	Gnanamoorthy, P., Selvam, V., Ramasubramanian, R., Nagarajan, R., Chakraborty, S., Burman, P. K. D., & Karipot, A. Diurnal and seasonal patterns of soil CO 2 efflux from the Pichavaram mangroves, India. Environmental monitoring and assessment, 191(4), 258 (2009).
Schile et al 2017	Schile, L. M., Kauffman, J. B., Crooks, S., Fourqurean, J. W., Glavan, J., & Megonigal, J. P. Limits on carbon sequestration in arid blue carbon ecosystems. Ecological Applications, 27(3), 859-874 (2017).
Jacotot et al. 2018	Jacotot, A., Marchand, C., Rosenheim, B. E., Domack, E. W., & Allenbach, M. (2018). Mangrove sediment carbon stocks along an elevation gradient: Influence of the late Holocene marine regression (New Caledonia). Mar. Geol., 404, 60-70.
Ochoa-Gomez et al. 2019	Ochoa-Gómez, J. G., Lluch-Cota, S. E., Rivera-Monroy, V. H., Lluch-Cota, D. B., Troyo-Diéguez, E., Oechel, W., & Serviere-Zaragoza, E. Mangrove wetland productivity and carbon stocks in an arid zone of the Gulf of California (La Paz Bay, Mexico). For. Ecol. Manage., 442, 135-147 (2019).
Perera & Amarasinghe 2019	Perera, K. A. R. S., & Amarasinghe, M. D. Carbon sequestration capacity of mangrove soils in micro tidal estuaries and lagoons: A case study from Sri Lanka. Geoderma, 347, 80-89 (2019).
Sun et al. 2019	Sun, H., Jiang, J., Cui, L., Feng, W., Wang, Y., & Zhang, J. Soil organic carbon stabilization mechanisms in a subtropical mangrove and salt marsh ecosystems. Sci.Total Environ., 673, 502-510 (2019).
